# Supplementary material for: Molecular Modeling Study on the Allosteric Inhibition Mechanism of HIV-1 Integrase by LEDGF/p75 Binding Site Inhibitors
Source: PLoS One. 2014 Mar 5;9(3):e90799. doi: 10.1371/journal.pone.0090799 (PMC3944435; doi:10.1371/journal.pone.0090799)
Supplement: PDB S1 — The coordinates of the MD-simulated structure for BI-1001 in complex with HIV-1 IN CCD. (PDB) [file pone.0090799.s004.pdb]

ATOM      1  N   CYS     1      15.036  23.467  25.092  0.00  0.00           N  
ATOM      2  CA  CYS     1      15.136  24.157  26.302  0.00  0.00           C  
ATOM      3  C   CYS     1      13.886  24.927  26.722  0.00  0.00           C  
ATOM      4  O   CYS     1      12.936  24.977  25.932  0.00  0.00           O  
ATOM      5  CB  CYS     1      16.356  25.187  26.242  0.00  0.00           C  
ATOM      6  SG  CYS     1      16.136  26.287  24.872  0.00  0.00           S  
ATOM      7  HA  CYS     1      15.296  23.417  27.082  0.00  0.00           H  
ATOM      8  HB2 CYS     1      16.456  25.867  27.092  0.00  0.00           H  
ATOM      9  HB3 CYS     1      17.246  24.587  26.042  0.00  0.00           H  
ATOM     10  HG  CYS     1      16.326  25.477  23.832  0.00  0.00           H  
ATOM     11  H1  CYS     1      15.956  23.187  24.792  0.00  0.00           H  
ATOM     12  H2  CYS     1      14.626  24.107  24.422  0.00  0.00           H  
ATOM     13  H3  CYS     1      14.446  22.697  25.372  0.00  0.00           H  
ATOM     14  N   SER     2      13.836  25.457  27.912  0.00  0.00           N  
ATOM     15  CA  SER     2      12.786  26.387  28.372  0.00  0.00           C  
ATOM     16  C   SER     2      12.946  27.827  27.872  0.00  0.00           C  
ATOM     17  O   SER     2      14.096  28.267  27.662  0.00  0.00           O  
ATOM     18  CB  SER     2      12.896  26.527  29.882  0.00  0.00           C  
ATOM     19  OG  SER     2      11.986  27.427  30.552  0.00  0.00           O  
ATOM     20  H   SER     2      14.696  25.387  28.442  0.00  0.00           H  
ATOM     21  HA  SER     2      11.856  25.997  27.972  0.00  0.00           H  
ATOM     22  HB2 SER     2      12.566  25.567  30.292  0.00  0.00           H  
ATOM     23  HB3 SER     2      13.936  26.677  30.192  0.00  0.00           H  
ATOM     24  HG  SER     2      12.236  27.517  31.482  0.00  0.00           H  
ATOM     25  N   PRO     3      11.846  28.637  27.822  0.00  0.00           N  
ATOM     26  CA  PRO     3      12.076  30.057  27.442  0.00  0.00           C  
ATOM     27  C   PRO     3      12.836  30.947  28.352  0.00  0.00           C  
ATOM     28  O   PRO     3      12.886  30.897  29.562  0.00  0.00           O  
ATOM     29  CB  PRO     3      10.696  30.637  27.232  0.00  0.00           C  
ATOM     30  CG  PRO     3       9.836  29.787  28.142  0.00  0.00           C  
ATOM     31  CD  PRO     3      10.416  28.377  28.082  0.00  0.00           C  
ATOM     32  HA  PRO     3      12.616  29.977  26.502  0.00  0.00           H  
ATOM     33  HB2 PRO     3      10.536  31.697  27.442  0.00  0.00           H  
ATOM     34  HB3 PRO     3      10.366  30.497  26.192  0.00  0.00           H  
ATOM     35  HG2 PRO     3      10.086  30.157  29.132  0.00  0.00           H  
ATOM     36  HG3 PRO     3       8.766  29.897  27.952  0.00  0.00           H  
ATOM     37  HD2 PRO     3      10.246  27.807  29.002  0.00  0.00           H  
ATOM     38  HD3 PRO     3       9.956  27.917  27.202  0.00  0.00           H  
ATOM     39  N   GLY     4      13.666  31.767  27.642  0.00  0.00           N  
ATOM     40  CA  GLY     4      14.516  32.837  28.142  0.00  0.00           C  
ATOM     41  C   GLY     4      15.886  32.367  28.792  0.00  0.00           C  
ATOM     42  O   GLY     4      16.376  33.117  29.652  0.00  0.00           O  
ATOM     43  H   GLY     4      13.646  31.627  26.642  0.00  0.00           H  
ATOM     44  HA2 GLY     4      14.826  33.427  27.282  0.00  0.00           H  
ATOM     45  HA3 GLY     4      13.996  33.467  28.862  0.00  0.00           H  
ATOM     46  N   ILE     5      16.446  31.227  28.422  0.00  0.00           N  
ATOM     47  CA  ILE     5      17.806  30.797  28.912  0.00  0.00           C  
ATOM     48  C   ILE     5      18.966  31.497  28.152  0.00  0.00           C  
ATOM     49  O   ILE     5      18.616  32.287  27.212  0.00  0.00           O  
ATOM     50  CB  ILE     5      17.876  29.327  29.162  0.00  0.00           C  
ATOM     51  CG1 ILE     5      17.666  28.387  27.892  0.00  0.00           C  
ATOM     52  CG2 ILE     5      16.716  28.967  30.122  0.00  0.00           C  
ATOM     53  CD1 ILE     5      18.456  28.727  26.582  0.00  0.00           C  
ATOM     54  H   ILE     5      16.046  30.687  27.662  0.00  0.00           H  
ATOM     55  HA  ILE     5      17.916  31.217  29.912  0.00  0.00           H  
ATOM     56  HB  ILE     5      18.846  29.077  29.582  0.00  0.00           H  
ATOM     57 2HG1 ILE     5      17.946  27.377  28.212  0.00  0.00           H  
ATOM     58 3HG1 ILE     5      16.606  28.347  27.652  0.00  0.00           H  
ATOM     59 1HG2 ILE     5      15.686  29.027  29.782  0.00  0.00           H  
ATOM     60 2HG2 ILE     5      16.746  27.927  30.442  0.00  0.00           H  
ATOM     61 3HG2 ILE     5      16.736  29.577  31.022  0.00  0.00           H  
ATOM     62 1HD1 ILE     5      18.176  29.727  26.252  0.00  0.00           H  
ATOM     63 2HD1 ILE     5      19.536  28.627  26.732  0.00  0.00           H  
ATOM     64 3HD1 ILE     5      18.136  28.037  25.802  0.00  0.00           H  
ATOM     65  N   TRP     6      20.276  31.297  28.402  0.00  0.00           N  
ATOM     66  CA  TRP     6      21.336  32.077  27.802  0.00  0.00           C  
ATOM     67  C   TRP     6      21.336  32.277  26.272  0.00  0.00           C  
ATOM     68  O   TRP     6      20.926  31.347  25.632  0.00  0.00           O  
ATOM     69  CB  TRP     6      22.696  31.377  28.212  0.00  0.00           C  
ATOM     70  CG  TRP     6      22.956  31.477  29.642  0.00  0.00           C  
ATOM     71  CD1 TRP     6      22.766  30.467  30.542  0.00  0.00           C  
ATOM     72  CD2 TRP     6      23.366  32.577  30.432  0.00  0.00           C  
ATOM     73  CE2 TRP     6      23.486  32.157  31.822  0.00  0.00           C  
ATOM     74  CE3 TRP     6      23.716  33.927  30.182  0.00  0.00           C  
ATOM     75  NE1 TRP     6      23.176  30.827  31.782  0.00  0.00           N  
ATOM     76  CZ2 TRP     6      23.836  33.077  32.782  0.00  0.00           C  
ATOM     77  CZ3 TRP     6      24.196  34.807  31.102  0.00  0.00           C  
ATOM     78  CH2 TRP     6      24.156  34.407  32.432  0.00  0.00           C  
ATOM     79  H   TRP     6      20.596  30.597  29.062  0.00  0.00           H  
ATOM     80  HA  TRP     6      21.316  33.067  28.252  0.00  0.00           H  
ATOM     81  HB2 TRP     6      22.696  30.307  28.012  0.00  0.00           H  
ATOM     82  HB3 TRP     6      23.446  31.917  27.642  0.00  0.00           H  
ATOM     83  HD1 TRP     6      22.366  29.497  30.292  0.00  0.00           H  
ATOM     84  HE1 TRP     6      23.116  30.247  32.612  0.00  0.00           H  
ATOM     85  HE3 TRP     6      23.566  34.337  29.192  0.00  0.00           H  
ATOM     86  HZ2 TRP     6      23.896  32.747  33.812  0.00  0.00           H  
ATOM     87  HZ3 TRP     6      24.536  35.807  30.902  0.00  0.00           H  
ATOM     88  HH2 TRP     6      24.556  35.047  33.202  0.00  0.00           H  
ATOM     89  N   GLN     7      22.086  33.267  25.752  0.00  0.00           N  
ATOM     90  CA  GLN     7      22.106  33.747  24.352  0.00  0.00           C  
ATOM     91  C   GLN     7      22.906  35.087  24.242  0.00  0.00           C  
ATOM     92  O   GLN     7      23.066  35.817  25.242  0.00  0.00           O  
ATOM     93  CB  GLN     7      20.726  33.957  23.742  0.00  0.00           C  
ATOM     94  CG  GLN     7      19.886  35.097  24.352  0.00  0.00           C  
ATOM     95  CD  GLN     7      18.386  35.097  24.002  0.00  0.00           C  
ATOM     96  NE2 GLN     7      18.116  35.127  22.702  0.00  0.00           N  
ATOM     97  OE1 GLN     7      17.566  35.087  24.882  0.00  0.00           O  
ATOM     98  H   GLN     7      22.616  33.787  26.442  0.00  0.00           H  
ATOM     99  HA  GLN     7      22.616  32.967  23.772  0.00  0.00           H  
ATOM    100  HB2 GLN     7      20.786  34.087  22.662  0.00  0.00           H  
ATOM    101  HB3 GLN     7      20.156  33.027  23.782  0.00  0.00           H  
ATOM    102  HG2 GLN     7      19.836  35.127  25.442  0.00  0.00           H  
ATOM    103  HG3 GLN     7      20.306  36.047  24.052  0.00  0.00           H  
ATOM    104 1HE2 GLN     7      17.126  35.067  22.502  0.00  0.00           H  
ATOM    105 2HE2 GLN     7      18.856  35.147  22.012  0.00  0.00           H  
ATOM    106  N   LEU     8      23.536  35.237  23.032  0.00  0.00           N  
ATOM    107  CA  LEU     8      24.466  36.297  22.752  0.00  0.00           C  
ATOM    108  C   LEU     8      24.426  36.857  21.332  0.00  0.00           C  
ATOM    109  O   LEU     8      23.866  36.207  20.442  0.00  0.00           O  
ATOM    110  CB  LEU     8      25.886  35.817  23.202  0.00  0.00           C  
ATOM    111  CG  LEU     8      26.506  34.437  22.762  0.00  0.00           C  
ATOM    112  CD1 LEU     8      26.696  34.397  21.242  0.00  0.00           C  
ATOM    113  CD2 LEU     8      27.856  34.217  23.412  0.00  0.00           C  
ATOM    114  H   LEU     8      23.316  34.627  22.262  0.00  0.00           H  
ATOM    115  HA  LEU     8      24.296  37.137  23.422  0.00  0.00           H  
ATOM    116  HB2 LEU     8      26.586  36.617  22.982  0.00  0.00           H  
ATOM    117  HB3 LEU     8      25.876  35.727  24.292  0.00  0.00           H  
ATOM    118  HG  LEU     8      26.026  33.557  23.192  0.00  0.00           H  
ATOM    119 1HD1 LEU     8      27.456  33.737  20.822  0.00  0.00           H  
ATOM    120 2HD1 LEU     8      25.786  33.967  20.812  0.00  0.00           H  
ATOM    121 3HD1 LEU     8      26.676  35.377  20.772  0.00  0.00           H  
ATOM    122 1HD2 LEU     8      28.466  35.017  22.992  0.00  0.00           H  
ATOM    123 2HD2 LEU     8      27.846  34.357  24.502  0.00  0.00           H  
ATOM    124 3HD2 LEU     8      28.286  33.297  23.032  0.00  0.00           H  
ATOM    125  N   ASP     9      24.976  38.097  21.072  0.00  0.00           N  
ATOM    126  CA  ASP     9      25.056  38.897  19.792  0.00  0.00           C  
ATOM    127  C   ASP     9      26.226  39.897  19.842  0.00  0.00           C  
ATOM    128  O   ASP     9      26.866  39.997  20.832  0.00  0.00           O  
ATOM    129  CB  ASP     9      23.736  39.567  19.582  0.00  0.00           C  
ATOM    130  CG  ASP     9      23.296  39.417  18.122  0.00  0.00           C  
ATOM    131  OD1 ASP     9      24.116  39.677  17.162  0.00  0.00           O  
ATOM    132  OD2 ASP     9      22.096  39.077  17.972  0.00  0.00           O1-
ATOM    133  H   ASP     9      25.206  38.707  21.842  0.00  0.00           H  
ATOM    134  HA  ASP     9      25.106  38.127  19.012  0.00  0.00           H  
ATOM    135  HB2 ASP     9      22.976  39.057  20.182  0.00  0.00           H  
ATOM    136  HB3 ASP     9      23.746  40.607  19.922  0.00  0.00           H  
ATOM    137  N   CYS    10      26.416  40.577  18.712  0.00  0.00           N  
ATOM    138  CA  CYS    10      27.306  41.787  18.612  0.00  0.00           C  
ATOM    139  C   CYS    10      26.676  42.967  17.802  0.00  0.00           C  
ATOM    140  O   CYS    10      25.946  42.637  16.812  0.00  0.00           O  
ATOM    141  CB  CYS    10      28.656  41.427  17.942  0.00  0.00           C  
ATOM    142  SG  CYS    10      30.036  42.557  18.452  0.00  0.00           S  
ATOM    143  H   CYS    10      25.916  40.267  17.892  0.00  0.00           H  
ATOM    144  HA  CYS    10      27.456  42.197  19.612  0.00  0.00           H  
ATOM    145  HB2 CYS    10      28.966  40.457  18.342  0.00  0.00           H  
ATOM    146  HB3 CYS    10      28.566  41.287  16.862  0.00  0.00           H  
ATOM    147  HG  CYS    10      29.676  42.697  19.742  0.00  0.00           H  
ATOM    148  N   THR    11      27.046  44.267  18.062  0.00  0.00           N  
ATOM    149  CA  THR    11      26.576  45.467  17.332  0.00  0.00           C  
ATOM    150  C   THR    11      27.346  46.687  17.692  0.00  0.00           C  
ATOM    151  O   THR    11      27.996  46.697  18.722  0.00  0.00           O  
ATOM    152  CB  THR    11      25.036  45.647  17.572  0.00  0.00           C  
ATOM    153  CG2 THR    11      24.566  45.697  19.102  0.00  0.00           C  
ATOM    154  OG1 THR    11      24.416  46.797  16.972  0.00  0.00           O  
ATOM    155  H   THR    11      27.736  44.467  18.772  0.00  0.00           H  
ATOM    156  HA  THR    11      26.786  45.397  16.262  0.00  0.00           H  
ATOM    157  HB  THR    11      24.516  44.807  17.122  0.00  0.00           H  
ATOM    158  HG1 THR    11      23.596  46.487  16.592  0.00  0.00           H  
ATOM    159 1HG2 THR    11      24.726  44.727  19.562  0.00  0.00           H  
ATOM    160 2HG2 THR    11      25.146  46.427  19.672  0.00  0.00           H  
ATOM    161 3HG2 THR    11      23.526  46.027  19.192  0.00  0.00           H  
ATOM    162  N   HIE    12      27.466  47.597  16.762  0.00  0.00           N  
ATOM    163  CA  HIE    12      28.076  48.957  16.852  0.00  0.00           C  
ATOM    164  C   HIE    12      27.676  49.747  18.092  0.00  0.00           C  
ATOM    165  O   HIE    12      26.436  49.847  18.452  0.00  0.00           O  
ATOM    166  CB  HIE    12      27.656  49.617  15.542  0.00  0.00           C  
ATOM    167  CG  HIE    12      28.116  51.057  15.302  0.00  0.00           C  
ATOM    168  CD2 HIE    12      27.506  52.027  14.572  0.00  0.00           C  
ATOM    169  ND1 HIE    12      29.326  51.517  15.692  0.00  0.00           N  
ATOM    170  CE1 HIE    12      29.456  52.767  15.262  0.00  0.00           C  
ATOM    171  NE2 HIE    12      28.316  53.157  14.622  0.00  0.00           N  
ATOM    172  H   HIE    12      27.186  47.317  15.832  0.00  0.00           H  
ATOM    173  HA  HIE    12      29.146  48.737  16.852  0.00  0.00           H  
ATOM    174  HB2 HIE    12      28.016  49.057  14.682  0.00  0.00           H  
ATOM    175  HB3 HIE    12      26.566  49.547  15.602  0.00  0.00           H  
ATOM    176  HD2 HIE    12      26.556  52.027  14.052  0.00  0.00           H  
ATOM    177  HE1 HIE    12      30.346  53.367  15.162  0.00  0.00           H  
ATOM    178  HE2 HIE    12      28.206  54.027  14.122  0.00  0.00           H  
ATOM    179  N   LEU    13      28.616  50.657  18.532  0.00  0.00           N  
ATOM    180  CA  LEU    13      28.486  51.457  19.772  0.00  0.00           C  
ATOM    181  C   LEU    13      29.106  52.827  19.652  0.00  0.00           C  
ATOM    182  O   LEU    13      28.446  53.757  19.942  0.00  0.00           O  
ATOM    183  CB  LEU    13      29.096  50.667  20.912  0.00  0.00           C  
ATOM    184  CG  LEU    13      28.776  51.197  22.352  0.00  0.00           C  
ATOM    185  CD1 LEU    13      27.256  51.087  22.602  0.00  0.00           C  
ATOM    186  CD2 LEU    13      29.726  50.667  23.382  0.00  0.00           C  
ATOM    187  H   LEU    13      29.586  50.537  18.272  0.00  0.00           H  
ATOM    188  HA  LEU    13      27.436  51.667  19.942  0.00  0.00           H  
ATOM    189  HB2 LEU    13      28.636  49.687  20.772  0.00  0.00           H  
ATOM    190  HB3 LEU    13      30.166  50.567  20.692  0.00  0.00           H  
ATOM    191  HG  LEU    13      28.906  52.277  22.382  0.00  0.00           H  
ATOM    192 1HD1 LEU    13      27.056  51.467  23.602  0.00  0.00           H  
ATOM    193 2HD1 LEU    13      26.676  51.607  21.842  0.00  0.00           H  
ATOM    194 3HD1 LEU    13      26.966  50.047  22.552  0.00  0.00           H  
ATOM    195 1HD2 LEU    13      29.466  49.707  23.822  0.00  0.00           H  
ATOM    196 2HD2 LEU    13      30.776  50.737  23.112  0.00  0.00           H  
ATOM    197 3HD2 LEU    13      29.526  51.247  24.282  0.00  0.00           H  
ATOM    198  N   GLU    14      30.366  52.807  19.162  0.00  0.00           N  
ATOM    199  CA  GLU    14      31.036  54.047  18.782  0.00  0.00           C  
ATOM    200  C   GLU    14      32.316  53.667  18.062  0.00  0.00           C  
ATOM    201  O   GLU    14      33.426  53.797  18.542  0.00  0.00           O  
ATOM    202  CB  GLU    14      31.326  54.907  20.002  0.00  0.00           C  
ATOM    203  CG  GLU    14      31.776  56.357  19.742  0.00  0.00           C  
ATOM    204  CD  GLU    14      32.436  56.987  20.962  0.00  0.00           C  
ATOM    205  OE1 GLU    14      31.796  57.797  21.652  0.00  0.00           O  
ATOM    206  OE2 GLU    14      33.656  56.817  21.142  0.00  0.00           O1-
ATOM    207  H   GLU    14      30.776  51.957  18.792  0.00  0.00           H  
ATOM    208  HA  GLU    14      30.406  54.607  18.092  0.00  0.00           H  
ATOM    209  HB2 GLU    14      30.446  54.987  20.642  0.00  0.00           H  
ATOM    210  HB3 GLU    14      32.116  54.347  20.492  0.00  0.00           H  
ATOM    211  HG2 GLU    14      32.526  56.307  18.952  0.00  0.00           H  
ATOM    212  HG3 GLU    14      30.946  56.957  19.372  0.00  0.00           H  
ATOM    213  N   GLY    15      32.166  53.077  16.892  0.00  0.00           N  
ATOM    214  CA  GLY    15      33.206  52.747  15.902  0.00  0.00           C  
ATOM    215  C   GLY    15      33.616  51.287  16.152  0.00  0.00           C  
ATOM    216  O   GLY    15      33.266  50.387  15.392  0.00  0.00           O  
ATOM    217  H   GLY    15      31.206  52.917  16.602  0.00  0.00           H  
ATOM    218  HA2 GLY    15      32.906  52.817  14.852  0.00  0.00           H  
ATOM    219  HA3 GLY    15      34.046  53.427  16.022  0.00  0.00           H  
ATOM    220  N   LYS    16      34.026  51.137  17.432  0.00  0.00           N  
ATOM    221  CA  LYS    16      33.946  49.867  18.162  0.00  0.00           C  
ATOM    222  C   LYS    16      32.566  49.257  18.172  0.00  0.00           C  
ATOM    223  O   LYS    16      31.576  50.047  18.182  0.00  0.00           O  
ATOM    224  CB  LYS    16      34.456  50.157  19.622  0.00  0.00           C  
ATOM    225  CG  LYS    16      35.976  50.337  19.692  0.00  0.00           C  
ATOM    226  CD  LYS    16      36.566  50.267  21.102  0.00  0.00           C  
ATOM    227  CE  LYS    16      38.116  50.557  21.022  0.00  0.00           C  
ATOM    228  NZ  LYS    16      38.476  51.897  20.432  0.00  0.00           N1+
ATOM    229  H   LYS    16      34.056  52.037  17.892  0.00  0.00           H  
ATOM    230  HA  LYS    16      34.546  49.147  17.612  0.00  0.00           H  
ATOM    231  HB2 LYS    16      33.986  51.057  20.002  0.00  0.00           H  
ATOM    232  HB3 LYS    16      34.096  49.287  20.182  0.00  0.00           H  
ATOM    233  HG2 LYS    16      36.476  49.517  19.172  0.00  0.00           H  
ATOM    234  HG3 LYS    16      36.056  51.337  19.282  0.00  0.00           H  
ATOM    235  HD2 LYS    16      36.056  50.977  21.742  0.00  0.00           H  
ATOM    236  HD3 LYS    16      36.326  49.327  21.612  0.00  0.00           H  
ATOM    237  HE2 LYS    16      38.406  50.547  22.072  0.00  0.00           H  
ATOM    238  HE3 LYS    16      38.546  49.717  20.472  0.00  0.00           H  
ATOM    239  HZ1 LYS    16      38.036  52.007  19.532  0.00  0.00           H  
ATOM    240  HZ2 LYS    16      38.196  52.587  21.112  0.00  0.00           H  
ATOM    241  HZ3 LYS    16      39.476  51.927  20.322  0.00  0.00           H  
ATOM    242  N   VAL    17      32.536  47.927  18.392  0.00  0.00           N  
ATOM    243  CA  VAL    17      31.356  47.117  18.582  0.00  0.00           C  
ATOM    244  C   VAL    17      31.146  46.647  20.002  0.00  0.00           C  
ATOM    245  O   VAL    17      32.126  46.267  20.642  0.00  0.00           O  
ATOM    246  CB  VAL    17      31.306  45.907  17.572  0.00  0.00           C  
ATOM    247  CG1 VAL    17      31.276  46.377  16.082  0.00  0.00           C  
ATOM    248  CG2 VAL    17      32.426  44.867  17.782  0.00  0.00           C  
ATOM    249  H   VAL    17      33.426  47.487  18.602  0.00  0.00           H  
ATOM    250  HA  VAL    17      30.526  47.767  18.312  0.00  0.00           H  
ATOM    251  HB  VAL    17      30.366  45.387  17.732  0.00  0.00           H  
ATOM    252 1HG1 VAL    17      31.686  45.587  15.462  0.00  0.00           H  
ATOM    253 2HG1 VAL    17      30.206  46.527  15.892  0.00  0.00           H  
ATOM    254 3HG1 VAL    17      31.876  47.287  16.052  0.00  0.00           H  
ATOM    255 1HG2 VAL    17      32.426  44.147  16.962  0.00  0.00           H  
ATOM    256 2HG2 VAL    17      33.346  45.427  17.622  0.00  0.00           H  
ATOM    257 3HG2 VAL    17      32.346  44.317  18.722  0.00  0.00           H  
ATOM    258  N   ILE    18      29.946  46.847  20.542  0.00  0.00           N  
ATOM    259  CA  ILE    18      29.446  46.177  21.702  0.00  0.00           C  
ATOM    260  C   ILE    18      29.176  44.687  21.512  0.00  0.00           C  
ATOM    261  O   ILE    18      28.616  44.257  20.492  0.00  0.00           O  
ATOM    262  CB  ILE    18      28.326  47.037  22.462  0.00  0.00           C  
ATOM    263  CG1 ILE    18      28.526  46.757  23.982  0.00  0.00           C  
ATOM    264  CG2 ILE    18      26.856  46.747  22.022  0.00  0.00           C  
ATOM    265  CD1 ILE    18      27.456  47.467  24.812  0.00  0.00           C  
ATOM    266  H   ILE    18      29.206  47.187  19.932  0.00  0.00           H  
ATOM    267  HA  ILE    18      30.266  46.267  22.412  0.00  0.00           H  
ATOM    268  HB  ILE    18      28.576  48.067  22.212  0.00  0.00           H  
ATOM    269 2HG1 ILE    18      28.526  45.677  24.152  0.00  0.00           H  
ATOM    270 3HG1 ILE    18      29.406  47.177  24.472  0.00  0.00           H  
ATOM    271 1HG2 ILE    18      26.266  47.617  22.292  0.00  0.00           H  
ATOM    272 2HG2 ILE    18      26.786  46.567  20.942  0.00  0.00           H  
ATOM    273 3HG2 ILE    18      26.526  45.877  22.602  0.00  0.00           H  
ATOM    274 1HD1 ILE    18      26.486  47.007  24.662  0.00  0.00           H  
ATOM    275 2HD1 ILE    18      27.656  47.387  25.882  0.00  0.00           H  
ATOM    276 3HD1 ILE    18      27.336  48.537  24.662  0.00  0.00           H  
ATOM    277  N   LEU    19      29.586  43.807  22.412  0.00  0.00           N  
ATOM    278  CA  LEU    19      29.476  42.407  22.462  0.00  0.00           C  
ATOM    279  C   LEU    19      28.636  42.027  23.702  0.00  0.00           C  
ATOM    280  O   LEU    19      28.886  42.477  24.832  0.00  0.00           O  
ATOM    281  CB  LEU    19      30.856  41.737  22.542  0.00  0.00           C  
ATOM    282  CG  LEU    19      30.826  40.177  22.812  0.00  0.00           C  
ATOM    283  CD1 LEU    19      30.346  39.457  21.502  0.00  0.00           C  
ATOM    284  CD2 LEU    19      32.206  39.637  23.192  0.00  0.00           C  
ATOM    285  H   LEU    19      30.146  44.217  23.152  0.00  0.00           H  
ATOM    286  HA  LEU    19      28.946  42.107  21.562  0.00  0.00           H  
ATOM    287  HB2 LEU    19      31.396  41.767  21.592  0.00  0.00           H  
ATOM    288  HB3 LEU    19      31.566  42.157  23.252  0.00  0.00           H  
ATOM    289  HG  LEU    19      30.266  40.007  23.722  0.00  0.00           H  
ATOM    290 1HD1 LEU    19      31.086  39.497  20.702  0.00  0.00           H  
ATOM    291 2HD1 LEU    19      30.016  38.437  21.712  0.00  0.00           H  
ATOM    292 3HD1 LEU    19      29.516  39.947  20.992  0.00  0.00           H  
ATOM    293 1HD2 LEU    19      32.766  40.407  23.742  0.00  0.00           H  
ATOM    294 2HD2 LEU    19      32.056  38.737  23.792  0.00  0.00           H  
ATOM    295 3HD2 LEU    19      32.806  39.477  22.292  0.00  0.00           H  
ATOM    296  N   VAL    20      27.546  41.277  23.662  0.00  0.00           N  
ATOM    297  CA  VAL    20      26.456  41.167  24.692  0.00  0.00           C  
ATOM    298  C   VAL    20      25.926  39.737  24.852  0.00  0.00           C  
ATOM    299  O   VAL    20      25.706  39.067  23.872  0.00  0.00           O  
ATOM    300  CB  VAL    20      25.416  42.177  24.342  0.00  0.00           C  
ATOM    301  CG1 VAL    20      24.856  42.117  22.922  0.00  0.00           C  
ATOM    302  CG2 VAL    20      24.326  42.337  25.392  0.00  0.00           C  
ATOM    303  H   VAL    20      27.356  40.877  22.752  0.00  0.00           H  
ATOM    304  HA  VAL    20      26.916  41.377  25.652  0.00  0.00           H  
ATOM    305  HB  VAL    20      25.946  43.127  24.342  0.00  0.00           H  
ATOM    306 1HG1 VAL    20      24.586  41.117  22.582  0.00  0.00           H  
ATOM    307 2HG1 VAL    20      23.926  42.677  22.882  0.00  0.00           H  
ATOM    308 3HG1 VAL    20      25.546  42.487  22.162  0.00  0.00           H  
ATOM    309 1HG2 VAL    20      23.396  41.857  25.082  0.00  0.00           H  
ATOM    310 2HG2 VAL    20      24.696  41.917  26.332  0.00  0.00           H  
ATOM    311 3HG2 VAL    20      24.306  43.397  25.652  0.00  0.00           H  
ATOM    312  N   ALA    21      25.616  39.357  26.102  0.00  0.00           N  
ATOM    313  CA  ALA    21      24.826  38.137  26.392  0.00  0.00           C  
ATOM    314  C   ALA    21      23.646  38.387  27.342  0.00  0.00           C  
ATOM    315  O   ALA    21      23.686  39.327  28.182  0.00  0.00           O  
ATOM    316  CB  ALA    21      25.716  37.027  27.102  0.00  0.00           C  
ATOM    317  H   ALA    21      25.806  40.007  26.852  0.00  0.00           H  
ATOM    318  HA  ALA    21      24.456  37.777  25.422  0.00  0.00           H  
ATOM    319  HB1 ALA    21      26.696  36.957  26.642  0.00  0.00           H  
ATOM    320  HB2 ALA    21      25.936  37.417  28.092  0.00  0.00           H  
ATOM    321  HB3 ALA    21      25.196  36.067  27.082  0.00  0.00           H  
ATOM    322  N   VAL    22      22.556  37.637  27.182  0.00  0.00           N  
ATOM    323  CA  VAL    22      21.236  37.867  27.802  0.00  0.00           C  
ATOM    324  C   VAL    22      20.736  36.587  28.432  0.00  0.00           C  
ATOM    325  O   VAL    22      20.936  35.457  27.912  0.00  0.00           O  
ATOM    326  CB  VAL    22      20.346  38.447  26.632  0.00  0.00           C  
ATOM    327  CG1 VAL    22      18.886  38.397  27.002  0.00  0.00           C  
ATOM    328  CG2 VAL    22      20.706  39.887  26.362  0.00  0.00           C  
ATOM    329  H   VAL    22      22.606  36.927  26.462  0.00  0.00           H  
ATOM    330  HA  VAL    22      21.276  38.577  28.622  0.00  0.00           H  
ATOM    331  HB  VAL    22      20.546  37.937  25.692  0.00  0.00           H  
ATOM    332 1HG1 VAL    22      18.526  37.437  27.362  0.00  0.00           H  
ATOM    333 2HG1 VAL    22      18.606  39.027  27.852  0.00  0.00           H  
ATOM    334 3HG1 VAL    22      18.276  38.757  26.172  0.00  0.00           H  
ATOM    335 1HG2 VAL    22      21.646  39.837  25.832  0.00  0.00           H  
ATOM    336 2HG2 VAL    22      19.926  40.297  25.722  0.00  0.00           H  
ATOM    337 3HG2 VAL    22      20.866  40.477  27.272  0.00  0.00           H  
ATOM    338  N   HIE    23      20.026  36.727  29.562  0.00  0.00           N  
ATOM    339  CA  HIE    23      19.216  35.657  30.152  0.00  0.00           C  
ATOM    340  C   HIE    23      17.816  36.157  30.532  0.00  0.00           C  
ATOM    341  O   HIE    23      17.526  36.597  31.622  0.00  0.00           O  
ATOM    342  CB  HIE    23      19.906  35.107  31.382  0.00  0.00           C  
ATOM    343  CG  HIE    23      19.366  33.727  31.882  0.00  0.00           C  
ATOM    344  CD2 HIE    23      19.876  32.517  31.492  0.00  0.00           C  
ATOM    345  ND1 HIE    23      18.376  33.527  32.822  0.00  0.00           N  
ATOM    346  CE1 HIE    23      18.326  32.197  32.922  0.00  0.00           C  
ATOM    347  NE2 HIE    23      19.176  31.527  32.112  0.00  0.00           N  
ATOM    348  H   HIE    23      19.876  37.687  29.832  0.00  0.00           H  
ATOM    349  HA  HIE    23      19.076  34.827  29.462  0.00  0.00           H  
ATOM    350  HB2 HIE    23      20.966  35.037  31.152  0.00  0.00           H  
ATOM    351  HB3 HIE    23      19.786  35.857  32.162  0.00  0.00           H  
ATOM    352  HD2 HIE    23      20.616  32.357  30.732  0.00  0.00           H  
ATOM    353  HE1 HIE    23      17.726  31.667  33.642  0.00  0.00           H  
ATOM    354  HE2 HIE    23      19.596  30.617  32.262  0.00  0.00           H  
ATOM    355  N   VAL    24      16.866  36.087  29.592  0.00  0.00           N  
ATOM    356  CA  VAL    24      15.506  36.707  29.582  0.00  0.00           C  
ATOM    357  C   VAL    24      14.576  36.127  30.632  0.00  0.00           C  
ATOM    358  O   VAL    24      13.796  36.867  31.252  0.00  0.00           O  
ATOM    359  CB  VAL    24      14.846  36.697  28.132  0.00  0.00           C  
ATOM    360  CG1 VAL    24      13.296  36.507  28.062  0.00  0.00           C  
ATOM    361  CG2 VAL    24      15.226  38.067  27.422  0.00  0.00           C  
ATOM    362  H   VAL    24      17.036  35.507  28.782  0.00  0.00           H  
ATOM    363  HA  VAL    24      15.656  37.747  29.872  0.00  0.00           H  
ATOM    364  HB  VAL    24      15.306  35.897  27.552  0.00  0.00           H  
ATOM    365 1HG1 VAL    24      13.096  35.467  28.322  0.00  0.00           H  
ATOM    366 2HG1 VAL    24      12.806  37.247  28.692  0.00  0.00           H  
ATOM    367 3HG1 VAL    24      12.946  36.727  27.052  0.00  0.00           H  
ATOM    368 1HG2 VAL    24      14.996  37.997  26.352  0.00  0.00           H  
ATOM    369 2HG2 VAL    24      14.556  38.857  27.772  0.00  0.00           H  
ATOM    370 3HG2 VAL    24      16.296  38.287  27.492  0.00  0.00           H  
ATOM    371  N   ALA    25      14.736  34.857  31.022  0.00  0.00           N  
ATOM    372  CA  ALA    25      14.086  34.337  32.162  0.00  0.00           C  
ATOM    373  C   ALA    25      14.426  34.967  33.552  0.00  0.00           C  
ATOM    374  O   ALA    25      13.626  34.847  34.472  0.00  0.00           O  
ATOM    375  CB  ALA    25      14.286  32.797  32.142  0.00  0.00           C  
ATOM    376  H   ALA    25      15.446  34.317  30.542  0.00  0.00           H  
ATOM    377  HA  ALA    25      13.006  34.427  32.072  0.00  0.00           H  
ATOM    378  HB1 ALA    25      14.126  32.407  31.142  0.00  0.00           H  
ATOM    379  HB2 ALA    25      15.336  32.627  32.402  0.00  0.00           H  
ATOM    380  HB3 ALA    25      13.686  32.297  32.902  0.00  0.00           H  
ATOM    381  N   SER    26      15.586  35.587  33.622  0.00  0.00           N  
ATOM    382  CA  SER    26      16.086  36.427  34.692  0.00  0.00           C  
ATOM    383  C   SER    26      15.936  37.897  34.362  0.00  0.00           C  
ATOM    384  O   SER    26      15.726  38.627  35.312  0.00  0.00           O  
ATOM    385  CB  SER    26      17.516  36.027  35.042  0.00  0.00           C  
ATOM    386  OG  SER    26      17.426  34.647  35.432  0.00  0.00           O  
ATOM    387  H   SER    26      16.096  35.487  32.762  0.00  0.00           H  
ATOM    388  HA  SER    26      15.536  36.177  35.602  0.00  0.00           H  
ATOM    389  HB2 SER    26      18.136  36.237  34.182  0.00  0.00           H  
ATOM    390  HB3 SER    26      17.766  36.637  35.912  0.00  0.00           H  
ATOM    391  HG  SER    26      17.896  34.147  34.772  0.00  0.00           H  
ATOM    392  N   GLY    27      16.076  38.387  33.182  0.00  0.00           N  
ATOM    393  CA  GLY    27      16.176  39.757  32.792  0.00  0.00           C  
ATOM    394  C   GLY    27      17.616  40.287  32.942  0.00  0.00           C  
ATOM    395  O   GLY    27      17.876  41.467  33.172  0.00  0.00           O  
ATOM    396  H   GLY    27      16.046  37.737  32.412  0.00  0.00           H  
ATOM    397  HA2 GLY    27      15.826  39.947  31.782  0.00  0.00           H  
ATOM    398  HA3 GLY    27      15.576  40.317  33.512  0.00  0.00           H  
ATOM    399  N   TYR    28      18.576  39.347  33.012  0.00  0.00           N  
ATOM    400  CA  TYR    28      20.026  39.597  33.342  0.00  0.00           C  
ATOM    401  C   TYR    28      20.846  39.927  32.102  0.00  0.00           C  
ATOM    402  O   TYR    28      20.556  39.357  31.042  0.00  0.00           O  
ATOM    403  CB  TYR    28      20.516  38.417  34.162  0.00  0.00           C  
ATOM    404  CG  TYR    28      22.006  38.437  34.452  0.00  0.00           C  
ATOM    405  CD1 TYR    28      22.506  39.157  35.572  0.00  0.00           C  
ATOM    406  CD2 TYR    28      22.836  37.847  33.462  0.00  0.00           C  
ATOM    407  CE1 TYR    28      23.936  39.197  35.742  0.00  0.00           C  
ATOM    408  CE2 TYR    28      24.196  37.837  33.712  0.00  0.00           C  
ATOM    409  CZ  TYR    28      24.756  38.497  34.812  0.00  0.00           C  
ATOM    410  OH  TYR    28      26.086  38.487  35.022  0.00  0.00           O  
ATOM    411  H   TYR    28      18.346  38.377  32.912  0.00  0.00           H  
ATOM    412  HA  TYR    28      19.956  40.467  34.002  0.00  0.00           H  
ATOM    413  HB2 TYR    28      19.956  38.397  35.102  0.00  0.00           H  
ATOM    414  HB3 TYR    28      20.236  37.437  33.792  0.00  0.00           H  
ATOM    415  HD1 TYR    28      21.776  39.687  36.152  0.00  0.00           H  
ATOM    416  HD2 TYR    28      22.476  37.437  32.522  0.00  0.00           H  
ATOM    417  HE1 TYR    28      24.336  39.747  36.582  0.00  0.00           H  
ATOM    418  HE2 TYR    28      24.826  37.277  33.032  0.00  0.00           H  
ATOM    419  HH  TYR    28      26.606  37.987  34.392  0.00  0.00           H  
ATOM    420  N   ILE    29      21.966  40.717  32.142  0.00  0.00           N  
ATOM    421  CA  ILE    29      22.936  41.057  31.042  0.00  0.00           C  
ATOM    422  C   ILE    29      24.366  41.067  31.522  0.00  0.00           C  
ATOM    423  O   ILE    29      24.746  41.397  32.642  0.00  0.00           O  
ATOM    424  CB  ILE    29      22.446  42.457  30.562  0.00  0.00           C  
ATOM    425  CG1 ILE    29      22.756  42.687  29.112  0.00  0.00           C  
ATOM    426  CG2 ILE    29      22.986  43.657  31.332  0.00  0.00           C  
ATOM    427  CD1 ILE    29      21.776  43.607  28.382  0.00  0.00           C  
ATOM    428  H   ILE    29      22.196  41.167  33.012  0.00  0.00           H  
ATOM    429  HA  ILE    29      22.776  40.277  30.302  0.00  0.00           H  
ATOM    430  HB  ILE    29      21.376  42.477  30.782  0.00  0.00           H  
ATOM    431 2HG1 ILE    29      23.766  43.057  28.982  0.00  0.00           H  
ATOM    432 3HG1 ILE    29      22.706  41.707  28.622  0.00  0.00           H  
ATOM    433 1HG2 ILE    29      22.676  44.637  30.982  0.00  0.00           H  
ATOM    434 2HG2 ILE    29      22.696  43.617  32.392  0.00  0.00           H  
ATOM    435 3HG2 ILE    29      24.076  43.607  31.342  0.00  0.00           H  
ATOM    436 1HD1 ILE    29      22.206  43.817  27.402  0.00  0.00           H  
ATOM    437 2HD1 ILE    29      20.816  43.127  28.162  0.00  0.00           H  
ATOM    438 3HD1 ILE    29      21.626  44.477  29.022  0.00  0.00           H  
ATOM    439  N   GLU    30      25.276  40.837  30.482  0.00  0.00           N  
ATOM    440  CA  GLU    30      26.656  41.197  30.572  0.00  0.00           C  
ATOM    441  C   GLU    30      27.086  41.637  29.132  0.00  0.00           C  
ATOM    442  O   GLU    30      26.626  41.127  28.132  0.00  0.00           O  
ATOM    443  CB  GLU    30      27.526  40.057  31.192  0.00  0.00           C  
ATOM    444  CG  GLU    30      28.946  40.577  31.332  0.00  0.00           C  
ATOM    445  CD  GLU    30      29.936  39.487  31.642  0.00  0.00           C  
ATOM    446  OE1 GLU    30      30.956  39.397  30.912  0.00  0.00           O  
ATOM    447  OE2 GLU    30      29.696  38.687  32.562  0.00  0.00           O1-
ATOM    448  H   GLU    30      24.906  40.637  29.562  0.00  0.00           H  
ATOM    449  HA  GLU    30      26.676  42.117  31.152  0.00  0.00           H  
ATOM    450  HB2 GLU    30      27.126  39.807  32.182  0.00  0.00           H  
ATOM    451  HB3 GLU    30      27.426  39.157  30.582  0.00  0.00           H  
ATOM    452  HG2 GLU    30      29.346  40.957  30.392  0.00  0.00           H  
ATOM    453  HG3 GLU    30      28.926  41.447  31.992  0.00  0.00           H  
ATOM    454  N   ALA    31      27.866  42.707  29.012  0.00  0.00           N  
ATOM    455  CA  ALA    31      28.416  43.207  27.762  0.00  0.00           C  
ATOM    456  C   ALA    31      29.916  43.567  27.832  0.00  0.00           C  
ATOM    457  O   ALA    31      30.446  43.827  28.932  0.00  0.00           O  
ATOM    458  CB  ALA    31      27.496  44.367  27.212  0.00  0.00           C  
ATOM    459  H   ALA    31      28.166  43.107  29.892  0.00  0.00           H  
ATOM    460  HA  ALA    31      28.276  42.467  26.972  0.00  0.00           H  
ATOM    461  HB1 ALA    31      26.426  44.147  27.132  0.00  0.00           H  
ATOM    462  HB2 ALA    31      27.486  45.267  27.822  0.00  0.00           H  
ATOM    463  HB3 ALA    31      27.866  44.677  26.242  0.00  0.00           H  
ATOM    464  N   GLU    32      30.616  43.557  26.692  0.00  0.00           N  
ATOM    465  CA  GLU    32      31.946  44.117  26.502  0.00  0.00           C  
ATOM    466  C   GLU    32      31.996  44.967  25.232  0.00  0.00           C  
ATOM    467  O   GLU    32      31.016  45.027  24.462  0.00  0.00           O  
ATOM    468  CB  GLU    32      32.916  42.877  26.332  0.00  0.00           C  
ATOM    469  CG  GLU    32      34.386  43.197  26.052  0.00  0.00           C  
ATOM    470  CD  GLU    32      35.006  44.127  27.132  0.00  0.00           C  
ATOM    471  OE1 GLU    32      34.796  45.327  27.122  0.00  0.00           O  
ATOM    472  OE2 GLU    32      35.866  43.647  27.902  0.00  0.00           O1-
ATOM    473  H   GLU    32      30.066  43.447  25.852  0.00  0.00           H  
ATOM    474  HA  GLU    32      32.296  44.737  27.332  0.00  0.00           H  
ATOM    475  HB2 GLU    32      32.776  42.277  27.222  0.00  0.00           H  
ATOM    476  HB3 GLU    32      32.446  42.307  25.522  0.00  0.00           H  
ATOM    477  HG2 GLU    32      34.846  42.217  26.142  0.00  0.00           H  
ATOM    478  HG3 GLU    32      34.546  43.607  25.062  0.00  0.00           H  
ATOM    479  N   VAL    33      33.056  45.747  24.982  0.00  0.00           N  
ATOM    480  CA  VAL    33      33.306  46.407  23.702  0.00  0.00           C  
ATOM    481  C   VAL    33      34.706  46.187  23.022  0.00  0.00           C  
ATOM    482  O   VAL    33      35.756  46.567  23.462  0.00  0.00           O  
ATOM    483  CB  VAL    33      33.066  47.917  23.852  0.00  0.00           C  
ATOM    484  CG1 VAL    33      33.846  48.497  25.042  0.00  0.00           C  
ATOM    485  CG2 VAL    33      33.326  48.637  22.482  0.00  0.00           C  
ATOM    486  H   VAL    33      33.666  45.817  25.782  0.00  0.00           H  
ATOM    487  HA  VAL    33      32.596  46.037  22.962  0.00  0.00           H  
ATOM    488  HB  VAL    33      32.006  48.077  24.082  0.00  0.00           H  
ATOM    489 1HG1 VAL    33      33.936  49.557  24.812  0.00  0.00           H  
ATOM    490 2HG1 VAL    33      33.316  48.387  25.982  0.00  0.00           H  
ATOM    491 3HG1 VAL    33      34.816  48.027  25.192  0.00  0.00           H  
ATOM    492 1HG2 VAL    33      32.946  48.037  21.652  0.00  0.00           H  
ATOM    493 2HG2 VAL    33      32.766  49.567  22.582  0.00  0.00           H  
ATOM    494 3HG2 VAL    33      34.406  48.697  22.332  0.00  0.00           H  
ATOM    495  N   ILE    34      34.706  45.727  21.812  0.00  0.00           N  
ATOM    496  CA  ILE    34      35.836  45.477  20.922  0.00  0.00           C  
ATOM    497  C   ILE    34      35.846  46.247  19.592  0.00  0.00           C  
ATOM    498  O   ILE    34      34.876  46.957  19.372  0.00  0.00           O  
ATOM    499  CB  ILE    34      35.976  43.877  20.852  0.00  0.00           C  
ATOM    500  CG1 ILE    34      34.636  43.307  20.292  0.00  0.00           C  
ATOM    501  CG2 ILE    34      36.376  43.347  22.222  0.00  0.00           C  
ATOM    502  CD1 ILE    34      34.836  41.797  19.892  0.00  0.00           C  
ATOM    503  H   ILE    34      33.776  45.517  21.472  0.00  0.00           H  
ATOM    504  HA  ILE    34      36.696  45.977  21.352  0.00  0.00           H  
ATOM    505  HB  ILE    34      36.666  43.447  20.122  0.00  0.00           H  
ATOM    506 2HG1 ILE    34      33.816  43.487  20.992  0.00  0.00           H  
ATOM    507 3HG1 ILE    34      34.386  43.827  19.372  0.00  0.00           H  
ATOM    508 1HG2 ILE    34      35.526  43.227  22.882  0.00  0.00           H  
ATOM    509 2HG2 ILE    34      36.836  42.387  21.982  0.00  0.00           H  
ATOM    510 3HG2 ILE    34      37.126  44.067  22.562  0.00  0.00           H  
ATOM    511 1HD1 ILE    34      34.036  41.577  19.172  0.00  0.00           H  
ATOM    512 2HD1 ILE    34      35.756  41.577  19.342  0.00  0.00           H  
ATOM    513 3HD1 ILE    34      34.726  41.117  20.732  0.00  0.00           H  
ATOM    514  N   PRO    35      36.916  46.187  18.752  0.00  0.00           N  
ATOM    515  CA  PRO    35      37.076  47.017  17.582  0.00  0.00           C  
ATOM    516  C   PRO    35      36.176  46.597  16.442  0.00  0.00           C  
ATOM    517  O   PRO    35      35.616  47.457  15.772  0.00  0.00           O  
ATOM    518  CB  PRO    35      38.596  46.917  17.212  0.00  0.00           C  
ATOM    519  CG  PRO    35      39.016  45.577  17.702  0.00  0.00           C  
ATOM    520  CD  PRO    35      38.126  45.407  18.862  0.00  0.00           C  
ATOM    521  HA  PRO    35      36.796  48.047  17.812  0.00  0.00           H  
ATOM    522  HB2 PRO    35      38.726  46.997  16.132  0.00  0.00           H  
ATOM    523  HB3 PRO    35      39.176  47.667  17.752  0.00  0.00           H  
ATOM    524  HG2 PRO    35      38.646  44.877  16.952  0.00  0.00           H  
ATOM    525  HG3 PRO    35      40.086  45.517  17.892  0.00  0.00           H  
ATOM    526  HD2 PRO    35      37.836  44.357  18.822  0.00  0.00           H  
ATOM    527  HD3 PRO    35      38.606  45.617  19.822  0.00  0.00           H  
ATOM    528  N   ALA    36      36.126  45.327  16.122  0.00  0.00           N  
ATOM    529  CA  ALA    36      35.206  44.717  15.172  0.00  0.00           C  
ATOM    530  C   ALA    36      34.756  43.357  15.742  0.00  0.00           C  
ATOM    531  O   ALA    36      35.386  42.877  16.692  0.00  0.00           O  
ATOM    532  CB  ALA    36      35.886  44.737  13.812  0.00  0.00           C  
ATOM    533  H   ALA    36      36.526  44.667  16.772  0.00  0.00           H  
ATOM    534  HA  ALA    36      34.326  45.367  15.112  0.00  0.00           H  
ATOM    535  HB1 ALA    36      36.726  44.037  13.892  0.00  0.00           H  
ATOM    536  HB2 ALA    36      35.296  44.237  13.042  0.00  0.00           H  
ATOM    537  HB3 ALA    36      36.136  45.747  13.502  0.00  0.00           H  
ATOM    538  N   GLU    37      33.816  42.607  15.122  0.00  0.00           N  
ATOM    539  CA  GLU    37      33.436  41.167  15.382  0.00  0.00           C  
ATOM    540  C   GLU    37      34.546  40.087  15.162  0.00  0.00           C  
ATOM    541  O   GLU    37      35.246  40.077  14.112  0.00  0.00           O  
ATOM    542  CB  GLU    37      32.216  40.907  14.512  0.00  0.00           C  
ATOM    543  CG  GLU    37      30.936  41.687  14.872  0.00  0.00           C  
ATOM    544  CD  GLU    37      29.876  41.807  13.802  0.00  0.00           C  
ATOM    545  OE1 GLU    37      30.146  42.427  12.712  0.00  0.00           O  
ATOM    546  OE2 GLU    37      28.746  41.267  13.992  0.00  0.00           O1-
ATOM    547  H   GLU    37      33.516  42.997  14.242  0.00  0.00           H  
ATOM    548  HA  GLU    37      33.076  41.037  16.402  0.00  0.00           H  
ATOM    549  HB2 GLU    37      32.456  41.117  13.472  0.00  0.00           H  
ATOM    550  HB3 GLU    37      31.916  39.857  14.512  0.00  0.00           H  
ATOM    551  HG2 GLU    37      30.466  41.287  15.772  0.00  0.00           H  
ATOM    552  HG3 GLU    37      31.136  42.707  15.202  0.00  0.00           H  
ATOM    553  N   THR    38      34.736  39.187  16.142  0.00  0.00           N  
ATOM    554  CA  THR    38      35.646  38.027  15.902  0.00  0.00           C  
ATOM    555  C   THR    38      35.246  36.917  16.852  0.00  0.00           C  
ATOM    556  O   THR    38      35.056  37.107  18.052  0.00  0.00           O  
ATOM    557  CB  THR    38      37.166  38.397  15.972  0.00  0.00           C  
ATOM    558  CG2 THR    38      37.616  39.057  17.312  0.00  0.00           C  
ATOM    559  OG1 THR    38      37.876  37.187  15.742  0.00  0.00           O  
ATOM    560  H   THR    38      34.286  39.307  17.032  0.00  0.00           H  
ATOM    561  HA  THR    38      35.566  37.627  14.892  0.00  0.00           H  
ATOM    562  HB  THR    38      37.406  39.157  15.242  0.00  0.00           H  
ATOM    563  HG1 THR    38      38.706  37.347  15.282  0.00  0.00           H  
ATOM    564 1HG2 THR    38      38.056  40.047  17.222  0.00  0.00           H  
ATOM    565 2HG2 THR    38      36.856  39.007  18.092  0.00  0.00           H  
ATOM    566 3HG2 THR    38      38.366  38.387  17.752  0.00  0.00           H  
ATOM    567  N   GLY    39      35.056  35.737  16.272  0.00  0.00           N  
ATOM    568  CA  GLY    39      34.776  34.497  16.992  0.00  0.00           C  
ATOM    569  C   GLY    39      35.826  34.177  18.082  0.00  0.00           C  
ATOM    570  O   GLY    39      35.456  33.607  19.092  0.00  0.00           O  
ATOM    571  H   GLY    39      35.136  35.687  15.272  0.00  0.00           H  
ATOM    572  HA2 GLY    39      33.776  34.637  17.422  0.00  0.00           H  
ATOM    573  HA3 GLY    39      34.766  33.677  16.282  0.00  0.00           H  
ATOM    574  N   GLN    40      37.016  34.667  17.952  0.00  0.00           N  
ATOM    575  CA  GLN    40      37.986  34.587  19.022  0.00  0.00           C  
ATOM    576  C   GLN    40      37.566  35.277  20.272  0.00  0.00           C  
ATOM    577  O   GLN    40      37.966  34.797  21.342  0.00  0.00           O  
ATOM    578  CB  GLN    40      39.236  35.197  18.492  0.00  0.00           C  
ATOM    579  CG  GLN    40      39.856  34.667  17.222  0.00  0.00           C  
ATOM    580  CD  GLN    40      41.306  35.167  17.052  0.00  0.00           C  
ATOM    581  NE2 GLN    40      42.086  34.517  16.182  0.00  0.00           N  
ATOM    582  OE1 GLN    40      41.716  36.227  17.542  0.00  0.00           O  
ATOM    583  H   GLN    40      37.126  35.407  17.282  0.00  0.00           H  
ATOM    584  HA  GLN    40      38.246  33.567  19.282  0.00  0.00           H  
ATOM    585  HB2 GLN    40      39.076  36.267  18.372  0.00  0.00           H  
ATOM    586  HB3 GLN    40      39.956  35.117  19.302  0.00  0.00           H  
ATOM    587  HG2 GLN    40      39.856  33.587  17.292  0.00  0.00           H  
ATOM    588  HG3 GLN    40      39.326  34.907  16.302  0.00  0.00           H  
ATOM    589 1HE2 GLN    40      42.906  34.937  15.762  0.00  0.00           H  
ATOM    590 2HE2 GLN    40      41.726  33.807  15.572  0.00  0.00           H  
ATOM    591  N   GLU    41      36.866  36.427  20.162  0.00  0.00           N  
ATOM    592  CA  GLU    41      36.396  37.147  21.352  0.00  0.00           C  
ATOM    593  C   GLU    41      34.966  36.637  21.872  0.00  0.00           C  
ATOM    594  O   GLU    41      34.776  36.777  23.152  0.00  0.00           O  
ATOM    595  CB  GLU    41      36.286  38.607  21.082  0.00  0.00           C  
ATOM    596  CG  GLU    41      37.596  39.357  20.852  0.00  0.00           C  
ATOM    597  CD  GLU    41      38.386  39.447  22.162  0.00  0.00           C  
ATOM    598  OE1 GLU    41      39.656  39.117  22.122  0.00  0.00           O  
ATOM    599  OE2 GLU    41      37.866  39.757  23.252  0.00  0.00           O1-
ATOM    600  H   GLU    41      36.506  36.677  19.252  0.00  0.00           H  
ATOM    601  HA  GLU    41      37.086  36.947  22.172  0.00  0.00           H  
ATOM    602  HB2 GLU    41      35.666  38.787  20.202  0.00  0.00           H  
ATOM    603  HB3 GLU    41      35.736  39.017  21.932  0.00  0.00           H  
ATOM    604  HG2 GLU    41      38.106  38.837  20.032  0.00  0.00           H  
ATOM    605  HG3 GLU    41      37.426  40.397  20.582  0.00  0.00           H  
ATOM    606  N   THR    42      34.066  36.017  21.072  0.00  0.00           N  
ATOM    607  CA  THR    42      32.896  35.287  21.562  0.00  0.00           C  
ATOM    608  C   THR    42      33.366  33.987  22.222  0.00  0.00           C  
ATOM    609  O   THR    42      32.756  33.667  23.222  0.00  0.00           O  
ATOM    610  CB  THR    42      31.876  35.077  20.432  0.00  0.00           C  
ATOM    611  CG2 THR    42      30.556  34.437  20.912  0.00  0.00           C  
ATOM    612  OG1 THR    42      31.556  36.307  19.962  0.00  0.00           O  
ATOM    613  H   THR    42      34.176  36.007  20.072  0.00  0.00           H  
ATOM    614  HA  THR    42      32.526  35.957  22.332  0.00  0.00           H  
ATOM    615  HB  THR    42      32.316  34.587  19.562  0.00  0.00           H  
ATOM    616  HG1 THR    42      31.116  36.317  19.112  0.00  0.00           H  
ATOM    617 1HG2 THR    42      29.836  34.397  20.102  0.00  0.00           H  
ATOM    618 2HG2 THR    42      30.746  33.417  21.232  0.00  0.00           H  
ATOM    619 3HG2 THR    42      30.066  35.057  21.672  0.00  0.00           H  
ATOM    620  N   ALA    43      34.456  33.327  21.742  0.00  0.00           N  
ATOM    621  CA  ALA    43      35.036  32.127  22.352  0.00  0.00           C  
ATOM    622  C   ALA    43      35.396  32.467  23.802  0.00  0.00           C  
ATOM    623  O   ALA    43      34.846  31.907  24.682  0.00  0.00           O  
ATOM    624  CB  ALA    43      36.206  31.577  21.532  0.00  0.00           C  
ATOM    625  H   ALA    43      35.006  33.797  21.032  0.00  0.00           H  
ATOM    626  HA  ALA    43      34.206  31.417  22.372  0.00  0.00           H  
ATOM    627  HB1 ALA    43      36.706  30.697  21.932  0.00  0.00           H  
ATOM    628  HB2 ALA    43      35.816  31.227  20.572  0.00  0.00           H  
ATOM    629  HB3 ALA    43      36.936  32.377  21.432  0.00  0.00           H  
ATOM    630  N   TYR    44      36.336  33.387  24.022  0.00  0.00           N  
ATOM    631  CA  TYR    44      36.646  33.957  25.312  0.00  0.00           C  
ATOM    632  C   TYR    44      35.416  34.437  26.162  0.00  0.00           C  
ATOM    633  O   TYR    44      35.406  34.297  27.362  0.00  0.00           O  
ATOM    634  CB  TYR    44      37.706  35.027  25.092  0.00  0.00           C  
ATOM    635  CG  TYR    44      38.126  35.637  26.412  0.00  0.00           C  
ATOM    636  CD1 TYR    44      39.016  34.907  27.232  0.00  0.00           C  
ATOM    637  CD2 TYR    44      37.606  36.887  26.802  0.00  0.00           C  
ATOM    638  CE1 TYR    44      39.356  35.517  28.422  0.00  0.00           C  
ATOM    639  CE2 TYR    44      37.896  37.447  28.002  0.00  0.00           C  
ATOM    640  CZ  TYR    44      38.776  36.757  28.912  0.00  0.00           C  
ATOM    641  OH  TYR    44      39.116  37.357  30.102  0.00  0.00           O  
ATOM    642  H   TYR    44      36.676  33.817  23.172  0.00  0.00           H  
ATOM    643  HA  TYR    44      37.146  33.177  25.892  0.00  0.00           H  
ATOM    644  HB2 TYR    44      38.536  34.617  24.532  0.00  0.00           H  
ATOM    645  HB3 TYR    44      37.256  35.827  24.502  0.00  0.00           H  
ATOM    646  HD1 TYR    44      39.436  33.937  27.002  0.00  0.00           H  
ATOM    647  HD2 TYR    44      36.936  37.377  26.112  0.00  0.00           H  
ATOM    648  HE1 TYR    44      40.096  35.067  29.062  0.00  0.00           H  
ATOM    649  HE2 TYR    44      37.396  38.357  28.302  0.00  0.00           H  
ATOM    650  HH  TYR    44      38.616  38.167  30.262  0.00  0.00           H  
ATOM    651  N   PHE    45      34.436  35.177  25.582  0.00  0.00           N  
ATOM    652  CA  PHE    45      33.346  35.717  26.342  0.00  0.00           C  
ATOM    653  C   PHE    45      32.386  34.647  26.892  0.00  0.00           C  
ATOM    654  O   PHE    45      31.906  34.777  27.962  0.00  0.00           O  
ATOM    655  CB  PHE    45      32.626  36.707  25.442  0.00  0.00           C  
ATOM    656  CG  PHE    45      31.326  37.437  25.972  0.00  0.00           C  
ATOM    657  CD1 PHE    45      31.336  38.327  27.052  0.00  0.00           C  
ATOM    658  CD2 PHE    45      30.096  37.197  25.392  0.00  0.00           C  
ATOM    659  CE1 PHE    45      30.216  38.947  27.582  0.00  0.00           C  
ATOM    660  CE2 PHE    45      28.916  37.877  25.782  0.00  0.00           C  
ATOM    661  CZ  PHE    45      28.946  38.707  26.932  0.00  0.00           C  
ATOM    662  H   PHE    45      34.546  35.457  24.622  0.00  0.00           H  
ATOM    663  HA  PHE    45      33.766  36.187  27.232  0.00  0.00           H  
ATOM    664  HB2 PHE    45      33.326  37.537  25.322  0.00  0.00           H  
ATOM    665  HB3 PHE    45      32.436  36.187  24.502  0.00  0.00           H  
ATOM    666  HD1 PHE    45      32.306  38.407  27.532  0.00  0.00           H  
ATOM    667  HD2 PHE    45      29.946  36.477  24.602  0.00  0.00           H  
ATOM    668  HE1 PHE    45      30.216  39.517  28.502  0.00  0.00           H  
ATOM    669  HE2 PHE    45      28.006  37.737  25.222  0.00  0.00           H  
ATOM    670  HZ  PHE    45      28.016  39.127  27.292  0.00  0.00           H  
ATOM    671  N   LEU    46      32.206  33.537  26.162  0.00  0.00           N  
ATOM    672  CA  LEU    46      31.406  32.467  26.582  0.00  0.00           C  
ATOM    673  C   LEU    46      32.106  31.567  27.612  0.00  0.00           C  
ATOM    674  O   LEU    46      31.526  30.987  28.522  0.00  0.00           O  
ATOM    675  CB  LEU    46      30.956  31.627  25.312  0.00  0.00           C  
ATOM    676  CG  LEU    46      29.876  30.527  25.502  0.00  0.00           C  
ATOM    677  CD1 LEU    46      28.506  31.087  25.892  0.00  0.00           C  
ATOM    678  CD2 LEU    46      29.706  29.897  24.142  0.00  0.00           C  
ATOM    679  H   LEU    46      32.516  33.537  25.202  0.00  0.00           H  
ATOM    680  HA  LEU    46      30.516  32.897  27.042  0.00  0.00           H  
ATOM    681  HB2 LEU    46      30.516  32.367  24.642  0.00  0.00           H  
ATOM    682  HB3 LEU    46      31.766  31.247  24.702  0.00  0.00           H  
ATOM    683  HG  LEU    46      30.186  29.747  26.202  0.00  0.00           H  
ATOM    684 1HD1 LEU    46      28.606  31.347  26.942  0.00  0.00           H  
ATOM    685 2HD1 LEU    46      28.346  31.917  25.192  0.00  0.00           H  
ATOM    686 3HD1 LEU    46      27.706  30.367  25.782  0.00  0.00           H  
ATOM    687 1HD2 LEU    46      28.926  29.157  24.282  0.00  0.00           H  
ATOM    688 2HD2 LEU    46      29.506  30.597  23.332  0.00  0.00           H  
ATOM    689 3HD2 LEU    46      30.676  29.407  23.992  0.00  0.00           H  
ATOM    690  N   LEU    47      33.426  31.447  27.402  0.00  0.00           N  
ATOM    691  CA  LEU    47      34.306  30.617  28.252  0.00  0.00           C  
ATOM    692  C   LEU    47      34.516  31.237  29.632  0.00  0.00           C  
ATOM    693  O   LEU    47      34.416  30.517  30.682  0.00  0.00           O  
ATOM    694  CB  LEU    47      35.646  30.447  27.552  0.00  0.00           C  
ATOM    695  CG  LEU    47      36.736  29.637  28.312  0.00  0.00           C  
ATOM    696  CD1 LEU    47      36.626  28.107  28.102  0.00  0.00           C  
ATOM    697  CD2 LEU    47      38.086  30.167  27.882  0.00  0.00           C  
ATOM    698  H   LEU    47      33.796  32.007  26.652  0.00  0.00           H  
ATOM    699  HA  LEU    47      33.866  29.627  28.352  0.00  0.00           H  
ATOM    700  HB2 LEU    47      35.506  29.907  26.612  0.00  0.00           H  
ATOM    701  HB3 LEU    47      36.056  31.417  27.282  0.00  0.00           H  
ATOM    702  HG  LEU    47      36.706  29.947  29.362  0.00  0.00           H  
ATOM    703 1HD1 LEU    47      37.136  27.657  28.952  0.00  0.00           H  
ATOM    704 2HD1 LEU    47      35.576  27.797  28.122  0.00  0.00           H  
ATOM    705 3HD1 LEU    47      36.926  27.737  27.122  0.00  0.00           H  
ATOM    706 1HD2 LEU    47      38.756  29.967  28.722  0.00  0.00           H  
ATOM    707 2HD2 LEU    47      38.366  29.637  26.972  0.00  0.00           H  
ATOM    708 3HD2 LEU    47      38.096  31.237  27.702  0.00  0.00           H  
ATOM    709  N   LYS    48      34.726  32.557  29.742  0.00  0.00           N  
ATOM    710  CA  LYS    48      34.626  33.357  30.972  0.00  0.00           C  
ATOM    711  C   LYS    48      33.216  33.107  31.602  0.00  0.00           C  
ATOM    712  O   LYS    48      33.156  32.647  32.712  0.00  0.00           O  
ATOM    713  CB  LYS    48      34.826  34.827  30.462  0.00  0.00           C  
ATOM    714  CG  LYS    48      34.766  35.827  31.642  0.00  0.00           C  
ATOM    715  CD  LYS    48      35.496  37.217  31.352  0.00  0.00           C  
ATOM    716  CE  LYS    48      34.766  38.007  30.282  0.00  0.00           C  
ATOM    717  NZ  LYS    48      34.876  39.457  30.322  0.00  0.00           N1+
ATOM    718  H   LYS    48      34.816  33.077  28.882  0.00  0.00           H  
ATOM    719  HA  LYS    48      35.396  33.087  31.692  0.00  0.00           H  
ATOM    720  HB2 LYS    48      35.826  34.787  30.042  0.00  0.00           H  
ATOM    721  HB3 LYS    48      34.086  35.117  29.712  0.00  0.00           H  
ATOM    722  HG2 LYS    48      33.726  35.967  31.942  0.00  0.00           H  
ATOM    723  HG3 LYS    48      35.406  35.507  32.462  0.00  0.00           H  
ATOM    724  HD2 LYS    48      35.456  37.767  32.292  0.00  0.00           H  
ATOM    725  HD3 LYS    48      36.536  37.007  31.112  0.00  0.00           H  
ATOM    726  HE2 LYS    48      35.206  37.517  29.412  0.00  0.00           H  
ATOM    727  HE3 LYS    48      33.706  37.737  30.272  0.00  0.00           H  
ATOM    728  HZ1 LYS    48      34.296  39.787  31.082  0.00  0.00           H  
ATOM    729  HZ2 LYS    48      35.816  39.697  30.602  0.00  0.00           H  
ATOM    730  HZ3 LYS    48      34.646  39.937  29.462  0.00  0.00           H  
ATOM    731  N   LEU    49      32.076  33.457  30.922  0.00  0.00           N  
ATOM    732  CA  LEU    49      30.686  33.157  31.332  0.00  0.00           C  
ATOM    733  C   LEU    49      30.456  31.777  31.972  0.00  0.00           C  
ATOM    734  O   LEU    49      29.956  31.737  33.052  0.00  0.00           O  
ATOM    735  CB  LEU    49      29.676  33.387  30.142  0.00  0.00           C  
ATOM    736  CG  LEU    49      28.176  33.427  30.472  0.00  0.00           C  
ATOM    737  CD1 LEU    49      28.016  34.607  31.422  0.00  0.00           C  
ATOM    738  CD2 LEU    49      27.266  33.687  29.262  0.00  0.00           C  
ATOM    739  H   LEU    49      32.196  33.967  30.062  0.00  0.00           H  
ATOM    740  HA  LEU    49      30.486  33.857  32.142  0.00  0.00           H  
ATOM    741  HB2 LEU    49      29.976  34.317  29.642  0.00  0.00           H  
ATOM    742  HB3 LEU    49      29.926  32.597  29.442  0.00  0.00           H  
ATOM    743  HG  LEU    49      27.746  32.547  30.942  0.00  0.00           H  
ATOM    744 1HD1 LEU    49      28.436  34.367  32.392  0.00  0.00           H  
ATOM    745 2HD1 LEU    49      28.506  35.497  31.022  0.00  0.00           H  
ATOM    746 3HD1 LEU    49      26.986  34.947  31.572  0.00  0.00           H  
ATOM    747 1HD2 LEU    49      27.206  34.687  28.842  0.00  0.00           H  
ATOM    748 2HD2 LEU    49      27.476  32.997  28.442  0.00  0.00           H  
ATOM    749 3HD2 LEU    49      26.296  33.357  29.652  0.00  0.00           H  
ATOM    750  N   ALA    50      30.786  30.717  31.252  0.00  0.00           N  
ATOM    751  CA  ALA    50      30.636  29.397  31.732  0.00  0.00           C  
ATOM    752  C   ALA    50      31.446  29.097  33.022  0.00  0.00           C  
ATOM    753  O   ALA    50      31.056  28.217  33.762  0.00  0.00           O  
ATOM    754  CB  ALA    50      31.066  28.397  30.632  0.00  0.00           C  
ATOM    755  H   ALA    50      30.976  30.877  30.272  0.00  0.00           H  
ATOM    756  HA  ALA    50      29.596  29.207  31.992  0.00  0.00           H  
ATOM    757  HB1 ALA    50      32.076  28.557  30.252  0.00  0.00           H  
ATOM    758  HB2 ALA    50      31.116  27.407  31.072  0.00  0.00           H  
ATOM    759  HB3 ALA    50      30.396  28.467  29.782  0.00  0.00           H  
ATOM    760  N   GLY    51      32.516  29.767  33.292  0.00  0.00           N  
ATOM    761  CA  GLY    51      33.156  29.647  34.582  0.00  0.00           C  
ATOM    762  C   GLY    51      32.426  30.347  35.742  0.00  0.00           C  
ATOM    763  O   GLY    51      32.716  30.187  36.912  0.00  0.00           O  
ATOM    764  H   GLY    51      33.006  30.327  32.612  0.00  0.00           H  
ATOM    765  HA2 GLY    51      33.286  28.597  34.862  0.00  0.00           H  
ATOM    766  HA3 GLY    51      34.116  30.167  34.522  0.00  0.00           H  
ATOM    767  N   ARG    52      31.366  31.167  35.522  0.00  0.00           N  
ATOM    768  CA  ARG    52      30.626  31.897  36.502  0.00  0.00           C  
ATOM    769  C   ARG    52      29.226  31.357  36.792  0.00  0.00           C  
ATOM    770  O   ARG    52      28.786  31.127  37.952  0.00  0.00           O  
ATOM    771  CB  ARG    52      30.576  33.417  36.122  0.00  0.00           C  
ATOM    772  CG  ARG    52      31.936  33.987  35.812  0.00  0.00           C  
ATOM    773  CD  ARG    52      33.006  33.817  36.912  0.00  0.00           C  
ATOM    774  NE  ARG    52      34.266  34.487  36.622  0.00  0.00           N  
ATOM    775  CZ  ARG    52      35.176  34.047  35.742  0.00  0.00           C  
ATOM    776  NH1 ARG    52      34.996  33.037  34.892  0.00  0.00           N1+
ATOM    777  NH2 ARG    52      36.396  34.507  35.822  0.00  0.00           N  
ATOM    778  H   ARG    52      31.136  31.287  34.542  0.00  0.00           H  
ATOM    779  HA  ARG    52      31.106  31.797  37.482  0.00  0.00           H  
ATOM    780  HB2 ARG    52      29.896  33.617  35.292  0.00  0.00           H  
ATOM    781  HB3 ARG    52      30.096  34.027  36.882  0.00  0.00           H  
ATOM    782  HG2 ARG    52      32.326  33.527  34.902  0.00  0.00           H  
ATOM    783  HG3 ARG    52      31.786  35.047  35.592  0.00  0.00           H  
ATOM    784  HD2 ARG    52      32.586  34.187  37.852  0.00  0.00           H  
ATOM    785  HD3 ARG    52      33.156  32.747  37.022  0.00  0.00           H  
ATOM    786  HE  ARG    52      34.426  35.227  37.282  0.00  0.00           H  
ATOM    787 1HH1 ARG    52      34.026  32.817  34.682  0.00  0.00           H  
ATOM    788 2HH1 ARG    52      35.746  32.617  34.362  0.00  0.00           H  
ATOM    789 1HH2 ARG    52      36.536  35.307  36.432  0.00  0.00           H  
ATOM    790 2HH2 ARG    52      37.076  34.377  35.082  0.00  0.00           H  
ATOM    791  N   TRP    53      28.466  31.027  35.702  0.00  0.00           N  
ATOM    792  CA  TRP    53      27.106  30.447  35.682  0.00  0.00           C  
ATOM    793  C   TRP    53      27.156  29.107  34.892  0.00  0.00           C  
ATOM    794  O   TRP    53      28.116  28.967  34.072  0.00  0.00           O  
ATOM    795  CB  TRP    53      26.136  31.517  35.162  0.00  0.00           C  
ATOM    796  CG  TRP    53      26.256  32.877  35.692  0.00  0.00           C  
ATOM    797  CD1 TRP    53      26.796  33.937  35.002  0.00  0.00           C  
ATOM    798  CD2 TRP    53      25.576  33.447  36.892  0.00  0.00           C  
ATOM    799  CE2 TRP    53      26.036  34.817  36.952  0.00  0.00           C  
ATOM    800  CE3 TRP    53      24.706  32.977  37.892  0.00  0.00           C  
ATOM    801  NE1 TRP    53      26.706  35.087  35.772  0.00  0.00           N  
ATOM    802  CZ2 TRP    53      25.596  35.627  37.942  0.00  0.00           C  
ATOM    803  CZ3 TRP    53      24.246  33.917  38.882  0.00  0.00           C  
ATOM    804  CH2 TRP    53      24.676  35.237  38.872  0.00  0.00           C  
ATOM    805  H   TRP    53      28.876  31.347  34.832  0.00  0.00           H  
ATOM    806  HA  TRP    53      26.786  30.177  36.692  0.00  0.00           H  
ATOM    807  HB2 TRP    53      26.166  31.507  34.082  0.00  0.00           H  
ATOM    808  HB3 TRP    53      25.116  31.177  35.342  0.00  0.00           H  
ATOM    809  HD1 TRP    53      27.296  33.867  34.052  0.00  0.00           H  
ATOM    810  HE1 TRP    53      27.166  35.977  35.602  0.00  0.00           H  
ATOM    811  HE3 TRP    53      24.316  31.967  37.952  0.00  0.00           H  
ATOM    812  HZ2 TRP    53      25.996  36.627  37.962  0.00  0.00           H  
ATOM    813  HZ3 TRP    53      23.606  33.577  39.682  0.00  0.00           H  
ATOM    814  HH2 TRP    53      24.366  35.837  39.722  0.00  0.00           H  
ATOM    815  N   PRO    54      26.186  28.187  34.922  0.00  0.00           N  
ATOM    816  CA  PRO    54      26.136  27.107  33.972  0.00  0.00           C  
ATOM    817  C   PRO    54      25.556  27.697  32.692  0.00  0.00           C  
ATOM    818  O   PRO    54      24.416  28.127  32.662  0.00  0.00           O  
ATOM    819  CB  PRO    54      25.196  26.097  34.642  0.00  0.00           C  
ATOM    820  CG  PRO    54      24.396  26.967  35.592  0.00  0.00           C  
ATOM    821  CD  PRO    54      25.176  28.227  35.892  0.00  0.00           C  
ATOM    822  HA  PRO    54      27.126  26.697  33.782  0.00  0.00           H  
ATOM    823  HB2 PRO    54      24.626  25.497  33.942  0.00  0.00           H  
ATOM    824  HB3 PRO    54      25.776  25.427  35.282  0.00  0.00           H  
ATOM    825  HG2 PRO    54      23.426  27.127  35.112  0.00  0.00           H  
ATOM    826  HG3 PRO    54      24.136  26.377  36.482  0.00  0.00           H  
ATOM    827  HD2 PRO    54      24.566  29.107  35.722  0.00  0.00           H  
ATOM    828  HD3 PRO    54      25.446  28.487  36.912  0.00  0.00           H  
ATOM    829  N   VAL    55      26.256  27.527  31.572  0.00  0.00           N  
ATOM    830  CA  VAL    55      25.656  27.667  30.182  0.00  0.00           C  
ATOM    831  C   VAL    55      25.486  26.177  29.732  0.00  0.00           C  
ATOM    832  O   VAL    55      26.476  25.527  29.312  0.00  0.00           O  
ATOM    833  CB  VAL    55      26.606  28.517  29.382  0.00  0.00           C  
ATOM    834  CG1 VAL    55      26.166  28.537  27.852  0.00  0.00           C  
ATOM    835  CG2 VAL    55      26.916  29.937  29.802  0.00  0.00           C  
ATOM    836  H   VAL    55      27.156  27.057  31.602  0.00  0.00           H  
ATOM    837  HA  VAL    55      24.686  28.177  30.192  0.00  0.00           H  
ATOM    838  HB  VAL    55      27.586  28.037  29.302  0.00  0.00           H  
ATOM    839 1HG1 VAL    55      25.316  29.207  27.692  0.00  0.00           H  
ATOM    840 2HG1 VAL    55      26.926  28.857  27.142  0.00  0.00           H  
ATOM    841 3HG1 VAL    55      25.736  27.597  27.502  0.00  0.00           H  
ATOM    842 1HG2 VAL    55      27.736  30.297  29.182  0.00  0.00           H  
ATOM    843 2HG2 VAL    55      26.056  30.607  29.862  0.00  0.00           H  
ATOM    844 3HG2 VAL    55      27.406  29.957  30.772  0.00  0.00           H  
ATOM    845  N   LYS    56      24.296  25.587  29.792  0.00  0.00           N  
ATOM    846  CA  LYS    56      24.106  24.217  29.332  0.00  0.00           C  
ATOM    847  C   LYS    56      24.076  24.077  27.862  0.00  0.00           C  
ATOM    848  O   LYS    56      24.906  23.437  27.172  0.00  0.00           O  
ATOM    849  CB  LYS    56      22.866  23.607  30.042  0.00  0.00           C  
ATOM    850  CG  LYS    56      22.976  23.517  31.562  0.00  0.00           C  
ATOM    851  CD  LYS    56      21.626  22.987  32.152  0.00  0.00           C  
ATOM    852  CE  LYS    56      21.736  22.727  33.642  0.00  0.00           C  
ATOM    853  NZ  LYS    56      20.576  22.117  34.312  0.00  0.00           N1+
ATOM    854  H   LYS    56      23.516  26.007  30.272  0.00  0.00           H  
ATOM    855  HA  LYS    56      24.986  23.627  29.582  0.00  0.00           H  
ATOM    856  HB2 LYS    56      21.956  24.147  29.812  0.00  0.00           H  
ATOM    857  HB3 LYS    56      22.706  22.597  29.672  0.00  0.00           H  
ATOM    858  HG2 LYS    56      23.806  22.827  31.732  0.00  0.00           H  
ATOM    859  HG3 LYS    56      23.096  24.537  31.912  0.00  0.00           H  
ATOM    860  HD2 LYS    56      20.826  23.717  32.042  0.00  0.00           H  
ATOM    861  HD3 LYS    56      21.376  22.037  31.672  0.00  0.00           H  
ATOM    862  HE2 LYS    56      22.516  21.997  33.842  0.00  0.00           H  
ATOM    863  HE3 LYS    56      22.096  23.637  34.122  0.00  0.00           H  
ATOM    864  HZ1 LYS    56      19.866  22.827  34.172  0.00  0.00           H  
ATOM    865  HZ2 LYS    56      20.396  21.217  33.892  0.00  0.00           H  
ATOM    866  HZ3 LYS    56      20.736  22.047  35.302  0.00  0.00           H  
ATOM    867  N   THR    57      23.156  24.897  27.312  0.00  0.00           N  
ATOM    868  CA  THR    57      22.916  25.197  25.892  0.00  0.00           C  
ATOM    869  C   THR    57      23.046  26.707  25.832  0.00  0.00           C  
ATOM    870  O   THR    57      22.606  27.487  26.722  0.00  0.00           O  
ATOM    871  CB  THR    57      21.506  24.677  25.562  0.00  0.00           C  
ATOM    872  CG2 THR    57      21.176  24.947  24.112  0.00  0.00           C  
ATOM    873  OG1 THR    57      21.396  23.357  26.002  0.00  0.00           O  
ATOM    874  H   THR    57      22.566  25.357  27.982  0.00  0.00           H  
ATOM    875  HA  THR    57      23.606  24.747  25.172  0.00  0.00           H  
ATOM    876  HB  THR    57      20.856  25.257  26.202  0.00  0.00           H  
ATOM    877  HG1 THR    57      20.956  22.927  25.262  0.00  0.00           H  
ATOM    878 1HG2 THR    57      21.626  24.167  23.502  0.00  0.00           H  
ATOM    879 2HG2 THR    57      20.086  24.907  24.022  0.00  0.00           H  
ATOM    880 3HG2 THR    57      21.426  25.957  23.772  0.00  0.00           H  
ATOM    881  N   VAL    58      23.636  27.227  24.742  0.00  0.00           N  
ATOM    882  CA  VAL    58      23.506  28.587  24.332  0.00  0.00           C  
ATOM    883  C   VAL    58      22.896  28.647  22.892  0.00  0.00           C  
ATOM    884  O   VAL    58      23.146  27.707  22.142  0.00  0.00           O  
ATOM    885  CB  VAL    58      24.916  29.227  24.332  0.00  0.00           C  
ATOM    886  CG1 VAL    58      25.886  28.557  23.422  0.00  0.00           C  
ATOM    887  CG2 VAL    58      24.836  30.707  24.112  0.00  0.00           C  
ATOM    888  H   VAL    58      24.086  26.567  24.122  0.00  0.00           H  
ATOM    889  HA  VAL    58      22.816  29.067  25.022  0.00  0.00           H  
ATOM    890  HB  VAL    58      25.256  29.177  25.362  0.00  0.00           H  
ATOM    891 1HG1 VAL    58      25.816  27.487  23.642  0.00  0.00           H  
ATOM    892 2HG1 VAL    58      25.556  28.787  22.412  0.00  0.00           H  
ATOM    893 3HG1 VAL    58      26.926  28.857  23.462  0.00  0.00           H  
ATOM    894 1HG2 VAL    58      24.406  30.987  23.142  0.00  0.00           H  
ATOM    895 2HG2 VAL    58      24.266  31.137  24.942  0.00  0.00           H  
ATOM    896 3HG2 VAL    58      25.816  31.177  24.142  0.00  0.00           H  
ATOM    897  N   HIE    59      22.076  29.617  22.602  0.00  0.00           N  
ATOM    898  CA  HIE    59      21.376  29.757  21.292  0.00  0.00           C  
ATOM    899  C   HIE    59      21.546  31.277  20.782  0.00  0.00           C  
ATOM    900  O   HIE    59      21.916  32.107  21.592  0.00  0.00           O  
ATOM    901  CB  HIE    59      19.886  29.357  21.412  0.00  0.00           C  
ATOM    902  CG  HIE    59      18.996  30.247  22.182  0.00  0.00           C  
ATOM    903  CD2 HIE    59      19.006  30.547  23.522  0.00  0.00           C  
ATOM    904  ND1 HIE    59      17.886  30.957  21.682  0.00  0.00           N  
ATOM    905  CE1 HIE    59      17.326  31.637  22.712  0.00  0.00           C  
ATOM    906  NE2 HIE    59      18.046  31.447  23.812  0.00  0.00           N  
ATOM    907  H   HIE    59      21.916  30.317  23.302  0.00  0.00           H  
ATOM    908  HA  HIE    59      21.886  29.067  20.622  0.00  0.00           H  
ATOM    909  HB2 HIE    59      19.506  29.147  20.412  0.00  0.00           H  
ATOM    910  HB3 HIE    59      19.876  28.427  21.982  0.00  0.00           H  
ATOM    911  HD2 HIE    59      19.716  30.127  24.222  0.00  0.00           H  
ATOM    912  HE1 HIE    59      16.476  32.307  22.652  0.00  0.00           H  
ATOM    913  HE2 HIE    59      17.926  31.827  24.742  0.00  0.00           H  
ATOM    914  N   THR    60      21.406  31.477  19.442  0.00  0.00           N  
ATOM    915  CA  THR    60      21.346  32.807  18.712  0.00  0.00           C  
ATOM    916  C   THR    60      21.156  32.647  17.212  0.00  0.00           C  
ATOM    917  O   THR    60      21.766  31.847  16.512  0.00  0.00           O  
ATOM    918  CB  THR    60      22.536  33.697  19.172  0.00  0.00           C  
ATOM    919  CG2 THR    60      23.976  33.427  18.602  0.00  0.00           C  
ATOM    920  OG1 THR    60      22.366  34.937  18.692  0.00  0.00           O  
ATOM    921  H   THR    60      21.276  30.617  18.922  0.00  0.00           H  
ATOM    922  HA  THR    60      20.476  33.307  19.142  0.00  0.00           H  
ATOM    923  HB  THR    60      22.526  33.687  20.262  0.00  0.00           H  
ATOM    924  HG1 THR    60      22.876  35.467  19.312  0.00  0.00           H  
ATOM    925 1HG2 THR    60      23.856  33.357  17.522  0.00  0.00           H  
ATOM    926 2HG2 THR    60      24.686  34.237  18.742  0.00  0.00           H  
ATOM    927 3HG2 THR    60      24.356  32.457  18.922  0.00  0.00           H  
ATOM    928  N   ASP    61      20.466  33.577  16.582  0.00  0.00           N  
ATOM    929  CA  ASP    61      20.426  33.787  15.092  0.00  0.00           C  
ATOM    930  C   ASP    61      21.726  34.417  14.572  0.00  0.00           C  
ATOM    931  O   ASP    61      21.856  34.497  13.342  0.00  0.00           O  
ATOM    932  CB  ASP    61      19.306  34.767  14.712  0.00  0.00           C  
ATOM    933  CG  ASP    61      18.976  35.127  13.302  0.00  0.00           C  
ATOM    934  OD1 ASP    61      18.196  34.417  12.612  0.00  0.00           O  
ATOM    935  OD2 ASP    61      19.246  36.287  12.902  0.00  0.00           O1-
ATOM    936  H   ASP    61      19.816  34.127  17.132  0.00  0.00           H  
ATOM    937  HA  ASP    61      20.126  32.867  14.602  0.00  0.00           H  
ATOM    938  HB2 ASP    61      18.366  34.447  15.152  0.00  0.00           H  
ATOM    939  HB3 ASP    61      19.466  35.637  15.352  0.00  0.00           H  
ATOM    940  N   ASN    62      22.816  34.807  15.372  0.00  0.00           N  
ATOM    941  CA  ASN    62      24.056  35.347  14.872  0.00  0.00           C  
ATOM    942  C   ASN    62      24.646  34.377  13.852  0.00  0.00           C  
ATOM    943  O   ASN    62      24.956  33.207  14.172  0.00  0.00           O  
ATOM    944  CB  ASN    62      24.996  35.927  16.012  0.00  0.00           C  
ATOM    945  CG  ASN    62      26.306  36.367  15.392  0.00  0.00           C  
ATOM    946  ND2 ASN    62      26.386  37.557  14.952  0.00  0.00           N  
ATOM    947  OD1 ASN    62      27.286  35.597  15.192  0.00  0.00           O  
ATOM    948  H   ASN    62      22.816  34.487  16.332  0.00  0.00           H  
ATOM    949  HA  ASN    62      23.726  36.197  14.272  0.00  0.00           H  
ATOM    950  HB2 ASN    62      24.596  36.837  16.442  0.00  0.00           H  
ATOM    951  HB3 ASN    62      25.156  35.217  16.822  0.00  0.00           H  
ATOM    952 1HD2 ASN    62      27.286  37.817  14.582  0.00  0.00           H  
ATOM    953 2HD2 ASN    62      25.716  38.277  15.182  0.00  0.00           H  
ATOM    954  N   GLY    63      25.136  34.867  12.732  0.00  0.00           N  
ATOM    955  CA  GLY    63      25.906  34.117  11.802  0.00  0.00           C  
ATOM    956  C   GLY    63      27.376  34.637  11.662  0.00  0.00           C  
ATOM    957  O   GLY    63      28.166  34.157  10.892  0.00  0.00           O  
ATOM    958  H   GLY    63      24.816  35.797  12.502  0.00  0.00           H  
ATOM    959  HA2 GLY    63      25.946  33.047  11.982  0.00  0.00           H  
ATOM    960  HA3 GLY    63      25.386  34.337  10.862  0.00  0.00           H  
ATOM    961  N   SER    64      27.606  35.877  12.152  0.00  0.00           N  
ATOM    962  CA  SER    64      28.856  36.557  11.842  0.00  0.00           C  
ATOM    963  C   SER    64      30.016  35.947  12.592  0.00  0.00           C  
ATOM    964  O   SER    64      31.106  35.957  12.052  0.00  0.00           O  
ATOM    965  CB  SER    64      28.716  38.097  12.122  0.00  0.00           C  
ATOM    966  OG  SER    64      28.796  38.627  13.392  0.00  0.00           O  
ATOM    967  H   SER    64      26.856  36.317  12.672  0.00  0.00           H  
ATOM    968  HA  SER    64      29.086  36.387  10.792  0.00  0.00           H  
ATOM    969  HB2 SER    64      29.446  38.577  11.482  0.00  0.00           H  
ATOM    970  HB3 SER    64      27.716  38.427  11.812  0.00  0.00           H  
ATOM    971  HG  SER    64      28.616  39.577  13.392  0.00  0.00           H  
ATOM    972  N   ASN    65      29.866  35.597  13.872  0.00  0.00           N  
ATOM    973  CA  ASN    65      30.916  35.217  14.872  0.00  0.00           C  
ATOM    974  C   ASN    65      30.526  33.937  15.702  0.00  0.00           C  
ATOM    975  O   ASN    65      31.396  33.137  15.902  0.00  0.00           O  
ATOM    976  CB  ASN    65      31.306  36.467  15.732  0.00  0.00           C  
ATOM    977  CG  ASN    65      30.306  36.897  16.792  0.00  0.00           C  
ATOM    978  ND2 ASN    65      29.626  38.057  16.642  0.00  0.00           N  
ATOM    979  OD1 ASN    65      30.066  36.207  17.832  0.00  0.00           O  
ATOM    980  H   ASN    65      28.966  35.737  14.302  0.00  0.00           H  
ATOM    981  HA  ASN    65      31.806  34.977  14.292  0.00  0.00           H  
ATOM    982  HB2 ASN    65      32.156  36.117  16.322  0.00  0.00           H  
ATOM    983  HB3 ASN    65      31.596  37.287  15.072  0.00  0.00           H  
ATOM    984 1HD2 ASN    65      29.046  38.287  17.442  0.00  0.00           H  
ATOM    985 2HD2 ASN    65      29.636  38.647  15.812  0.00  0.00           H  
ATOM    986  N   PHE    66      29.226  33.767  16.082  0.00  0.00           N  
ATOM    987  CA  PHE    66      28.796  32.487  16.722  0.00  0.00           C  
ATOM    988  C   PHE    66      28.896  31.247  15.932  0.00  0.00           C  
ATOM    989  O   PHE    66      29.036  30.187  16.522  0.00  0.00           O  
ATOM    990  CB  PHE    66      27.366  32.737  17.142  0.00  0.00           C  
ATOM    991  CG  PHE    66      26.716  31.577  17.962  0.00  0.00           C  
ATOM    992  CD1 PHE    66      27.266  31.247  19.192  0.00  0.00           C  
ATOM    993  CD2 PHE    66      25.596  30.897  17.422  0.00  0.00           C  
ATOM    994  CE1 PHE    66      26.656  30.137  19.892  0.00  0.00           C  
ATOM    995  CE2 PHE    66      24.996  29.857  18.142  0.00  0.00           C  
ATOM    996  CZ  PHE    66      25.526  29.487  19.382  0.00  0.00           C  
ATOM    997  H   PHE    66      28.556  34.497  15.862  0.00  0.00           H  
ATOM    998  HA  PHE    66      29.436  32.427  17.612  0.00  0.00           H  
ATOM    999  HB2 PHE    66      27.316  33.677  17.692  0.00  0.00           H  
ATOM   1000  HB3 PHE    66      26.736  32.807  16.262  0.00  0.00           H  
ATOM   1001  HD1 PHE    66      28.116  31.797  19.552  0.00  0.00           H  
ATOM   1002  HD2 PHE    66      25.216  31.207  16.462  0.00  0.00           H  
ATOM   1003  HE1 PHE    66      26.926  29.967  20.922  0.00  0.00           H  
ATOM   1004  HE2 PHE    66      24.086  29.417  17.762  0.00  0.00           H  
ATOM   1005  HZ  PHE    66      25.066  28.647  19.882  0.00  0.00           H  
ATOM   1006  N   THR    67      28.976  31.347  14.612  0.00  0.00           N  
ATOM   1007  CA  THR    67      29.206  30.147  13.742  0.00  0.00           C  
ATOM   1008  C   THR    67      30.646  29.937  13.312  0.00  0.00           C  
ATOM   1009  O   THR    67      31.016  29.087  12.562  0.00  0.00           O  
ATOM   1010  CB  THR    67      28.336  30.277  12.472  0.00  0.00           C  
ATOM   1011  CG2 THR    67      26.886  29.827  12.602  0.00  0.00           C  
ATOM   1012  OG1 THR    67      28.276  31.617  12.092  0.00  0.00           O  
ATOM   1013  H   THR    67      28.836  32.237  14.152  0.00  0.00           H  
ATOM   1014  HA  THR    67      28.896  29.257  14.292  0.00  0.00           H  
ATOM   1015  HB  THR    67      28.786  29.687  11.682  0.00  0.00           H  
ATOM   1016  HG1 THR    67      27.936  31.597  11.192  0.00  0.00           H  
ATOM   1017 1HG2 THR    67      26.586  29.587  11.582  0.00  0.00           H  
ATOM   1018 2HG2 THR    67      26.756  28.947  13.232  0.00  0.00           H  
ATOM   1019 3HG2 THR    67      26.256  30.657  12.912  0.00  0.00           H  
ATOM   1020  N   SER    68      31.546  30.747  13.902  0.00  0.00           N  
ATOM   1021  CA  SER    68      32.956  30.717  13.572  0.00  0.00           C  
ATOM   1022  C   SER    68      33.546  29.637  14.512  0.00  0.00           C  
ATOM   1023  O   SER    68      33.266  29.607  15.762  0.00  0.00           O  
ATOM   1024  CB  SER    68      33.626  32.027  13.972  0.00  0.00           C  
ATOM   1025  OG  SER    68      33.056  33.017  13.132  0.00  0.00           O  
ATOM   1026  H   SER    68      31.236  31.427  14.582  0.00  0.00           H  
ATOM   1027  HA  SER    68      33.156  30.497  12.522  0.00  0.00           H  
ATOM   1028  HB2 SER    68      33.576  32.257  15.042  0.00  0.00           H  
ATOM   1029  HB3 SER    68      34.686  31.957  13.702  0.00  0.00           H  
ATOM   1030  HG  SER    68      33.646  33.767  13.092  0.00  0.00           H  
ATOM   1031  N   THR    69      34.406  28.767  14.002  0.00  0.00           N  
ATOM   1032  CA  THR    69      34.836  27.507  14.682  0.00  0.00           C  
ATOM   1033  C   THR    69      35.546  27.727  16.002  0.00  0.00           C  
ATOM   1034  O   THR    69      35.536  26.787  16.762  0.00  0.00           O  
ATOM   1035  CB  THR    69      35.686  26.717  13.672  0.00  0.00           C  
ATOM   1036  CG2 THR    69      34.806  25.937  12.682  0.00  0.00           C  
ATOM   1037  OG1 THR    69      36.596  27.547  12.952  0.00  0.00           O  
ATOM   1038  H   THR    69      34.656  28.837  13.032  0.00  0.00           H  
ATOM   1039  HA  THR    69      33.926  26.947  14.892  0.00  0.00           H  
ATOM   1040  HB  THR    69      36.156  25.957  14.302  0.00  0.00           H  
ATOM   1041  HG1 THR    69      36.936  27.127  12.162  0.00  0.00           H  
ATOM   1042 1HG2 THR    69      34.386  25.017  13.082  0.00  0.00           H  
ATOM   1043 2HG2 THR    69      33.996  26.497  12.202  0.00  0.00           H  
ATOM   1044 3HG2 THR    69      35.426  25.627  11.842  0.00  0.00           H  
ATOM   1045  N   THR    70      36.136  28.887  16.292  0.00  0.00           N  
ATOM   1046  CA  THR    70      36.706  29.237  17.592  0.00  0.00           C  
ATOM   1047  C   THR    70      35.726  29.227  18.782  0.00  0.00           C  
ATOM   1048  O   THR    70      36.016  28.807  19.882  0.00  0.00           O  
ATOM   1049  CB  THR    70      37.266  30.637  17.412  0.00  0.00           C  
ATOM   1050  CG2 THR    70      38.676  30.507  16.852  0.00  0.00           C  
ATOM   1051  OG1 THR    70      36.396  31.397  16.682  0.00  0.00           O  
ATOM   1052  H   THR    70      36.306  29.557  15.552  0.00  0.00           H  
ATOM   1053  HA  THR    70      37.476  28.487  17.782  0.00  0.00           H  
ATOM   1054  HB  THR    70      37.326  31.057  18.422  0.00  0.00           H  
ATOM   1055  HG1 THR    70      36.896  31.947  16.072  0.00  0.00           H  
ATOM   1056 1HG2 THR    70      39.076  31.497  16.632  0.00  0.00           H  
ATOM   1057 2HG2 THR    70      39.296  30.047  17.612  0.00  0.00           H  
ATOM   1058 3HG2 THR    70      38.636  29.797  16.032  0.00  0.00           H  
ATOM   1059  N   VAL    71      34.456  29.607  18.502  0.00  0.00           N  
ATOM   1060  CA  VAL    71      33.196  29.427  19.362  0.00  0.00           C  
ATOM   1061  C   VAL    71      32.826  27.947  19.332  0.00  0.00           C  
ATOM   1062  O   VAL    71      32.396  27.507  20.402  0.00  0.00           O  
ATOM   1063  CB  VAL    71      32.046  30.347  18.882  0.00  0.00           C  
ATOM   1064  CG1 VAL    71      30.816  30.227  19.762  0.00  0.00           C  
ATOM   1065  CG2 VAL    71      32.386  31.807  18.702  0.00  0.00           C  
ATOM   1066  H   VAL    71      34.296  29.977  17.572  0.00  0.00           H  
ATOM   1067  HA  VAL    71      33.446  29.717  20.382  0.00  0.00           H  
ATOM   1068  HB  VAL    71      31.776  29.947  17.902  0.00  0.00           H  
ATOM   1069 1HG1 VAL    71      29.956  30.667  19.262  0.00  0.00           H  
ATOM   1070 2HG1 VAL    71      30.486  29.237  20.072  0.00  0.00           H  
ATOM   1071 3HG1 VAL    71      30.906  30.907  20.612  0.00  0.00           H  
ATOM   1072 1HG2 VAL    71      33.316  31.957  18.152  0.00  0.00           H  
ATOM   1073 2HG2 VAL    71      31.576  32.447  18.342  0.00  0.00           H  
ATOM   1074 3HG2 VAL    71      32.506  32.287  19.672  0.00  0.00           H  
ATOM   1075  N   LYS    72      32.966  27.137  18.252  0.00  0.00           N  
ATOM   1076  CA  LYS    72      32.546  25.727  18.312  0.00  0.00           C  
ATOM   1077  C   LYS    72      33.426  24.967  19.212  0.00  0.00           C  
ATOM   1078  O   LYS    72      32.956  24.137  19.992  0.00  0.00           O  
ATOM   1079  CB  LYS    72      32.456  25.117  16.922  0.00  0.00           C  
ATOM   1080  CG  LYS    72      31.406  25.847  16.062  0.00  0.00           C  
ATOM   1081  CD  LYS    72      31.516  25.467  14.532  0.00  0.00           C  
ATOM   1082  CE  LYS    72      30.276  26.047  13.822  0.00  0.00           C  
ATOM   1083  NZ  LYS    72      30.126  25.607  12.442  0.00  0.00           N1+
ATOM   1084  H   LYS    72      33.196  27.607  17.392  0.00  0.00           H  
ATOM   1085  HA  LYS    72      31.586  25.747  18.832  0.00  0.00           H  
ATOM   1086  HB2 LYS    72      33.436  25.197  16.452  0.00  0.00           H  
ATOM   1087  HB3 LYS    72      32.166  24.067  16.992  0.00  0.00           H  
ATOM   1088  HG2 LYS    72      30.396  25.637  16.402  0.00  0.00           H  
ATOM   1089  HG3 LYS    72      31.546  26.917  16.222  0.00  0.00           H  
ATOM   1090  HD2 LYS    72      32.386  25.907  14.062  0.00  0.00           H  
ATOM   1091  HD3 LYS    72      31.536  24.377  14.512  0.00  0.00           H  
ATOM   1092  HE2 LYS    72      29.396  25.797  14.412  0.00  0.00           H  
ATOM   1093  HE3 LYS    72      30.386  27.137  13.832  0.00  0.00           H  
ATOM   1094  HZ1 LYS    72      29.166  25.297  12.342  0.00  0.00           H  
ATOM   1095  HZ2 LYS    72      30.326  26.297  11.722  0.00  0.00           H  
ATOM   1096  HZ3 LYS    72      30.726  24.797  12.372  0.00  0.00           H  
ATOM   1097  N   ALA    73      34.716  25.197  19.062  0.00  0.00           N  
ATOM   1098  CA  ALA    73      35.736  24.637  19.962  0.00  0.00           C  
ATOM   1099  C   ALA    73      35.676  25.127  21.402  0.00  0.00           C  
ATOM   1100  O   ALA    73      36.006  24.327  22.332  0.00  0.00           O  
ATOM   1101  CB  ALA    73      37.116  24.807  19.342  0.00  0.00           C  
ATOM   1102  H   ALA    73      35.036  25.957  18.472  0.00  0.00           H  
ATOM   1103  HA  ALA    73      35.616  23.547  19.982  0.00  0.00           H  
ATOM   1104  HB1 ALA    73      36.906  24.607  18.292  0.00  0.00           H  
ATOM   1105  HB2 ALA    73      37.366  25.867  19.442  0.00  0.00           H  
ATOM   1106  HB3 ALA    73      37.806  24.057  19.732  0.00  0.00           H  
ATOM   1107  N   ALA    74      35.336  26.427  21.682  0.00  0.00           N  
ATOM   1108  CA  ALA    74      35.016  26.857  23.062  0.00  0.00           C  
ATOM   1109  C   ALA    74      33.776  26.087  23.642  0.00  0.00           C  
ATOM   1110  O   ALA    74      33.706  25.797  24.842  0.00  0.00           O  
ATOM   1111  CB  ALA    74      34.836  28.377  23.002  0.00  0.00           C  
ATOM   1112  H   ALA    74      35.216  27.057  20.902  0.00  0.00           H  
ATOM   1113  HA  ALA    74      35.846  26.727  23.752  0.00  0.00           H  
ATOM   1114  HB1 ALA    74      35.786  28.767  22.642  0.00  0.00           H  
ATOM   1115  HB2 ALA    74      33.976  28.667  22.382  0.00  0.00           H  
ATOM   1116  HB3 ALA    74      34.716  28.877  23.962  0.00  0.00           H  
ATOM   1117  N   CYS    75      32.726  25.757  22.802  0.00  0.00           N  
ATOM   1118  CA  CYS    75      31.626  24.857  23.172  0.00  0.00           C  
ATOM   1119  C   CYS    75      32.056  23.407  23.352  0.00  0.00           C  
ATOM   1120  O   CYS    75      31.616  22.807  24.312  0.00  0.00           O  
ATOM   1121  CB  CYS    75      30.596  25.017  22.062  0.00  0.00           C  
ATOM   1122  SG  CYS    75      30.006  26.737  22.192  0.00  0.00           S  
ATOM   1123  H   CYS    75      32.726  26.167  21.872  0.00  0.00           H  
ATOM   1124  HA  CYS    75      31.286  25.197  24.142  0.00  0.00           H  
ATOM   1125  HB2 CYS    75      30.786  24.727  21.032  0.00  0.00           H  
ATOM   1126  HB3 CYS    75      29.746  24.417  22.392  0.00  0.00           H  
ATOM   1127  HG  CYS    75      31.146  27.347  21.852  0.00  0.00           H  
ATOM   1128  N   TRP    76      33.036  22.887  22.562  0.00  0.00           N  
ATOM   1129  CA  TRP    76      33.536  21.497  22.762  0.00  0.00           C  
ATOM   1130  C   TRP    76      34.336  21.347  24.082  0.00  0.00           C  
ATOM   1131  O   TRP    76      34.086  20.417  24.852  0.00  0.00           O  
ATOM   1132  CB  TRP    76      34.416  21.097  21.542  0.00  0.00           C  
ATOM   1133  CG  TRP    76      35.286  19.867  21.822  0.00  0.00           C  
ATOM   1134  CD1 TRP    76      34.846  18.587  21.862  0.00  0.00           C  
ATOM   1135  CD2 TRP    76      36.696  19.697  22.242  0.00  0.00           C  
ATOM   1136  CE2 TRP    76      36.906  18.367  22.712  0.00  0.00           C  
ATOM   1137  CE3 TRP    76      37.756  20.617  22.452  0.00  0.00           C  
ATOM   1138  NE1 TRP    76      35.786  17.687  22.412  0.00  0.00           N  
ATOM   1139  CZ2 TRP    76      38.066  17.987  23.402  0.00  0.00           C  
ATOM   1140  CZ3 TRP    76      38.906  20.187  23.122  0.00  0.00           C  
ATOM   1141  CH2 TRP    76      39.076  18.927  23.652  0.00  0.00           C  
ATOM   1142  H   TRP    76      33.376  23.417  21.772  0.00  0.00           H  
ATOM   1143  HA  TRP    76      32.696  20.807  22.852  0.00  0.00           H  
ATOM   1144  HB2 TRP    76      33.746  20.957  20.692  0.00  0.00           H  
ATOM   1145  HB3 TRP    76      35.066  21.907  21.202  0.00  0.00           H  
ATOM   1146  HD1 TRP    76      33.826  18.317  21.612  0.00  0.00           H  
ATOM   1147  HE1 TRP    76      35.586  16.697  22.492  0.00  0.00           H  
ATOM   1148  HE3 TRP    76      37.596  21.627  22.102  0.00  0.00           H  
ATOM   1149  HZ2 TRP    76      38.086  16.957  23.722  0.00  0.00           H  
ATOM   1150  HZ3 TRP    76      39.676  20.927  23.312  0.00  0.00           H  
ATOM   1151  HH2 TRP    76      40.036  18.667  24.072  0.00  0.00           H  
ATOM   1152  N   TRP    77      35.266  22.247  24.312  0.00  0.00           N  
ATOM   1153  CA  TRP    77      36.246  22.067  25.432  0.00  0.00           C  
ATOM   1154  C   TRP    77      35.586  22.147  26.732  0.00  0.00           C  
ATOM   1155  O   TRP    77      35.926  21.587  27.742  0.00  0.00           O  
ATOM   1156  CB  TRP    77      37.246  23.167  25.322  0.00  0.00           C  
ATOM   1157  CG  TRP    77      38.316  23.047  26.332  0.00  0.00           C  
ATOM   1158  CD1 TRP    77      39.566  22.597  26.232  0.00  0.00           C  
ATOM   1159  CD2 TRP    77      38.276  23.707  27.612  0.00  0.00           C  
ATOM   1160  CE2 TRP    77      39.506  23.587  28.292  0.00  0.00           C  
ATOM   1161  CE3 TRP    77      37.266  24.487  28.312  0.00  0.00           C  
ATOM   1162  NE1 TRP    77      40.286  22.857  27.402  0.00  0.00           N  
ATOM   1163  CZ2 TRP    77      39.736  24.097  29.642  0.00  0.00           C  
ATOM   1164  CZ3 TRP    77      37.446  24.937  29.632  0.00  0.00           C  
ATOM   1165  CH2 TRP    77      38.656  24.727  30.332  0.00  0.00           C  
ATOM   1166  H   TRP    77      35.346  23.007  23.662  0.00  0.00           H  
ATOM   1167  HA  TRP    77      36.766  21.107  25.302  0.00  0.00           H  
ATOM   1168  HB2 TRP    77      37.566  23.387  24.302  0.00  0.00           H  
ATOM   1169  HB3 TRP    77      36.736  24.087  25.602  0.00  0.00           H  
ATOM   1170  HD1 TRP    77      39.986  22.077  25.382  0.00  0.00           H  
ATOM   1171  HE1 TRP    77      41.286  22.807  27.482  0.00  0.00           H  
ATOM   1172  HE3 TRP    77      36.316  24.707  27.832  0.00  0.00           H  
ATOM   1173  HZ2 TRP    77      40.706  23.857  30.062  0.00  0.00           H  
ATOM   1174  HZ3 TRP    77      36.656  25.457  30.152  0.00  0.00           H  
ATOM   1175  HH2 TRP    77      38.816  25.077  31.342  0.00  0.00           H  
ATOM   1176  N   ALA    78      34.456  22.867  26.802  0.00  0.00           N  
ATOM   1177  CA  ALA    78      33.546  22.917  27.932  0.00  0.00           C  
ATOM   1178  C   ALA    78      32.236  22.097  27.792  0.00  0.00           C  
ATOM   1179  O   ALA    78      31.486  22.067  28.762  0.00  0.00           O  
ATOM   1180  CB  ALA    78      33.216  24.407  27.992  0.00  0.00           C  
ATOM   1181  H   ALA    78      34.176  23.417  26.002  0.00  0.00           H  
ATOM   1182  HA  ALA    78      34.046  22.667  28.872  0.00  0.00           H  
ATOM   1183  HB1 ALA    78      34.146  24.957  27.822  0.00  0.00           H  
ATOM   1184  HB2 ALA    78      32.496  24.667  27.222  0.00  0.00           H  
ATOM   1185  HB3 ALA    78      32.786  24.667  28.952  0.00  0.00           H  
ATOM   1186  N   GLY    79      31.966  21.527  26.612  0.00  0.00           N  
ATOM   1187  CA  GLY    79      30.716  20.747  26.352  0.00  0.00           C  
ATOM   1188  C   GLY    79      29.396  21.527  26.182  0.00  0.00           C  
ATOM   1189  O   GLY    79      28.376  20.917  26.152  0.00  0.00           O  
ATOM   1190  H   GLY    79      32.596  21.677  25.842  0.00  0.00           H  
ATOM   1191  HA2 GLY    79      30.926  20.227  25.422  0.00  0.00           H  
ATOM   1192  HA3 GLY    79      30.506  20.067  27.182  0.00  0.00           H  
ATOM   1193  N   ILE    80      29.516  22.857  26.062  0.00  0.00           N  
ATOM   1194  CA  ILE    80      28.296  23.707  25.762  0.00  0.00           C  
ATOM   1195  C   ILE    80      27.536  23.297  24.442  0.00  0.00           C  
ATOM   1196  O   ILE    80      28.136  23.137  23.372  0.00  0.00           O  
ATOM   1197  CB  ILE    80      28.676  25.147  25.842  0.00  0.00           C  
ATOM   1198  CG1 ILE    80      29.276  25.417  27.302  0.00  0.00           C  
ATOM   1199  CG2 ILE    80      27.386  25.997  25.642  0.00  0.00           C  
ATOM   1200  CD1 ILE    80      29.796  26.817  27.562  0.00  0.00           C  
ATOM   1201  H   ILE    80      30.486  23.127  25.972  0.00  0.00           H  
ATOM   1202  HA  ILE    80      27.546  23.557  26.542  0.00  0.00           H  
ATOM   1203  HB  ILE    80      29.446  25.317  25.082  0.00  0.00           H  
ATOM   1204 2HG1 ILE    80      28.606  25.217  28.132  0.00  0.00           H  
ATOM   1205 3HG1 ILE    80      30.156  24.827  27.562  0.00  0.00           H  
ATOM   1206 1HG2 ILE    80      26.636  25.727  26.382  0.00  0.00           H  
ATOM   1207 2HG2 ILE    80      27.656  27.047  25.612  0.00  0.00           H  
ATOM   1208 3HG2 ILE    80      27.056  25.677  24.652  0.00  0.00           H  
ATOM   1209 1HD1 ILE    80      30.556  26.767  28.332  0.00  0.00           H  
ATOM   1210 2HD1 ILE    80      30.286  27.047  26.612  0.00  0.00           H  
ATOM   1211 3HD1 ILE    80      29.016  27.517  27.862  0.00  0.00           H  
ATOM   1212  N   LYS    81      26.196  23.167  24.382  0.00  0.00           N  
ATOM   1213  CA  LYS    81      25.446  22.897  23.192  0.00  0.00           C  
ATOM   1214  C   LYS    81      25.106  24.157  22.492  0.00  0.00           C  
ATOM   1215  O   LYS    81      24.676  25.027  23.192  0.00  0.00           O  
ATOM   1216  CB  LYS    81      24.246  22.007  23.532  0.00  0.00           C  
ATOM   1217  CG  LYS    81      24.606  20.617  23.992  0.00  0.00           C  
ATOM   1218  CD  LYS    81      24.626  20.407  25.502  0.00  0.00           C  
ATOM   1219  CE  LYS    81      25.146  19.047  25.952  0.00  0.00           C  
ATOM   1220  NZ  LYS    81      26.556  18.867  25.562  0.00  0.00           N1+
ATOM   1221  H   LYS    81      25.676  23.417  25.212  0.00  0.00           H  
ATOM   1222  HA  LYS    81      26.066  22.287  22.542  0.00  0.00           H  
ATOM   1223  HB2 LYS    81      23.676  22.467  24.342  0.00  0.00           H  
ATOM   1224  HB3 LYS    81      23.626  21.987  22.642  0.00  0.00           H  
ATOM   1225  HG2 LYS    81      23.996  19.847  23.522  0.00  0.00           H  
ATOM   1226  HG3 LYS    81      25.586  20.327  23.632  0.00  0.00           H  
ATOM   1227  HD2 LYS    81      25.306  21.107  25.982  0.00  0.00           H  
ATOM   1228  HD3 LYS    81      23.616  20.537  25.902  0.00  0.00           H  
ATOM   1229  HE2 LYS    81      25.036  19.007  27.042  0.00  0.00           H  
ATOM   1230  HE3 LYS    81      24.466  18.317  25.522  0.00  0.00           H  
ATOM   1231  HZ1 LYS    81      27.096  19.567  26.032  0.00  0.00           H  
ATOM   1232  HZ2 LYS    81      26.806  17.897  25.742  0.00  0.00           H  
ATOM   1233  HZ3 LYS    81      26.666  18.957  24.562  0.00  0.00           H  
ATOM   1234  N   GLN    82      25.186  24.297  21.192  0.00  0.00           N  
ATOM   1235  CA  GLN    82      24.886  25.517  20.372  0.00  0.00           C  
ATOM   1236  C   GLN    82      23.686  25.307  19.492  0.00  0.00           C  
ATOM   1237  O   GLN    82      23.596  24.347  18.752  0.00  0.00           O  
ATOM   1238  CB  GLN    82      26.086  25.857  19.472  0.00  0.00           C  
ATOM   1239  CG  GLN    82      27.366  26.237  20.292  0.00  0.00           C  
ATOM   1240  CD  GLN    82      28.466  26.537  19.232  0.00  0.00           C  
ATOM   1241  NE2 GLN    82      28.486  27.787  18.722  0.00  0.00           N  
ATOM   1242  OE1 GLN    82      29.246  25.677  18.922  0.00  0.00           O  
ATOM   1243  H   GLN    82      25.486  23.497  20.672  0.00  0.00           H  
ATOM   1244  HA  GLN    82      24.776  26.387  21.032  0.00  0.00           H  
ATOM   1245  HB2 GLN    82      26.366  24.987  18.872  0.00  0.00           H  
ATOM   1246  HB3 GLN    82      25.926  26.687  18.782  0.00  0.00           H  
ATOM   1247  HG2 GLN    82      27.226  27.137  20.902  0.00  0.00           H  
ATOM   1248  HG3 GLN    82      27.676  25.397  20.912  0.00  0.00           H  
ATOM   1249 1HE2 GLN    82      29.186  28.147  18.082  0.00  0.00           H  
ATOM   1250 2HE2 GLN    82      27.776  28.447  18.992  0.00  0.00           H  
ATOM   1251  N   GLU    83      22.696  26.157  19.712  0.00  0.00           N  
ATOM   1252  CA  GLU    83      21.436  26.227  18.912  0.00  0.00           C  
ATOM   1253  C   GLU    83      21.476  27.367  17.962  0.00  0.00           C  
ATOM   1254  O   GLU    83      21.536  28.477  18.372  0.00  0.00           O  
ATOM   1255  CB  GLU    83      20.276  26.327  19.832  0.00  0.00           C  
ATOM   1256  CG  GLU    83      19.876  24.857  20.322  0.00  0.00           C  
ATOM   1257  CD  GLU    83      19.126  24.137  19.202  0.00  0.00           C  
ATOM   1258  OE1 GLU    83      19.736  23.147  18.692  0.00  0.00           O  
ATOM   1259  OE2 GLU    83      17.996  24.467  18.882  0.00  0.00           O1-
ATOM   1260  H   GLU    83      22.946  26.927  20.312  0.00  0.00           H  
ATOM   1261  HA  GLU    83      21.346  25.297  18.352  0.00  0.00           H  
ATOM   1262  HB2 GLU    83      20.496  26.917  20.722  0.00  0.00           H  
ATOM   1263  HB3 GLU    83      19.546  26.987  19.362  0.00  0.00           H  
ATOM   1264  HG2 GLU    83      20.666  24.267  20.792  0.00  0.00           H  
ATOM   1265  HG3 GLU    83      19.056  25.137  20.982  0.00  0.00           H  
ATOM   1266  N   PHE    84      21.556  27.057  16.692  0.00  0.00           N  
ATOM   1267  CA  PHE    84      21.816  28.077  15.692  0.00  0.00           C  
ATOM   1268  C   PHE    84      20.416  28.567  15.212  0.00  0.00           C  
ATOM   1269  O   PHE    84      19.726  27.757  14.612  0.00  0.00           O  
ATOM   1270  CB  PHE    84      22.716  27.557  14.522  0.00  0.00           C  
ATOM   1271  CG  PHE    84      24.146  27.157  15.072  0.00  0.00           C  
ATOM   1272  CD1 PHE    84      25.136  28.167  15.262  0.00  0.00           C  
ATOM   1273  CD2 PHE    84      24.516  25.787  15.252  0.00  0.00           C  
ATOM   1274  CE1 PHE    84      26.456  27.797  15.632  0.00  0.00           C  
ATOM   1275  CE2 PHE    84      25.806  25.457  15.692  0.00  0.00           C  
ATOM   1276  CZ  PHE    84      26.756  26.437  15.892  0.00  0.00           C  
ATOM   1277  H   PHE    84      21.396  26.137  16.292  0.00  0.00           H  
ATOM   1278  HA  PHE    84      22.296  28.937  16.172  0.00  0.00           H  
ATOM   1279  HB2 PHE    84      22.276  26.667  14.062  0.00  0.00           H  
ATOM   1280  HB3 PHE    84      22.746  28.297  13.722  0.00  0.00           H  
ATOM   1281  HD1 PHE    84      24.826  29.177  15.032  0.00  0.00           H  
ATOM   1282  HD2 PHE    84      23.696  25.077  15.172  0.00  0.00           H  
ATOM   1283  HE1 PHE    84      27.306  28.437  15.772  0.00  0.00           H  
ATOM   1284  HE2 PHE    84      26.046  24.407  15.742  0.00  0.00           H  
ATOM   1285  HZ  PHE    84      27.726  26.147  16.262  0.00  0.00           H  
ATOM   1286  N   GLY    85      20.056  29.807  15.512  0.00  0.00           N  
ATOM   1287  CA  GLY    85      18.666  30.347  15.402  0.00  0.00           C  
ATOM   1288  C   GLY    85      17.966  30.267  16.802  0.00  0.00           C  
ATOM   1289  O   GLY    85      18.156  29.307  17.532  0.00  0.00           O  
ATOM   1290  H   GLY    85      20.696  30.427  15.992  0.00  0.00           H  
ATOM   1291  HA2 GLY    85      18.766  31.387  15.082  0.00  0.00           H  
ATOM   1292  HA3 GLY    85      18.006  29.807  14.732  0.00  0.00           H  
ATOM   1293  N   ILE    86      16.996  31.227  16.972  0.00  0.00           N  
ATOM   1294  CA  ILE    86      16.236  31.367  18.242  0.00  0.00           C  
ATOM   1295  C   ILE    86      15.076  30.347  18.282  0.00  0.00           C  
ATOM   1296  O   ILE    86      14.196  30.487  17.362  0.00  0.00           O  
ATOM   1297  CB  ILE    86      15.746  32.797  18.292  0.00  0.00           C  
ATOM   1298  CG1 ILE    86      16.796  33.947  18.142  0.00  0.00           C  
ATOM   1299  CG2 ILE    86      15.006  33.197  19.662  0.00  0.00           C  
ATOM   1300  CD1 ILE    86      17.796  34.067  19.242  0.00  0.00           C  
ATOM   1301  H   ILE    86      16.736  31.897  16.272  0.00  0.00           H  
ATOM   1302  HA  ILE    86      16.916  31.157  19.062  0.00  0.00           H  
ATOM   1303  HB  ILE    86      15.106  32.897  17.422  0.00  0.00           H  
ATOM   1304 2HG1 ILE    86      17.306  33.737  17.202  0.00  0.00           H  
ATOM   1305 3HG1 ILE    86      16.456  34.977  18.022  0.00  0.00           H  
ATOM   1306 1HG2 ILE    86      15.646  32.937  20.502  0.00  0.00           H  
ATOM   1307 2HG2 ILE    86      14.616  34.217  19.712  0.00  0.00           H  
ATOM   1308 3HG2 ILE    86      14.136  32.537  19.712  0.00  0.00           H  
ATOM   1309 1HD1 ILE    86      18.426  33.177  19.202  0.00  0.00           H  
ATOM   1310 2HD1 ILE    86      18.526  34.877  19.162  0.00  0.00           H  
ATOM   1311 3HD1 ILE    86      17.356  34.207  20.222  0.00  0.00           H  
ATOM   1312  N   PRO    87      15.006  29.267  19.102  0.00  0.00           N  
ATOM   1313  CA  PRO    87      14.126  28.107  19.092  0.00  0.00           C  
ATOM   1314  C   PRO    87      12.676  28.367  19.512  0.00  0.00           C  
ATOM   1315  O   PRO    87      11.856  27.547  19.162  0.00  0.00           O  
ATOM   1316  CB  PRO    87      14.796  26.977  19.932  0.00  0.00           C  
ATOM   1317  CG  PRO    87      15.626  27.747  20.972  0.00  0.00           C  
ATOM   1318  CD  PRO    87      15.986  29.017  20.082  0.00  0.00           C  
ATOM   1319  HA  PRO    87      14.076  27.747  18.062  0.00  0.00           H  
ATOM   1320  HB2 PRO    87      14.096  26.347  20.482  0.00  0.00           H  
ATOM   1321  HB3 PRO    87      15.476  26.487  19.232  0.00  0.00           H  
ATOM   1322  HG2 PRO    87      14.886  28.107  21.682  0.00  0.00           H  
ATOM   1323  HG3 PRO    87      16.456  27.237  21.462  0.00  0.00           H  
ATOM   1324  HD2 PRO    87      15.996  29.887  20.732  0.00  0.00           H  
ATOM   1325  HD3 PRO    87      16.986  28.807  19.702  0.00  0.00           H  
ATOM   1326  N   TYR    88      12.406  29.447  20.262  0.00  0.00           N  
ATOM   1327  CA  TYR    88      11.016  29.787  20.712  0.00  0.00           C  
ATOM   1328  C   TYR    88      10.076  30.397  19.642  0.00  0.00           C  
ATOM   1329  O   TYR    88       8.856  30.307  19.712  0.00  0.00           O  
ATOM   1330  CB  TYR    88      11.236  30.797  21.862  0.00  0.00           C  
ATOM   1331  CG  TYR    88      12.326  30.547  22.912  0.00  0.00           C  
ATOM   1332  CD1 TYR    88      13.116  31.637  23.322  0.00  0.00           C  
ATOM   1333  CD2 TYR    88      12.526  29.207  23.432  0.00  0.00           C  
ATOM   1334  CE1 TYR    88      14.106  31.317  24.242  0.00  0.00           C  
ATOM   1335  CE2 TYR    88      13.556  28.997  24.342  0.00  0.00           C  
ATOM   1336  CZ  TYR    88      14.406  30.057  24.692  0.00  0.00           C  
ATOM   1337  OH  TYR    88      15.346  29.877  25.612  0.00  0.00           O  
ATOM   1338  H   TYR    88      13.166  29.957  20.702  0.00  0.00           H  
ATOM   1339  HA  TYR    88      10.486  28.907  21.072  0.00  0.00           H  
ATOM   1340  HB2 TYR    88      11.336  31.787  21.432  0.00  0.00           H  
ATOM   1341  HB3 TYR    88      10.286  30.757  22.392  0.00  0.00           H  
ATOM   1342  HD1 TYR    88      12.946  32.647  22.962  0.00  0.00           H  
ATOM   1343  HD2 TYR    88      11.846  28.417  23.152  0.00  0.00           H  
ATOM   1344  HE1 TYR    88      14.696  32.127  24.642  0.00  0.00           H  
ATOM   1345  HE2 TYR    88      13.546  28.027  24.822  0.00  0.00           H  
ATOM   1346  HH  TYR    88      15.456  28.957  25.852  0.00  0.00           H  
ATOM   1347  N   ASN    89      10.676  31.227  18.762  0.00  0.00           N  
ATOM   1348  CA  ASN    89      10.076  31.747  17.512  0.00  0.00           C  
ATOM   1349  C   ASN    89      11.146  32.527  16.692  0.00  0.00           C  
ATOM   1350  O   ASN    89      11.986  33.157  17.332  0.00  0.00           O  
ATOM   1351  CB  ASN    89       8.836  32.617  17.872  0.00  0.00           C  
ATOM   1352  CG  ASN    89       8.696  33.867  17.082  0.00  0.00           C  
ATOM   1353  ND2 ASN    89       8.946  35.037  17.632  0.00  0.00           N  
ATOM   1354  OD1 ASN    89       8.496  33.877  15.862  0.00  0.00           O  
ATOM   1355  H   ASN    89      11.666  31.417  18.862  0.00  0.00           H  
ATOM   1356  HA  ASN    89       9.676  30.987  16.832  0.00  0.00           H  
ATOM   1357  HB2 ASN    89       8.016  31.907  17.822  0.00  0.00           H  
ATOM   1358  HB3 ASN    89       8.836  32.967  18.902  0.00  0.00           H  
ATOM   1359 1HD2 ASN    89       8.886  35.817  16.992  0.00  0.00           H  
ATOM   1360 2HD2 ASN    89       9.076  34.927  18.632  0.00  0.00           H  
ATOM   1361  N   PRO    90      11.286  32.397  15.362  0.00  0.00           N  
ATOM   1362  CA  PRO    90      12.446  32.957  14.642  0.00  0.00           C  
ATOM   1363  C   PRO    90      12.446  34.477  14.672  0.00  0.00           C  
ATOM   1364  O   PRO    90      11.456  35.067  14.312  0.00  0.00           O  
ATOM   1365  CB  PRO    90      12.266  32.417  13.242  0.00  0.00           C  
ATOM   1366  CG  PRO    90      10.786  32.007  13.122  0.00  0.00           C  
ATOM   1367  CD  PRO    90      10.426  31.587  14.492  0.00  0.00           C  
ATOM   1368  HA  PRO    90      13.316  32.427  15.042  0.00  0.00           H  
ATOM   1369  HB2 PRO    90      12.646  33.157  12.542  0.00  0.00           H  
ATOM   1370  HB3 PRO    90      12.856  31.517  13.082  0.00  0.00           H  
ATOM   1371  HG2 PRO    90      10.206  32.917  12.962  0.00  0.00           H  
ATOM   1372  HG3 PRO    90      10.596  31.147  12.472  0.00  0.00           H  
ATOM   1373  HD2 PRO    90       9.376  31.777  14.712  0.00  0.00           H  
ATOM   1374  HD3 PRO    90      10.686  30.527  14.572  0.00  0.00           H  
ATOM   1375  N   GLN    91      13.596  35.037  15.022  0.00  0.00           N  
ATOM   1376  CA  GLN    91      13.796  36.477  15.222  0.00  0.00           C  
ATOM   1377  C   GLN    91      15.276  36.837  15.132  0.00  0.00           C  
ATOM   1378  O   GLN    91      16.146  36.127  15.632  0.00  0.00           O  
ATOM   1379  CB  GLN    91      12.986  36.977  16.382  0.00  0.00           C  
ATOM   1380  CG  GLN    91      13.596  36.497  17.702  0.00  0.00           C  
ATOM   1381  CD  GLN    91      12.656  36.527  18.922  0.00  0.00           C  
ATOM   1382  NE2 GLN    91      11.996  35.467  19.272  0.00  0.00           N  
ATOM   1383  OE1 GLN    91      12.606  37.547  19.622  0.00  0.00           O  
ATOM   1384  H   GLN    91      14.376  34.407  15.172  0.00  0.00           H  
ATOM   1385  HA  GLN    91      13.386  36.977  14.342  0.00  0.00           H  
ATOM   1386  HB2 GLN    91      12.916  38.057  16.242  0.00  0.00           H  
ATOM   1387  HB3 GLN    91      11.986  36.557  16.302  0.00  0.00           H  
ATOM   1388  HG2 GLN    91      14.096  35.527  17.622  0.00  0.00           H  
ATOM   1389  HG3 GLN    91      14.426  37.157  17.922  0.00  0.00           H  
ATOM   1390 1HE2 GLN    91      11.466  35.417  20.132  0.00  0.00           H  
ATOM   1391 2HE2 GLN    91      12.076  34.587  18.782  0.00  0.00           H  
ATOM   1392  N   SER    92      15.626  37.857  14.392  0.00  0.00           N  
ATOM   1393  CA  SER    92      16.956  38.547  14.412  0.00  0.00           C  
ATOM   1394  C   SER    92      17.196  39.577  15.682  0.00  0.00           C  
ATOM   1395  O   SER    92      18.336  40.057  15.872  0.00  0.00           O  
ATOM   1396  CB  SER    92      17.376  39.147  13.002  0.00  0.00           C  
ATOM   1397  OG  SER    92      17.536  37.977  12.092  0.00  0.00           O  
ATOM   1398  H   SER    92      14.906  38.357  13.892  0.00  0.00           H  
ATOM   1399  HA  SER    92      17.616  37.687  14.522  0.00  0.00           H  
ATOM   1400  HB2 SER    92      16.556  39.777  12.642  0.00  0.00           H  
ATOM   1401  HB3 SER    92      18.156  39.877  13.192  0.00  0.00           H  
ATOM   1402  HG  SER    92      18.246  37.397  12.382  0.00  0.00           H  
ATOM   1403  N   GLN    93      16.186  39.877  16.482  0.00  0.00           N  
ATOM   1404  CA  GLN    93      16.196  40.757  17.662  0.00  0.00           C  
ATOM   1405  C   GLN    93      16.116  40.037  19.022  0.00  0.00           C  
ATOM   1406  O   GLN    93      15.826  40.687  19.982  0.00  0.00           O  
ATOM   1407  CB  GLN    93      15.006  41.757  17.502  0.00  0.00           C  
ATOM   1408  CG  GLN    93      15.286  42.757  16.392  0.00  0.00           C  
ATOM   1409  CD  GLN    93      16.196  43.927  16.832  0.00  0.00           C  
ATOM   1410  NE2 GLN    93      17.316  43.967  16.242  0.00  0.00           N  
ATOM   1411  OE1 GLN    93      15.896  44.747  17.712  0.00  0.00           O  
ATOM   1412  H   GLN    93      15.266  39.487  16.312  0.00  0.00           H  
ATOM   1413  HA  GLN    93      17.156  41.277  17.592  0.00  0.00           H  
ATOM   1414  HB2 GLN    93      14.096  41.267  17.182  0.00  0.00           H  
ATOM   1415  HB3 GLN    93      14.906  42.407  18.372  0.00  0.00           H  
ATOM   1416  HG2 GLN    93      15.656  42.167  15.542  0.00  0.00           H  
ATOM   1417  HG3 GLN    93      14.376  43.257  16.062  0.00  0.00           H  
ATOM   1418 1HE2 GLN    93      17.956  44.667  16.582  0.00  0.00           H  
ATOM   1419 2HE2 GLN    93      17.606  43.287  15.552  0.00  0.00           H  
ATOM   1420  N   GLY    94      16.306  38.717  19.082  0.00  0.00           N  
ATOM   1421  CA  GLY    94      16.106  37.977  20.372  0.00  0.00           C  
ATOM   1422  C   GLY    94      17.106  38.227  21.552  0.00  0.00           C  
ATOM   1423  O   GLY    94      16.666  38.087  22.712  0.00  0.00           O  
ATOM   1424  H   GLY    94      16.506  38.177  18.252  0.00  0.00           H  
ATOM   1425  HA2 GLY    94      15.086  38.237  20.672  0.00  0.00           H  
ATOM   1426  HA3 GLY    94      16.056  36.907  20.162  0.00  0.00           H  
ATOM   1427  N   VAL    95      18.296  38.777  21.302  0.00  0.00           N  
ATOM   1428  CA  VAL    95      19.196  39.367  22.262  0.00  0.00           C  
ATOM   1429  C   VAL    95      19.106  40.947  22.292  0.00  0.00           C  
ATOM   1430  O   VAL    95      19.216  41.687  23.332  0.00  0.00           O  
ATOM   1431  CB  VAL    95      20.696  38.997  21.912  0.00  0.00           C  
ATOM   1432  CG1 VAL    95      21.636  39.297  23.092  0.00  0.00           C  
ATOM   1433  CG2 VAL    95      20.946  37.577  21.422  0.00  0.00           C  
ATOM   1434  H   VAL    95      18.456  38.827  20.302  0.00  0.00           H  
ATOM   1435  HA  VAL    95      18.956  38.917  23.222  0.00  0.00           H  
ATOM   1436  HB  VAL    95      20.966  39.667  21.092  0.00  0.00           H  
ATOM   1437 1HG1 VAL    95      21.606  40.377  23.252  0.00  0.00           H  
ATOM   1438 2HG1 VAL    95      21.396  38.577  23.872  0.00  0.00           H  
ATOM   1439 3HG1 VAL    95      22.676  39.067  22.852  0.00  0.00           H  
ATOM   1440 1HG2 VAL    95      20.356  37.387  20.522  0.00  0.00           H  
ATOM   1441 2HG2 VAL    95      22.006  37.327  21.302  0.00  0.00           H  
ATOM   1442 3HG2 VAL    95      20.746  36.897  22.252  0.00  0.00           H  
ATOM   1443  N   ILE    96      19.036  41.577  21.162  0.00  0.00           N  
ATOM   1444  CA  ILE    96      19.156  43.037  21.072  0.00  0.00           C  
ATOM   1445  C   ILE    96      17.926  43.777  21.612  0.00  0.00           C  
ATOM   1446  O   ILE    96      18.106  44.797  22.302  0.00  0.00           O  
ATOM   1447  CB  ILE    96      19.426  43.487  19.562  0.00  0.00           C  
ATOM   1448  CG1 ILE    96      20.816  42.887  19.112  0.00  0.00           C  
ATOM   1449  CG2 ILE    96      19.446  45.037  19.372  0.00  0.00           C  
ATOM   1450  CD1 ILE    96      21.996  43.557  19.802  0.00  0.00           C  
ATOM   1451  H   ILE    96      19.136  41.037  20.312  0.00  0.00           H  
ATOM   1452  HA  ILE    96      19.966  43.307  21.752  0.00  0.00           H  
ATOM   1453  HB  ILE    96      18.636  43.047  18.952  0.00  0.00           H  
ATOM   1454 2HG1 ILE    96      20.976  41.827  19.322  0.00  0.00           H  
ATOM   1455 3HG1 ILE    96      20.896  43.107  18.052  0.00  0.00           H  
ATOM   1456 1HG2 ILE    96      20.126  45.517  20.082  0.00  0.00           H  
ATOM   1457 2HG2 ILE    96      19.776  45.367  18.392  0.00  0.00           H  
ATOM   1458 3HG2 ILE    96      18.476  45.467  19.622  0.00  0.00           H  
ATOM   1459 1HD1 ILE    96      21.966  44.557  19.362  0.00  0.00           H  
ATOM   1460 2HD1 ILE    96      21.966  43.647  20.892  0.00  0.00           H  
ATOM   1461 3HD1 ILE    96      22.876  43.147  19.302  0.00  0.00           H  
ATOM   1462  N   GLU    97      16.666  43.307  21.392  0.00  0.00           N  
ATOM   1463  CA  GLU    97      15.476  44.017  21.852  0.00  0.00           C  
ATOM   1464  C   GLU    97      14.986  43.367  23.212  0.00  0.00           C  
ATOM   1465  O   GLU    97      14.996  42.147  23.402  0.00  0.00           O  
ATOM   1466  CB  GLU    97      14.376  43.757  20.822  0.00  0.00           C  
ATOM   1467  CG  GLU    97      13.026  44.537  21.002  0.00  0.00           C  
ATOM   1468  CD  GLU    97      13.256  46.017  20.942  0.00  0.00           C  
ATOM   1469  OE1 GLU    97      13.696  46.367  19.852  0.00  0.00           O  
ATOM   1470  OE2 GLU    97      12.856  46.697  21.952  0.00  0.00           O1-
ATOM   1471  H   GLU    97      16.496  42.337  21.192  0.00  0.00           H  
ATOM   1472  HA  GLU    97      15.576  45.097  21.952  0.00  0.00           H  
ATOM   1473  HB2 GLU    97      14.816  44.007  19.862  0.00  0.00           H  
ATOM   1474  HB3 GLU    97      14.156  42.687  20.812  0.00  0.00           H  
ATOM   1475  HG2 GLU    97      12.396  44.197  20.182  0.00  0.00           H  
ATOM   1476  HG3 GLU    97      12.656  44.127  21.942  0.00  0.00           H  
ATOM   1477  N   SER    98      14.356  44.087  24.212  0.00  0.00           N  
ATOM   1478  CA  SER    98      14.816  45.437  24.392  0.00  0.00           C  
ATOM   1479  C   SER    98      16.226  45.527  25.022  0.00  0.00           C  
ATOM   1480  O   SER    98      16.856  46.527  25.172  0.00  0.00           O  
ATOM   1481  CB  SER    98      13.856  46.377  25.152  0.00  0.00           C  
ATOM   1482  OG  SER    98      12.606  46.397  24.562  0.00  0.00           O  
ATOM   1483  H   SER    98      14.136  43.577  25.052  0.00  0.00           H  
ATOM   1484  HA  SER    98      14.896  45.927  23.422  0.00  0.00           H  
ATOM   1485  HB2 SER    98      13.756  46.137  26.212  0.00  0.00           H  
ATOM   1486  HB3 SER    98      14.356  47.347  25.142  0.00  0.00           H  
ATOM   1487  HG  SER    98      12.646  46.517  23.612  0.00  0.00           H  
ATOM   1488  N   MET    99      16.766  44.337  25.422  0.00  0.00           N  
ATOM   1489  CA  MET    99      17.826  44.147  26.412  0.00  0.00           C  
ATOM   1490  C   MET    99      19.106  44.927  25.952  0.00  0.00           C  
ATOM   1491  O   MET    99      19.596  45.697  26.762  0.00  0.00           O  
ATOM   1492  CB  MET    99      18.116  42.637  26.622  0.00  0.00           C  
ATOM   1493  CG  MET    99      16.966  42.007  27.382  0.00  0.00           C  
ATOM   1494  SD  MET    99      16.646  42.557  29.132  0.00  0.00           S  
ATOM   1495  CE  MET    99      18.106  41.737  29.892  0.00  0.00           C  
ATOM   1496  H   MET    99      16.266  43.487  25.202  0.00  0.00           H  
ATOM   1497  HA  MET    99      17.426  44.547  27.352  0.00  0.00           H  
ATOM   1498  HB2 MET    99      18.306  42.027  25.732  0.00  0.00           H  
ATOM   1499  HB3 MET    99      19.096  42.467  27.082  0.00  0.00           H  
ATOM   1500  HG2 MET    99      16.046  42.077  26.812  0.00  0.00           H  
ATOM   1501  HG3 MET    99      17.116  40.947  27.552  0.00  0.00           H  
ATOM   1502  HE1 MET    99      18.266  42.207  30.862  0.00  0.00           H  
ATOM   1503  HE2 MET    99      17.976  40.677  30.122  0.00  0.00           H  
ATOM   1504  HE3 MET    99      18.976  41.927  29.262  0.00  0.00           H  
ATOM   1505  N   ASN   100      19.546  44.897  24.682  0.00  0.00           N  
ATOM   1506  CA  ASN   100      20.776  45.657  24.332  0.00  0.00           C  
ATOM   1507  C   ASN   100      20.376  47.077  24.012  0.00  0.00           C  
ATOM   1508  O   ASN   100      21.226  47.977  24.052  0.00  0.00           O  
ATOM   1509  CB  ASN   100      21.456  45.057  23.112  0.00  0.00           C  
ATOM   1510  CG  ASN   100      22.906  45.697  22.852  0.00  0.00           C  
ATOM   1511  ND2 ASN   100      23.906  45.367  23.672  0.00  0.00           N  
ATOM   1512  OD1 ASN   100      23.066  46.517  21.942  0.00  0.00           O  
ATOM   1513  H   ASN   100      19.266  44.227  23.982  0.00  0.00           H  
ATOM   1514  HA  ASN   100      21.466  45.727  25.172  0.00  0.00           H  
ATOM   1515  HB2 ASN   100      21.696  44.007  23.312  0.00  0.00           H  
ATOM   1516  HB3 ASN   100      20.786  45.197  22.272  0.00  0.00           H  
ATOM   1517 1HD2 ASN   100      24.736  45.927  23.562  0.00  0.00           H  
ATOM   1518 2HD2 ASN   100      23.796  44.767  24.472  0.00  0.00           H  
ATOM   1519  N   LYS   101      19.126  47.487  23.812  0.00  0.00           N  
ATOM   1520  CA  LYS   101      18.746  48.877  23.572  0.00  0.00           C  
ATOM   1521  C   LYS   101      18.466  49.607  24.862  0.00  0.00           C  
ATOM   1522  O   LYS   101      18.936  50.717  25.032  0.00  0.00           O  
ATOM   1523  CB  LYS   101      17.446  49.057  22.622  0.00  0.00           C  
ATOM   1524  CG  LYS   101      17.736  48.547  21.192  0.00  0.00           C  
ATOM   1525  CD  LYS   101      16.516  48.527  20.322  0.00  0.00           C  
ATOM   1526  CE  LYS   101      16.966  48.047  18.912  0.00  0.00           C  
ATOM   1527  NZ  LYS   101      15.796  47.737  18.022  0.00  0.00           N1+
ATOM   1528  H   LYS   101      18.436  46.747  23.872  0.00  0.00           H  
ATOM   1529  HA  LYS   101      19.626  49.407  23.212  0.00  0.00           H  
ATOM   1530  HB2 LYS   101      16.596  48.487  23.002  0.00  0.00           H  
ATOM   1531  HB3 LYS   101      17.166  50.107  22.642  0.00  0.00           H  
ATOM   1532  HG2 LYS   101      18.536  49.067  20.672  0.00  0.00           H  
ATOM   1533  HG3 LYS   101      17.936  47.477  21.292  0.00  0.00           H  
ATOM   1534  HD2 LYS   101      15.866  47.787  20.792  0.00  0.00           H  
ATOM   1535  HD3 LYS   101      16.096  49.537  20.242  0.00  0.00           H  
ATOM   1536  HE2 LYS   101      17.536  48.767  18.332  0.00  0.00           H  
ATOM   1537  HE3 LYS   101      17.636  47.187  19.002  0.00  0.00           H  
ATOM   1538  HZ1 LYS   101      15.396  46.847  18.282  0.00  0.00           H  
ATOM   1539  HZ2 LYS   101      15.106  48.477  17.992  0.00  0.00           H  
ATOM   1540  HZ3 LYS   101      16.116  47.677  17.062  0.00  0.00           H  
ATOM   1541  N   GLU   102      17.736  48.987  25.802  0.00  0.00           N  
ATOM   1542  CA  GLU   102      17.686  49.437  27.182  0.00  0.00           C  
ATOM   1543  C   GLU   102      19.126  49.617  27.752  0.00  0.00           C  
ATOM   1544  O   GLU   102      19.486  50.627  28.382  0.00  0.00           O  
ATOM   1545  CB  GLU   102      16.776  48.457  27.982  0.00  0.00           C  
ATOM   1546  CG  GLU   102      16.406  49.057  29.322  0.00  0.00           C  
ATOM   1547  CD  GLU   102      15.306  48.187  29.962  0.00  0.00           C  
ATOM   1548  OE1 GLU   102      14.606  48.807  30.742  0.00  0.00           O  
ATOM   1549  OE2 GLU   102      15.266  46.947  29.752  0.00  0.00           O1-
ATOM   1550  H   GLU   102      17.276  48.107  25.602  0.00  0.00           H  
ATOM   1551  HA  GLU   102      17.276  50.437  27.202  0.00  0.00           H  
ATOM   1552  HB2 GLU   102      15.836  48.307  27.452  0.00  0.00           H  
ATOM   1553  HB3 GLU   102      17.316  47.517  28.102  0.00  0.00           H  
ATOM   1554  HG2 GLU   102      17.286  49.157  29.962  0.00  0.00           H  
ATOM   1555  HG3 GLU   102      16.096  50.097  29.202  0.00  0.00           H  
ATOM   1556  N   LEU   103      20.106  48.697  27.342  0.00  0.00           N  
ATOM   1557  CA  LEU   103      21.496  48.847  27.722  0.00  0.00           C  
ATOM   1558  C   LEU   103      22.166  50.097  27.092  0.00  0.00           C  
ATOM   1559  O   LEU   103      22.806  50.867  27.842  0.00  0.00           O  
ATOM   1560  CB  LEU   103      22.266  47.477  27.592  0.00  0.00           C  
ATOM   1561  CG  LEU   103      23.726  47.497  28.022  0.00  0.00           C  
ATOM   1562  CD1 LEU   103      23.956  47.527  29.542  0.00  0.00           C  
ATOM   1563  CD2 LEU   103      24.406  46.377  27.312  0.00  0.00           C  
ATOM   1564  H   LEU   103      19.816  47.757  27.092  0.00  0.00           H  
ATOM   1565  HA  LEU   103      21.496  48.997  28.802  0.00  0.00           H  
ATOM   1566  HB2 LEU   103      21.696  46.677  28.072  0.00  0.00           H  
ATOM   1567  HB3 LEU   103      22.196  47.417  26.512  0.00  0.00           H  
ATOM   1568  HG  LEU   103      24.196  48.417  27.672  0.00  0.00           H  
ATOM   1569 1HD1 LEU   103      23.736  46.547  29.962  0.00  0.00           H  
ATOM   1570 2HD1 LEU   103      24.976  47.697  29.892  0.00  0.00           H  
ATOM   1571 3HD1 LEU   103      23.236  48.147  30.072  0.00  0.00           H  
ATOM   1572 1HD2 LEU   103      24.386  46.527  26.232  0.00  0.00           H  
ATOM   1573 2HD2 LEU   103      25.486  46.447  27.482  0.00  0.00           H  
ATOM   1574 3HD2 LEU   103      24.046  45.427  27.702  0.00  0.00           H  
ATOM   1575  N   LYS   104      22.036  50.247  25.742  0.00  0.00           N  
ATOM   1576  CA  LYS   104      22.676  51.357  24.992  0.00  0.00           C  
ATOM   1577  C   LYS   104      22.146  52.747  25.482  0.00  0.00           C  
ATOM   1578  O   LYS   104      22.886  53.717  25.462  0.00  0.00           O  
ATOM   1579  CB  LYS   104      22.516  51.097  23.452  0.00  0.00           C  
ATOM   1580  CG  LYS   104      23.596  50.207  22.832  0.00  0.00           C  
ATOM   1581  CD  LYS   104      23.296  50.047  21.312  0.00  0.00           C  
ATOM   1582  CE  LYS   104      24.296  49.307  20.482  0.00  0.00           C  
ATOM   1583  NZ  LYS   104      23.756  49.007  19.122  0.00  0.00           N1+
ATOM   1584  H   LYS   104      21.486  49.627  25.172  0.00  0.00           H  
ATOM   1585  HA  LYS   104      23.746  51.387  25.202  0.00  0.00           H  
ATOM   1586  HB2 LYS   104      21.576  50.597  23.182  0.00  0.00           H  
ATOM   1587  HB3 LYS   104      22.556  52.077  22.992  0.00  0.00           H  
ATOM   1588  HG2 LYS   104      24.616  50.577  22.962  0.00  0.00           H  
ATOM   1589  HG3 LYS   104      23.546  49.197  23.232  0.00  0.00           H  
ATOM   1590  HD2 LYS   104      22.346  49.517  21.412  0.00  0.00           H  
ATOM   1591  HD3 LYS   104      23.106  51.027  20.862  0.00  0.00           H  
ATOM   1592  HE2 LYS   104      25.126  49.937  20.172  0.00  0.00           H  
ATOM   1593  HE3 LYS   104      24.386  48.367  21.032  0.00  0.00           H  
ATOM   1594  HZ1 LYS   104      23.316  49.847  18.782  0.00  0.00           H  
ATOM   1595  HZ2 LYS   104      24.476  48.837  18.432  0.00  0.00           H  
ATOM   1596  HZ3 LYS   104      23.036  48.297  19.152  0.00  0.00           H  
ATOM   1597  N   LYS   105      20.826  52.787  25.832  0.00  0.00           N  
ATOM   1598  CA  LYS   105      20.216  53.977  26.442  0.00  0.00           C  
ATOM   1599  C   LYS   105      20.936  54.377  27.732  0.00  0.00           C  
ATOM   1600  O   LYS   105      21.266  55.517  27.862  0.00  0.00           O  
ATOM   1601  CB  LYS   105      18.736  53.667  26.742  0.00  0.00           C  
ATOM   1602  CG  LYS   105      17.856  53.837  25.512  0.00  0.00           C  
ATOM   1603  CD  LYS   105      16.396  53.287  25.742  0.00  0.00           C  
ATOM   1604  CE  LYS   105      15.626  53.837  24.562  0.00  0.00           C  
ATOM   1605  NZ  LYS   105      14.136  53.657  24.722  0.00  0.00           N1+
ATOM   1606  H   LYS   105      20.196  52.067  25.512  0.00  0.00           H  
ATOM   1607  HA  LYS   105      20.286  54.877  25.832  0.00  0.00           H  
ATOM   1608  HB2 LYS   105      18.626  52.677  27.162  0.00  0.00           H  
ATOM   1609  HB3 LYS   105      18.356  54.457  27.402  0.00  0.00           H  
ATOM   1610  HG2 LYS   105      17.886  54.857  25.142  0.00  0.00           H  
ATOM   1611  HG3 LYS   105      18.196  53.247  24.662  0.00  0.00           H  
ATOM   1612  HD2 LYS   105      16.316  52.197  25.752  0.00  0.00           H  
ATOM   1613  HD3 LYS   105      16.016  53.697  26.682  0.00  0.00           H  
ATOM   1614  HE2 LYS   105      15.706  54.907  24.402  0.00  0.00           H  
ATOM   1615  HE3 LYS   105      15.986  53.277  23.692  0.00  0.00           H  
ATOM   1616  HZ1 LYS   105      13.616  53.847  23.872  0.00  0.00           H  
ATOM   1617  HZ2 LYS   105      14.016  52.667  24.822  0.00  0.00           H  
ATOM   1618  HZ3 LYS   105      13.896  54.307  25.462  0.00  0.00           H  
ATOM   1619  N   ILE   106      21.146  53.477  28.642  0.00  0.00           N  
ATOM   1620  CA  ILE   106      21.936  53.707  29.892  0.00  0.00           C  
ATOM   1621  C   ILE   106      23.366  54.127  29.532  0.00  0.00           C  
ATOM   1622  O   ILE   106      23.796  55.147  30.052  0.00  0.00           O  
ATOM   1623  CB  ILE   106      21.896  52.517  30.822  0.00  0.00           C  
ATOM   1624  CG1 ILE   106      20.396  52.317  31.212  0.00  0.00           C  
ATOM   1625  CG2 ILE   106      22.616  52.707  32.152  0.00  0.00           C  
ATOM   1626  CD1 ILE   106      19.966  51.087  32.002  0.00  0.00           C  
ATOM   1627  H   ILE   106      20.726  52.567  28.502  0.00  0.00           H  
ATOM   1628  HA  ILE   106      21.576  54.587  30.412  0.00  0.00           H  
ATOM   1629  HB  ILE   106      22.206  51.627  30.272  0.00  0.00           H  
ATOM   1630 2HG1 ILE   106      20.096  53.177  31.822  0.00  0.00           H  
ATOM   1631 3HG1 ILE   106      19.796  52.217  30.312  0.00  0.00           H  
ATOM   1632 1HG2 ILE   106      22.056  53.527  32.612  0.00  0.00           H  
ATOM   1633 2HG2 ILE   106      22.426  51.847  32.792  0.00  0.00           H  
ATOM   1634 3HG2 ILE   106      23.656  53.047  32.102  0.00  0.00           H  
ATOM   1635 1HD1 ILE   106      20.376  50.177  31.552  0.00  0.00           H  
ATOM   1636 2HD1 ILE   106      20.326  51.087  33.032  0.00  0.00           H  
ATOM   1637 3HD1 ILE   106      18.876  51.117  31.982  0.00  0.00           H  
ATOM   1638  N   ILE   107      24.046  53.457  28.532  0.00  0.00           N  
ATOM   1639  CA  ILE   107      25.456  53.827  28.032  0.00  0.00           C  
ATOM   1640  C   ILE   107      25.486  55.347  27.582  0.00  0.00           C  
ATOM   1641  O   ILE   107      26.386  56.097  27.982  0.00  0.00           O  
ATOM   1642  CB  ILE   107      25.886  52.897  26.942  0.00  0.00           C  
ATOM   1643  CG1 ILE   107      26.206  51.517  27.612  0.00  0.00           C  
ATOM   1644  CG2 ILE   107      27.156  53.497  26.242  0.00  0.00           C  
ATOM   1645  CD1 ILE   107      26.316  50.427  26.542  0.00  0.00           C  
ATOM   1646  H   ILE   107      23.676  52.647  28.062  0.00  0.00           H  
ATOM   1647  HA  ILE   107      26.076  53.817  28.932  0.00  0.00           H  
ATOM   1648  HB  ILE   107      25.146  52.717  26.152  0.00  0.00           H  
ATOM   1649 2HG1 ILE   107      27.146  51.627  28.152  0.00  0.00           H  
ATOM   1650 3HG1 ILE   107      25.246  51.357  28.122  0.00  0.00           H  
ATOM   1651 1HG2 ILE   107      27.896  53.787  26.992  0.00  0.00           H  
ATOM   1652 2HG2 ILE   107      27.546  52.867  25.442  0.00  0.00           H  
ATOM   1653 3HG2 ILE   107      26.916  54.417  25.712  0.00  0.00           H  
ATOM   1654 1HD1 ILE   107      26.446  49.467  27.042  0.00  0.00           H  
ATOM   1655 2HD1 ILE   107      25.526  50.477  25.792  0.00  0.00           H  
ATOM   1656 3HD1 ILE   107      27.266  50.647  26.042  0.00  0.00           H  
ATOM   1657  N   GLY   108      24.566  55.797  26.732  0.00  0.00           N  
ATOM   1658  CA  GLY   108      24.516  57.187  26.242  0.00  0.00           C  
ATOM   1659  C   GLY   108      23.996  58.187  27.262  0.00  0.00           C  
ATOM   1660  O   GLY   108      24.256  59.367  27.002  0.00  0.00           O  
ATOM   1661  H   GLY   108      23.866  55.127  26.452  0.00  0.00           H  
ATOM   1662  HA2 GLY   108      25.456  57.557  25.832  0.00  0.00           H  
ATOM   1663  HA3 GLY   108      23.756  57.287  25.472  0.00  0.00           H  
ATOM   1664  N   GLN   109      23.416  57.767  28.372  0.00  0.00           N  
ATOM   1665  CA  GLN   109      23.146  58.567  29.572  0.00  0.00           C  
ATOM   1666  C   GLN   109      24.376  58.627  30.532  0.00  0.00           C  
ATOM   1667  O   GLN   109      24.696  59.737  30.992  0.00  0.00           O  
ATOM   1668  CB  GLN   109      21.776  58.187  30.202  0.00  0.00           C  
ATOM   1669  CG  GLN   109      21.526  58.287  31.682  0.00  0.00           C  
ATOM   1670  CD  GLN   109      20.236  57.597  32.162  0.00  0.00           C  
ATOM   1671  NE2 GLN   109      19.396  58.187  32.872  0.00  0.00           N  
ATOM   1672  OE1 GLN   109      20.006  56.417  31.892  0.00  0.00           O  
ATOM   1673  H   GLN   109      23.316  56.767  28.482  0.00  0.00           H  
ATOM   1674  HA  GLN   109      23.046  59.587  29.182  0.00  0.00           H  
ATOM   1675  HB2 GLN   109      21.016  58.747  29.672  0.00  0.00           H  
ATOM   1676  HB3 GLN   109      21.666  57.127  29.972  0.00  0.00           H  
ATOM   1677  HG2 GLN   109      22.416  57.857  32.142  0.00  0.00           H  
ATOM   1678  HG3 GLN   109      21.436  59.347  31.922  0.00  0.00           H  
ATOM   1679 1HE2 GLN   109      18.526  57.767  33.172  0.00  0.00           H  
ATOM   1680 2HE2 GLN   109      19.596  59.117  33.202  0.00  0.00           H  
ATOM   1681  N   VAL   110      24.996  57.507  30.882  0.00  0.00           N  
ATOM   1682  CA  VAL   110      26.086  57.507  31.882  0.00  0.00           C  
ATOM   1683  C   VAL   110      27.506  57.677  31.252  0.00  0.00           C  
ATOM   1684  O   VAL   110      28.426  57.827  32.032  0.00  0.00           O  
ATOM   1685  CB  VAL   110      25.946  56.227  32.722  0.00  0.00           C  
ATOM   1686  CG1 VAL   110      24.616  55.997  33.402  0.00  0.00           C  
ATOM   1687  CG2 VAL   110      26.406  54.967  31.932  0.00  0.00           C  
ATOM   1688  H   VAL   110      24.626  56.577  30.712  0.00  0.00           H  
ATOM   1689  HA  VAL   110      25.926  58.377  32.512  0.00  0.00           H  
ATOM   1690  HB  VAL   110      26.576  56.377  33.592  0.00  0.00           H  
ATOM   1691 1HG1 VAL   110      24.706  55.107  34.042  0.00  0.00           H  
ATOM   1692 2HG1 VAL   110      24.106  56.847  33.862  0.00  0.00           H  
ATOM   1693 3HG1 VAL   110      23.936  55.757  32.592  0.00  0.00           H  
ATOM   1694 1HG2 VAL   110      27.486  54.827  31.942  0.00  0.00           H  
ATOM   1695 2HG2 VAL   110      25.906  54.047  32.242  0.00  0.00           H  
ATOM   1696 3HG2 VAL   110      26.146  55.097  30.882  0.00  0.00           H  
ATOM   1697  N   ARG   111      27.666  57.787  29.892  0.00  0.00           N  
ATOM   1698  CA  ARG   111      28.966  58.117  29.382  0.00  0.00           C  
ATOM   1699  C   ARG   111      29.606  59.377  30.012  0.00  0.00           C  
ATOM   1700  O   ARG   111      30.806  59.367  30.232  0.00  0.00           O  
ATOM   1701  CB  ARG   111      28.866  58.277  27.862  0.00  0.00           C  
ATOM   1702  CG  ARG   111      30.116  58.697  27.002  0.00  0.00           C  
ATOM   1703  CD  ARG   111      31.376  57.887  27.202  0.00  0.00           C  
ATOM   1704  NE  ARG   111      32.486  58.527  26.542  0.00  0.00           N  
ATOM   1705  CZ  ARG   111      32.816  58.357  25.252  0.00  0.00           C  
ATOM   1706  NH1 ARG   111      32.186  57.537  24.452  0.00  0.00           N1+
ATOM   1707  NH2 ARG   111      33.836  59.057  24.912  0.00  0.00           N  
ATOM   1708  H   ARG   111      26.906  57.557  29.262  0.00  0.00           H  
ATOM   1709  HA  ARG   111      29.696  57.317  29.552  0.00  0.00           H  
ATOM   1710  HB2 ARG   111      28.456  57.347  27.472  0.00  0.00           H  
ATOM   1711  HB3 ARG   111      28.016  58.957  27.762  0.00  0.00           H  
ATOM   1712  HG2 ARG   111      29.746  58.607  25.972  0.00  0.00           H  
ATOM   1713  HG3 ARG   111      30.356  59.727  27.262  0.00  0.00           H  
ATOM   1714  HD2 ARG   111      31.576  57.877  28.272  0.00  0.00           H  
ATOM   1715  HD3 ARG   111      31.296  56.867  26.822  0.00  0.00           H  
ATOM   1716  HE  ARG   111      33.096  59.117  27.092  0.00  0.00           H  
ATOM   1717 1HH1 ARG   111      31.326  57.097  24.762  0.00  0.00           H  
ATOM   1718 2HH1 ARG   111      32.296  57.597  23.452  0.00  0.00           H  
ATOM   1719 1HH2 ARG   111      34.346  59.587  25.612  0.00  0.00           H  
ATOM   1720 2HH2 ARG   111      34.236  58.827  24.012  0.00  0.00           H  
ATOM   1721  N   ASP   112      28.776  60.387  30.312  0.00  0.00           N  
ATOM   1722  CA  ASP   112      29.306  61.687  30.762  0.00  0.00           C  
ATOM   1723  C   ASP   112      30.066  61.727  32.142  0.00  0.00           C  
ATOM   1724  O   ASP   112      31.176  62.257  32.312  0.00  0.00           O  
ATOM   1725  CB  ASP   112      28.196  62.727  30.682  0.00  0.00           C  
ATOM   1726  CG  ASP   112      28.706  64.077  31.172  0.00  0.00           C  
ATOM   1727  OD1 ASP   112      29.386  64.747  30.442  0.00  0.00           O  
ATOM   1728  OD2 ASP   112      28.526  64.387  32.382  0.00  0.00           O1-
ATOM   1729  H   ASP   112      27.826  60.327  29.972  0.00  0.00           H  
ATOM   1730  HA  ASP   112      30.006  62.007  29.992  0.00  0.00           H  
ATOM   1731  HB2 ASP   112      28.096  62.827  29.592  0.00  0.00           H  
ATOM   1732  HB3 ASP   112      27.366  62.547  31.352  0.00  0.00           H  
ATOM   1733  N   GLN   113      29.466  61.067  33.102  0.00  0.00           N  
ATOM   1734  CA  GLN   113      29.946  60.847  34.452  0.00  0.00           C  
ATOM   1735  C   GLN   113      30.976  59.637  34.502  0.00  0.00           C  
ATOM   1736  O   GLN   113      31.776  59.587  35.442  0.00  0.00           O  
ATOM   1737  CB  GLN   113      28.886  60.697  35.542  0.00  0.00           C  
ATOM   1738  CG  GLN   113      28.176  62.027  35.732  0.00  0.00           C  
ATOM   1739  CD  GLN   113      27.386  61.977  37.082  0.00  0.00           C  
ATOM   1740  NE2 GLN   113      27.416  62.927  38.002  0.00  0.00           N  
ATOM   1741  OE1 GLN   113      26.656  61.007  37.352  0.00  0.00           O  
ATOM   1742  H   GLN   113      28.486  60.887  32.932  0.00  0.00           H  
ATOM   1743  HA  GLN   113      30.476  61.767  34.722  0.00  0.00           H  
ATOM   1744  HB2 GLN   113      28.106  59.947  35.352  0.00  0.00           H  
ATOM   1745  HB3 GLN   113      29.426  60.497  36.462  0.00  0.00           H  
ATOM   1746  HG2 GLN   113      28.926  62.817  35.842  0.00  0.00           H  
ATOM   1747  HG3 GLN   113      27.516  62.267  34.902  0.00  0.00           H  
ATOM   1748 1HE2 GLN   113      26.836  62.807  38.822  0.00  0.00           H  
ATOM   1749 2HE2 GLN   113      28.056  63.717  37.982  0.00  0.00           H  
ATOM   1750  N   ALA   114      30.936  58.687  33.522  0.00  0.00           N  
ATOM   1751  CA  ALA   114      31.976  57.627  33.392  0.00  0.00           C  
ATOM   1752  C   ALA   114      33.316  58.067  32.742  0.00  0.00           C  
ATOM   1753  O   ALA   114      34.296  57.387  32.932  0.00  0.00           O  
ATOM   1754  CB  ALA   114      31.296  56.537  32.442  0.00  0.00           C  
ATOM   1755  H   ALA   114      30.216  58.767  32.812  0.00  0.00           H  
ATOM   1756  HA  ALA   114      32.256  57.177  34.342  0.00  0.00           H  
ATOM   1757  HB1 ALA   114      32.036  55.757  32.282  0.00  0.00           H  
ATOM   1758  HB2 ALA   114      30.486  56.047  32.982  0.00  0.00           H  
ATOM   1759  HB3 ALA   114      31.026  57.047  31.522  0.00  0.00           H  
ATOM   1760  N   GLU   115      33.126  59.067  31.862  0.00  0.00           N  
ATOM   1761  CA  GLU   115      34.026  59.717  30.902  0.00  0.00           C  
ATOM   1762  C   GLU   115      34.226  58.997  29.652  0.00  0.00           C  
ATOM   1763  O   GLU   115      34.366  59.627  28.622  0.00  0.00           O  
ATOM   1764  CB  GLU   115      35.336  60.107  31.482  0.00  0.00           C  
ATOM   1765  CG  GLU   115      36.266  60.917  30.632  0.00  0.00           C  
ATOM   1766  CD  GLU   115      37.376  61.597  31.402  0.00  0.00           C  
ATOM   1767  OE1 GLU   115      37.546  62.847  31.332  0.00  0.00           O  
ATOM   1768  OE2 GLU   115      37.996  60.887  32.232  0.00  0.00           O1-
ATOM   1769  H   GLU   115      32.186  59.407  31.822  0.00  0.00           H  
ATOM   1770  HA  GLU   115      33.516  60.667  30.762  0.00  0.00           H  
ATOM   1771  HB2 GLU   115      35.096  60.637  32.402  0.00  0.00           H  
ATOM   1772  HB3 GLU   115      35.906  59.227  31.802  0.00  0.00           H  
ATOM   1773  HG2 GLU   115      36.666  60.187  29.932  0.00  0.00           H  
ATOM   1774  HG3 GLU   115      35.686  61.687  30.132  0.00  0.00           H  
ATOM   1775  N   HIE   116      34.326  57.637  29.712  0.00  0.00           N  
ATOM   1776  CA  HIE   116      34.976  56.747  28.802  0.00  0.00           C  
ATOM   1777  C   HIE   116      34.046  55.617  28.342  0.00  0.00           C  
ATOM   1778  O   HIE   116      33.336  55.097  29.162  0.00  0.00           O  
ATOM   1779  CB  HIE   116      36.256  56.287  29.472  0.00  0.00           C  
ATOM   1780  CG  HIE   116      37.056  55.417  28.532  0.00  0.00           C  
ATOM   1781  CD2 HIE   116      38.416  55.517  28.392  0.00  0.00           C  
ATOM   1782  ND1 HIE   116      36.586  54.297  27.882  0.00  0.00           N  
ATOM   1783  CE1 HIE   116      37.666  53.727  27.352  0.00  0.00           C  
ATOM   1784  NE2 HIE   116      38.846  54.347  27.712  0.00  0.00           N  
ATOM   1785  H   HIE   116      34.246  57.217  30.622  0.00  0.00           H  
ATOM   1786  HA  HIE   116      35.196  57.357  27.922  0.00  0.00           H  
ATOM   1787  HB2 HIE   116      36.786  57.197  29.772  0.00  0.00           H  
ATOM   1788  HB3 HIE   116      36.076  55.727  30.382  0.00  0.00           H  
ATOM   1789  HD2 HIE   116      39.076  56.227  28.882  0.00  0.00           H  
ATOM   1790  HE1 HIE   116      37.556  52.947  26.622  0.00  0.00           H  
ATOM   1791  HE2 HIE   116      39.726  54.217  27.232  0.00  0.00           H  
ATOM   1792  N   LEU   117      34.146  55.247  27.012  0.00  0.00           N  
ATOM   1793  CA  LEU   117      33.276  54.307  26.332  0.00  0.00           C  
ATOM   1794  C   LEU   117      33.146  52.987  27.112  0.00  0.00           C  
ATOM   1795  O   LEU   117      32.056  52.657  27.582  0.00  0.00           O  
ATOM   1796  CB  LEU   117      33.686  54.117  24.882  0.00  0.00           C  
ATOM   1797  CG  LEU   117      32.736  53.127  24.132  0.00  0.00           C  
ATOM   1798  CD1 LEU   117      31.406  53.827  23.582  0.00  0.00           C  
ATOM   1799  CD2 LEU   117      33.576  52.357  23.092  0.00  0.00           C  
ATOM   1800  H   LEU   117      34.756  55.767  26.392  0.00  0.00           H  
ATOM   1801  HA  LEU   117      32.306  54.817  26.362  0.00  0.00           H  
ATOM   1802  HB2 LEU   117      33.696  55.107  24.432  0.00  0.00           H  
ATOM   1803  HB3 LEU   117      34.736  53.827  24.842  0.00  0.00           H  
ATOM   1804  HG  LEU   117      32.486  52.307  24.802  0.00  0.00           H  
ATOM   1805 1HD1 LEU   117      30.946  53.267  22.762  0.00  0.00           H  
ATOM   1806 2HD1 LEU   117      30.776  53.987  24.452  0.00  0.00           H  
ATOM   1807 3HD1 LEU   117      31.626  54.807  23.162  0.00  0.00           H  
ATOM   1808 1HD2 LEU   117      34.416  51.817  23.522  0.00  0.00           H  
ATOM   1809 2HD2 LEU   117      32.976  51.697  22.472  0.00  0.00           H  
ATOM   1810 3HD2 LEU   117      34.016  53.167  22.502  0.00  0.00           H  
ATOM   1811  N   LYS   118      34.226  52.277  27.272  0.00  0.00           N  
ATOM   1812  CA  LYS   118      34.366  50.987  27.992  0.00  0.00           C  
ATOM   1813  C   LYS   118      34.086  51.057  29.492  0.00  0.00           C  
ATOM   1814  O   LYS   118      33.506  50.127  30.002  0.00  0.00           O  
ATOM   1815  CB  LYS   118      35.806  50.447  27.692  0.00  0.00           C  
ATOM   1816  CG  LYS   118      36.806  50.537  28.852  0.00  0.00           C  
ATOM   1817  CD  LYS   118      38.286  50.077  28.612  0.00  0.00           C  
ATOM   1818  CE  LYS   118      39.136  50.717  29.712  0.00  0.00           C  
ATOM   1819  NZ  LYS   118      40.566  50.387  29.572  0.00  0.00           N1+
ATOM   1820  H   LYS   118      35.076  52.767  27.022  0.00  0.00           H  
ATOM   1821  HA  LYS   118      33.576  50.347  27.592  0.00  0.00           H  
ATOM   1822  HB2 LYS   118      35.716  49.417  27.362  0.00  0.00           H  
ATOM   1823  HB3 LYS   118      36.146  51.057  26.852  0.00  0.00           H  
ATOM   1824  HG2 LYS   118      36.796  51.577  29.172  0.00  0.00           H  
ATOM   1825  HG3 LYS   118      36.496  49.987  29.742  0.00  0.00           H  
ATOM   1826  HD2 LYS   118      38.476  49.007  28.692  0.00  0.00           H  
ATOM   1827  HD3 LYS   118      38.586  50.407  27.622  0.00  0.00           H  
ATOM   1828  HE2 LYS   118      38.946  51.787  29.722  0.00  0.00           H  
ATOM   1829  HE3 LYS   118      38.796  50.307  30.662  0.00  0.00           H  
ATOM   1830  HZ1 LYS   118      40.746  49.417  29.382  0.00  0.00           H  
ATOM   1831  HZ2 LYS   118      40.976  50.887  28.792  0.00  0.00           H  
ATOM   1832  HZ3 LYS   118      41.126  50.637  30.382  0.00  0.00           H  
ATOM   1833  N   THR   119      34.366  52.197  30.222  0.00  0.00           N  
ATOM   1834  CA  THR   119      33.946  52.257  31.622  0.00  0.00           C  
ATOM   1835  C   THR   119      32.416  52.447  31.772  0.00  0.00           C  
ATOM   1836  O   THR   119      31.736  51.757  32.512  0.00  0.00           O  
ATOM   1837  CB  THR   119      34.686  53.437  32.292  0.00  0.00           C  
ATOM   1838  CG2 THR   119      34.296  53.397  33.792  0.00  0.00           C  
ATOM   1839  OG1 THR   119      36.076  53.347  32.222  0.00  0.00           O  
ATOM   1840  H   THR   119      34.846  52.997  29.832  0.00  0.00           H  
ATOM   1841  HA  THR   119      34.226  51.327  32.122  0.00  0.00           H  
ATOM   1842  HB  THR   119      34.336  54.407  31.942  0.00  0.00           H  
ATOM   1843  HG1 THR   119      36.446  54.057  32.762  0.00  0.00           H  
ATOM   1844 1HG2 THR   119      34.416  52.397  34.212  0.00  0.00           H  
ATOM   1845 2HG2 THR   119      34.936  54.117  34.302  0.00  0.00           H  
ATOM   1846 3HG2 THR   119      33.266  53.717  33.982  0.00  0.00           H  
ATOM   1847  N   ALA   120      31.816  53.237  30.832  0.00  0.00           N  
ATOM   1848  CA  ALA   120      30.356  53.427  30.722  0.00  0.00           C  
ATOM   1849  C   ALA   120      29.496  52.147  30.452  0.00  0.00           C  
ATOM   1850  O   ALA   120      28.406  52.017  31.002  0.00  0.00           O  
ATOM   1851  CB  ALA   120      30.116  54.437  29.562  0.00  0.00           C  
ATOM   1852  H   ALA   120      32.306  53.997  30.382  0.00  0.00           H  
ATOM   1853  HA  ALA   120      29.916  53.877  31.612  0.00  0.00           H  
ATOM   1854  HB1 ALA   120      30.656  55.357  29.802  0.00  0.00           H  
ATOM   1855  HB2 ALA   120      30.406  54.017  28.592  0.00  0.00           H  
ATOM   1856  HB3 ALA   120      29.036  54.557  29.482  0.00  0.00           H  
ATOM   1857  N   VAL   121      30.076  51.167  29.682  0.00  0.00           N  
ATOM   1858  CA  VAL   121      29.446  49.857  29.352  0.00  0.00           C  
ATOM   1859  C   VAL   121      29.326  48.997  30.672  0.00  0.00           C  
ATOM   1860  O   VAL   121      28.326  48.427  30.982  0.00  0.00           O  
ATOM   1861  CB  VAL   121      30.136  48.947  28.302  0.00  0.00           C  
ATOM   1862  CG1 VAL   121      29.456  47.527  28.262  0.00  0.00           C  
ATOM   1863  CG2 VAL   121      30.036  49.617  26.932  0.00  0.00           C  
ATOM   1864  H   VAL   121      30.896  51.467  29.172  0.00  0.00           H  
ATOM   1865  HA  VAL   121      28.436  49.997  28.962  0.00  0.00           H  
ATOM   1866  HB  VAL   121      31.186  48.787  28.562  0.00  0.00           H  
ATOM   1867 1HG1 VAL   121      29.786  47.037  29.172  0.00  0.00           H  
ATOM   1868 2HG1 VAL   121      28.376  47.557  28.382  0.00  0.00           H  
ATOM   1869 3HG1 VAL   121      29.776  46.917  27.412  0.00  0.00           H  
ATOM   1870 1HG2 VAL   121      30.246  50.677  27.032  0.00  0.00           H  
ATOM   1871 2HG2 VAL   121      30.796  49.217  26.262  0.00  0.00           H  
ATOM   1872 3HG2 VAL   121      29.016  49.457  26.582  0.00  0.00           H  
ATOM   1873  N   GLN   122      30.366  49.067  31.482  0.00  0.00           N  
ATOM   1874  CA  GLN   122      30.526  48.387  32.732  0.00  0.00           C  
ATOM   1875  C   GLN   122      29.746  49.087  33.862  0.00  0.00           C  
ATOM   1876  O   GLN   122      29.356  48.467  34.842  0.00  0.00           O  
ATOM   1877  CB  GLN   122      31.996  48.157  33.072  0.00  0.00           C  
ATOM   1878  CG  GLN   122      32.806  47.407  31.982  0.00  0.00           C  
ATOM   1879  CD  GLN   122      32.216  46.167  31.422  0.00  0.00           C  
ATOM   1880  NE2 GLN   122      32.276  45.847  30.112  0.00  0.00           N  
ATOM   1881  OE1 GLN   122      31.566  45.477  32.102  0.00  0.00           O  
ATOM   1882  H   GLN   122      31.186  49.497  31.082  0.00  0.00           H  
ATOM   1883  HA  GLN   122      29.986  47.447  32.652  0.00  0.00           H  
ATOM   1884  HB2 GLN   122      32.476  49.107  33.322  0.00  0.00           H  
ATOM   1885  HB3 GLN   122      31.966  47.487  33.932  0.00  0.00           H  
ATOM   1886  HG2 GLN   122      33.096  48.157  31.242  0.00  0.00           H  
ATOM   1887  HG3 GLN   122      33.746  47.147  32.472  0.00  0.00           H  
ATOM   1888 1HE2 GLN   122      31.746  45.047  29.812  0.00  0.00           H  
ATOM   1889 2HE2 GLN   122      32.476  46.597  29.462  0.00  0.00           H  
ATOM   1890  N   MET   123      29.456  50.387  33.782  0.00  0.00           N  
ATOM   1891  CA  MET   123      28.356  51.097  34.382  0.00  0.00           C  
ATOM   1892  C   MET   123      26.976  50.707  33.922  0.00  0.00           C  
ATOM   1893  O   MET   123      26.096  50.517  34.802  0.00  0.00           O  
ATOM   1894  CB  MET   123      28.546  52.627  34.382  0.00  0.00           C  
ATOM   1895  CG  MET   123      29.646  52.947  35.452  0.00  0.00           C  
ATOM   1896  SD  MET   123      30.056  54.657  35.442  0.00  0.00           S  
ATOM   1897  CE  MET   123      31.246  54.687  36.822  0.00  0.00           C  
ATOM   1898  H   MET   123      30.026  50.897  33.122  0.00  0.00           H  
ATOM   1899  HA  MET   123      28.436  50.787  35.422  0.00  0.00           H  
ATOM   1900  HB2 MET   123      28.796  53.037  33.402  0.00  0.00           H  
ATOM   1901  HB3 MET   123      27.666  53.187  34.702  0.00  0.00           H  
ATOM   1902  HG2 MET   123      29.336  52.677  36.462  0.00  0.00           H  
ATOM   1903  HG3 MET   123      30.566  52.417  35.212  0.00  0.00           H  
ATOM   1904  HE1 MET   123      30.786  54.637  37.812  0.00  0.00           H  
ATOM   1905  HE2 MET   123      31.996  53.907  36.692  0.00  0.00           H  
ATOM   1906  HE3 MET   123      31.866  55.577  36.912  0.00  0.00           H  
ATOM   1907  N   ALA   124      26.726  50.667  32.642  0.00  0.00           N  
ATOM   1908  CA  ALA   124      25.386  50.287  32.162  0.00  0.00           C  
ATOM   1909  C   ALA   124      25.046  48.887  32.572  0.00  0.00           C  
ATOM   1910  O   ALA   124      23.926  48.587  32.972  0.00  0.00           O  
ATOM   1911  CB  ALA   124      25.316  50.657  30.692  0.00  0.00           C  
ATOM   1912  H   ALA   124      27.466  50.927  32.002  0.00  0.00           H  
ATOM   1913  HA  ALA   124      24.656  50.857  32.732  0.00  0.00           H  
ATOM   1914  HB1 ALA   124      24.376  50.247  30.322  0.00  0.00           H  
ATOM   1915  HB2 ALA   124      25.146  51.737  30.612  0.00  0.00           H  
ATOM   1916  HB3 ALA   124      26.186  50.237  30.202  0.00  0.00           H  
ATOM   1917  N   VAL   125      26.046  47.997  32.552  0.00  0.00           N  
ATOM   1918  CA  VAL   125      25.926  46.577  32.872  0.00  0.00           C  
ATOM   1919  C   VAL   125      25.676  46.337  34.382  0.00  0.00           C  
ATOM   1920  O   VAL   125      24.896  45.397  34.702  0.00  0.00           O  
ATOM   1921  CB  VAL   125      27.186  45.787  32.342  0.00  0.00           C  
ATOM   1922  CG1 VAL   125      27.326  44.417  32.932  0.00  0.00           C  
ATOM   1923  CG2 VAL   125      26.976  45.607  30.872  0.00  0.00           C  
ATOM   1924  H   VAL   125      26.846  48.317  32.022  0.00  0.00           H  
ATOM   1925  HA  VAL   125      25.046  46.157  32.382  0.00  0.00           H  
ATOM   1926  HB  VAL   125      28.116  46.317  32.542  0.00  0.00           H  
ATOM   1927 1HG1 VAL   125      27.596  44.357  33.992  0.00  0.00           H  
ATOM   1928 2HG1 VAL   125      26.416  43.837  32.782  0.00  0.00           H  
ATOM   1929 3HG1 VAL   125      28.086  43.867  32.382  0.00  0.00           H  
ATOM   1930 1HG2 VAL   125      26.116  44.957  30.722  0.00  0.00           H  
ATOM   1931 2HG2 VAL   125      26.756  46.507  30.312  0.00  0.00           H  
ATOM   1932 3HG2 VAL   125      27.886  45.147  30.472  0.00  0.00           H  
ATOM   1933  N   PHE   126      26.176  47.127  35.312  0.00  0.00           N  
ATOM   1934  CA  PHE   126      25.766  47.177  36.682  0.00  0.00           C  
ATOM   1935  C   PHE   126      24.296  47.677  36.752  0.00  0.00           C  
ATOM   1936  O   PHE   126      23.396  46.857  37.092  0.00  0.00           O  
ATOM   1937  CB  PHE   126      26.776  47.997  37.452  0.00  0.00           C  
ATOM   1938  CG  PHE   126      26.656  47.937  38.962  0.00  0.00           C  
ATOM   1939  CD1 PHE   126      27.136  46.787  39.642  0.00  0.00           C  
ATOM   1940  CD2 PHE   126      26.026  49.007  39.562  0.00  0.00           C  
ATOM   1941  CE1 PHE   126      27.116  46.877  41.062  0.00  0.00           C  
ATOM   1942  CE2 PHE   126      25.966  49.027  40.912  0.00  0.00           C  
ATOM   1943  CZ  PHE   126      26.506  47.967  41.662  0.00  0.00           C  
ATOM   1944  H   PHE   126      26.956  47.717  35.072  0.00  0.00           H  
ATOM   1945  HA  PHE   126      25.686  46.157  37.072  0.00  0.00           H  
ATOM   1946  HB2 PHE   126      27.796  47.707  37.172  0.00  0.00           H  
ATOM   1947  HB3 PHE   126      26.586  49.037  37.212  0.00  0.00           H  
ATOM   1948  HD1 PHE   126      27.576  45.957  39.122  0.00  0.00           H  
ATOM   1949  HD2 PHE   126      25.546  49.777  38.972  0.00  0.00           H  
ATOM   1950  HE1 PHE   126      27.506  46.037  41.622  0.00  0.00           H  
ATOM   1951  HE2 PHE   126      25.426  49.827  41.402  0.00  0.00           H  
ATOM   1952  HZ  PHE   126      26.376  47.947  42.732  0.00  0.00           H  
ATOM   1953  N   ILE   127      23.976  48.867  36.182  0.00  0.00           N  
ATOM   1954  CA  ILE   127      22.626  49.407  36.482  0.00  0.00           C  
ATOM   1955  C   ILE   127      21.536  48.437  35.972  0.00  0.00           C  
ATOM   1956  O   ILE   127      20.556  48.237  36.732  0.00  0.00           O  
ATOM   1957  CB  ILE   127      22.616  50.817  35.912  0.00  0.00           C  
ATOM   1958  CG1 ILE   127      23.546  51.777  36.672  0.00  0.00           C  
ATOM   1959  CG2 ILE   127      21.166  51.427  35.962  0.00  0.00           C  
ATOM   1960  CD1 ILE   127      23.756  53.077  35.942  0.00  0.00           C  
ATOM   1961  H   ILE   127      24.666  49.407  35.672  0.00  0.00           H  
ATOM   1962  HA  ILE   127      22.456  49.447  37.562  0.00  0.00           H  
ATOM   1963  HB  ILE   127      22.826  50.747  34.842  0.00  0.00           H  
ATOM   1964 2HG1 ILE   127      23.056  52.057  37.612  0.00  0.00           H  
ATOM   1965 3HG1 ILE   127      24.536  51.357  36.832  0.00  0.00           H  
ATOM   1966 1HG2 ILE   127      20.496  50.747  35.432  0.00  0.00           H  
ATOM   1967 2HG2 ILE   127      20.796  51.407  36.982  0.00  0.00           H  
ATOM   1968 3HG2 ILE   127      21.046  52.417  35.512  0.00  0.00           H  
ATOM   1969 1HD1 ILE   127      23.956  52.877  34.892  0.00  0.00           H  
ATOM   1970 2HD1 ILE   127      22.876  53.707  36.112  0.00  0.00           H  
ATOM   1971 3HD1 ILE   127      24.636  53.587  36.342  0.00  0.00           H  
ATOM   1972  N   HIE   128      21.666  47.937  34.732  0.00  0.00           N  
ATOM   1973  CA  HIE   128      20.626  47.217  34.002  0.00  0.00           C  
ATOM   1974  C   HIE   128      20.336  45.837  34.712  0.00  0.00           C  
ATOM   1975  O   HIE   128      19.286  45.277  34.622  0.00  0.00           O  
ATOM   1976  CB  HIE   128      21.016  47.147  32.532  0.00  0.00           C  
ATOM   1977  CG  HIE   128      19.896  46.727  31.612  0.00  0.00           C  
ATOM   1978  CD2 HIE   128      18.686  47.377  31.532  0.00  0.00           C  
ATOM   1979  ND1 HIE   128      19.896  45.637  30.732  0.00  0.00           N  
ATOM   1980  CE1 HIE   128      18.726  45.617  30.072  0.00  0.00           C  
ATOM   1981  NE2 HIE   128      18.006  46.707  30.522  0.00  0.00           N  
ATOM   1982  H   HIE   128      22.516  48.147  34.212  0.00  0.00           H  
ATOM   1983  HA  HIE   128      19.686  47.757  34.082  0.00  0.00           H  
ATOM   1984  HB2 HIE   128      21.346  48.157  32.272  0.00  0.00           H  
ATOM   1985  HB3 HIE   128      21.936  46.567  32.372  0.00  0.00           H  
ATOM   1986  HD2 HIE   128      18.276  48.257  32.002  0.00  0.00           H  
ATOM   1987  HE1 HIE   128      18.476  45.077  29.162  0.00  0.00           H  
ATOM   1988  HE2 HIE   128      17.026  46.767  30.302  0.00  0.00           H  
ATOM   1989  N   ASN   129      21.296  45.287  35.452  0.00  0.00           N  
ATOM   1990  CA  ASN   129      21.106  44.217  36.372  0.00  0.00           C  
ATOM   1991  C   ASN   129      20.466  44.597  37.702  0.00  0.00           C  
ATOM   1992  O   ASN   129      19.696  43.917  38.272  0.00  0.00           O  
ATOM   1993  CB  ASN   129      22.436  43.457  36.562  0.00  0.00           C  
ATOM   1994  CG  ASN   129      22.866  42.677  35.332  0.00  0.00           C  
ATOM   1995  ND2 ASN   129      24.156  42.357  35.282  0.00  0.00           N  
ATOM   1996  OD1 ASN   129      22.066  42.227  34.472  0.00  0.00           O  
ATOM   1997  H   ASN   129      22.226  45.697  35.472  0.00  0.00           H  
ATOM   1998  HA  ASN   129      20.356  43.557  35.942  0.00  0.00           H  
ATOM   1999  HB2 ASN   129      23.196  44.177  36.872  0.00  0.00           H  
ATOM   2000  HB3 ASN   129      22.326  42.817  37.442  0.00  0.00           H  
ATOM   2001 1HD2 ASN   129      24.546  41.847  34.502  0.00  0.00           H  
ATOM   2002 2HD2 ASN   129      24.736  42.537  36.092  0.00  0.00           H  
ATOM   2003  N   LYS   130      20.786  45.837  38.132  0.00  0.00           N  
ATOM   2004  CA  LYS   130      20.246  46.397  39.342  0.00  0.00           C  
ATOM   2005  C   LYS   130      18.816  46.767  39.162  0.00  0.00           C  
ATOM   2006  O   LYS   130      18.106  46.787  40.152  0.00  0.00           O  
ATOM   2007  CB  LYS   130      21.296  47.467  39.812  0.00  0.00           C  
ATOM   2008  CG  LYS   130      22.536  46.907  40.492  0.00  0.00           C  
ATOM   2009  CD  LYS   130      22.196  46.137  41.862  0.00  0.00           C  
ATOM   2010  CE  LYS   130      23.526  46.017  42.552  0.00  0.00           C  
ATOM   2011  NZ  LYS   130      23.326  45.157  43.732  0.00  0.00           N1+
ATOM   2012  H   LYS   130      21.616  46.307  37.802  0.00  0.00           H  
ATOM   2013  HA  LYS   130      20.286  45.647  40.132  0.00  0.00           H  
ATOM   2014  HB2 LYS   130      21.616  48.117  38.992  0.00  0.00           H  
ATOM   2015  HB3 LYS   130      20.726  48.117  40.482  0.00  0.00           H  
ATOM   2016  HG2 LYS   130      23.076  46.187  39.892  0.00  0.00           H  
ATOM   2017  HG3 LYS   130      23.146  47.807  40.622  0.00  0.00           H  
ATOM   2018  HD2 LYS   130      21.496  46.697  42.482  0.00  0.00           H  
ATOM   2019  HD3 LYS   130      21.886  45.097  41.712  0.00  0.00           H  
ATOM   2020  HE2 LYS   130      24.266  45.627  41.852  0.00  0.00           H  
ATOM   2021  HE3 LYS   130      23.886  47.017  42.802  0.00  0.00           H  
ATOM   2022  HZ1 LYS   130      23.096  44.227  43.412  0.00  0.00           H  
ATOM   2023  HZ2 LYS   130      24.096  45.107  44.382  0.00  0.00           H  
ATOM   2024  HZ3 LYS   130      22.586  45.457  44.352  0.00  0.00           H  
ATOM   2025  N   LYS   131      18.336  46.987  37.972  0.00  0.00           N  
ATOM   2026  CA  LYS   131      16.936  47.277  37.622  0.00  0.00           C  
ATOM   2027  C   LYS   131      15.916  46.397  38.492  0.00  0.00           C  
ATOM   2028  O   LYS   131      16.066  45.147  38.492  0.00  0.00           O  
ATOM   2029  CB  LYS   131      16.716  47.107  36.152  0.00  0.00           C  
ATOM   2030  CG  LYS   131      15.406  47.417  35.512  0.00  0.00           C  
ATOM   2031  CD  LYS   131      15.456  47.197  33.992  0.00  0.00           C  
ATOM   2032  CE  LYS   131      14.026  47.457  33.382  0.00  0.00           C  
ATOM   2033  NZ  LYS   131      13.736  46.617  32.192  0.00  0.00           N1+
ATOM   2034  H   LYS   131      18.986  46.957  37.192  0.00  0.00           H  
ATOM   2035  HA  LYS   131      16.646  48.307  37.842  0.00  0.00           H  
ATOM   2036  HB2 LYS   131      17.466  47.737  35.682  0.00  0.00           H  
ATOM   2037  HB3 LYS   131      16.856  46.047  36.002  0.00  0.00           H  
ATOM   2038  HG2 LYS   131      14.696  46.677  35.902  0.00  0.00           H  
ATOM   2039  HG3 LYS   131      15.046  48.387  35.852  0.00  0.00           H  
ATOM   2040  HD2 LYS   131      16.266  47.737  33.492  0.00  0.00           H  
ATOM   2041  HD3 LYS   131      15.716  46.147  33.882  0.00  0.00           H  
ATOM   2042  HE2 LYS   131      13.266  47.277  34.152  0.00  0.00           H  
ATOM   2043  HE3 LYS   131      13.826  48.487  33.082  0.00  0.00           H  
ATOM   2044  HZ1 LYS   131      13.776  45.617  32.372  0.00  0.00           H  
ATOM   2045  HZ2 LYS   131      12.796  46.787  31.862  0.00  0.00           H  
ATOM   2046  HZ3 LYS   131      14.406  46.687  31.442  0.00  0.00           H  
ATOM   2047  N   ARG   132      14.946  47.007  39.162  0.00  0.00           N  
ATOM   2048  CA  ARG   132      13.946  46.187  39.822  0.00  0.00           C  
ATOM   2049  C   ARG   132      13.266  45.147  38.902  0.00  0.00           C  
ATOM   2050  O   ARG   132      12.776  45.577  37.802  0.00  0.00           O  
ATOM   2051  CB  ARG   132      12.796  47.087  40.552  0.00  0.00           C  
ATOM   2052  CG  ARG   132      11.796  46.287  41.422  0.00  0.00           C  
ATOM   2053  CD  ARG   132      10.466  47.027  41.682  0.00  0.00           C  
ATOM   2054  NE  ARG   132       9.416  46.347  42.462  0.00  0.00           N  
ATOM   2055  CZ  ARG   132       9.056  46.637  43.712  0.00  0.00           C  
ATOM   2056  NH1 ARG   132       9.586  47.557  44.442  0.00  0.00           N1+
ATOM   2057  NH2 ARG   132       8.126  45.877  44.332  0.00  0.00           N  
ATOM   2058  H   ARG   132      14.836  48.007  39.122  0.00  0.00           H  
ATOM   2059  HA  ARG   132      14.356  45.587  40.642  0.00  0.00           H  
ATOM   2060  HB2 ARG   132      13.126  47.807  41.302  0.00  0.00           H  
ATOM   2061  HB3 ARG   132      12.216  47.597  39.782  0.00  0.00           H  
ATOM   2062  HG2 ARG   132      11.496  45.367  40.932  0.00  0.00           H  
ATOM   2063  HG3 ARG   132      12.246  46.167  42.412  0.00  0.00           H  
ATOM   2064  HD2 ARG   132      10.666  47.957  42.202  0.00  0.00           H  
ATOM   2065  HD3 ARG   132      10.026  47.237  40.702  0.00  0.00           H  
ATOM   2066  HE  ARG   132       8.966  45.527  42.072  0.00  0.00           H  
ATOM   2067 1HH1 ARG   132      10.166  48.297  44.082  0.00  0.00           H  
ATOM   2068 2HH1 ARG   132       9.156  47.777  45.332  0.00  0.00           H  
ATOM   2069 1HH2 ARG   132       7.626  45.147  43.852  0.00  0.00           H  
ATOM   2070 2HH2 ARG   132       7.846  45.947  45.292  0.00  0.00           H  
ATOM   2071  N   LYS   133      13.256  43.827  39.172  0.00  0.00           N  
ATOM   2072  CA  LYS   133      12.876  42.827  38.132  0.00  0.00           C  
ATOM   2073  C   LYS   133      11.416  42.357  38.352  0.00  0.00           C  
ATOM   2074  O   LYS   133      10.706  42.137  37.372  0.00  0.00           O  
ATOM   2075  CB  LYS   133      13.896  41.647  37.972  0.00  0.00           C  
ATOM   2076  CG  LYS   133      13.596  40.447  37.052  0.00  0.00           C  
ATOM   2077  CD  LYS   133      13.436  40.727  35.552  0.00  0.00           C  
ATOM   2078  CE  LYS   133      12.466  39.697  34.922  0.00  0.00           C  
ATOM   2079  NZ  LYS   133      11.906  40.307  33.762  0.00  0.00           N1+
ATOM   2080  H   LYS   133      13.746  43.507  39.992  0.00  0.00           H  
ATOM   2081  HA  LYS   133      12.886  43.307  37.152  0.00  0.00           H  
ATOM   2082  HB2 LYS   133      14.836  42.067  37.612  0.00  0.00           H  
ATOM   2083  HB3 LYS   133      14.016  41.297  39.002  0.00  0.00           H  
ATOM   2084  HG2 LYS   133      14.276  39.617  37.262  0.00  0.00           H  
ATOM   2085  HG3 LYS   133      12.626  40.067  37.362  0.00  0.00           H  
ATOM   2086  HD2 LYS   133      13.106  41.757  35.382  0.00  0.00           H  
ATOM   2087  HD3 LYS   133      14.466  40.797  35.192  0.00  0.00           H  
ATOM   2088  HE2 LYS   133      13.016  38.787  34.682  0.00  0.00           H  
ATOM   2089  HE3 LYS   133      11.686  39.267  35.552  0.00  0.00           H  
ATOM   2090  HZ1 LYS   133      12.626  40.377  33.062  0.00  0.00           H  
ATOM   2091  HZ2 LYS   133      11.126  39.797  33.362  0.00  0.00           H  
ATOM   2092  HZ3 LYS   133      11.586  41.227  34.022  0.00  0.00           H  
ATOM   2093  N   GLY   134      11.046  42.377  39.682  0.00  0.00           N  
ATOM   2094  CA  GLY   134       9.746  41.807  40.122  0.00  0.00           C  
ATOM   2095  C   GLY   134       8.556  42.747  40.172  0.00  0.00           C  
ATOM   2096  O   GLY   134       8.656  43.987  40.092  0.00  0.00           O  
ATOM   2097  H   GLY   134      11.616  42.747  40.422  0.00  0.00           H  
ATOM   2098  HA2 GLY   134       9.576  40.877  39.592  0.00  0.00           H  
ATOM   2099  HA3 GLY   134       9.906  41.467  41.152  0.00  0.00           H  
ATOM   2100  N   GLY   135       7.416  42.007  40.192  0.00  0.00           N  
ATOM   2101  CA  GLY   135       6.086  42.617  40.372  0.00  0.00           C  
ATOM   2102  C   GLY   135       5.806  43.207  41.702  0.00  0.00           C  
ATOM   2103  O   GLY   135       6.236  44.307  41.982  0.00  0.00           O  
ATOM   2104  H   GLY   135       7.326  41.007  40.142  0.00  0.00           H  
ATOM   2105  HA2 GLY   135       5.956  43.467  39.702  0.00  0.00           H  
ATOM   2106  HA3 GLY   135       5.276  41.917  40.172  0.00  0.00           H  
ATOM   2107  N   ILE   136       5.086  42.517  42.502  0.00  0.00           N  
ATOM   2108  CA  ILE   136       4.886  42.857  43.912  0.00  0.00           C  
ATOM   2109  C   ILE   136       6.156  42.847  44.812  0.00  0.00           C  
ATOM   2110  O   ILE   136       6.146  43.457  45.872  0.00  0.00           O  
ATOM   2111  CB  ILE   136       3.826  42.047  44.652  0.00  0.00           C  
ATOM   2112  CG1 ILE   136       3.976  40.527  44.422  0.00  0.00           C  
ATOM   2113  CG2 ILE   136       2.436  42.477  44.132  0.00  0.00           C  
ATOM   2114  CD1 ILE   136       3.316  39.737  45.532  0.00  0.00           C  
ATOM   2115  H   ILE   136       4.586  41.687  42.212  0.00  0.00           H  
ATOM   2116  HA  ILE   136       4.666  43.927  43.922  0.00  0.00           H  
ATOM   2117  HB  ILE   136       3.996  42.347  45.682  0.00  0.00           H  
ATOM   2118 2HG1 ILE   136       3.386  40.197  43.562  0.00  0.00           H  
ATOM   2119 3HG1 ILE   136       5.006  40.177  44.382  0.00  0.00           H  
ATOM   2120 1HG2 ILE   136       2.166  41.947  43.222  0.00  0.00           H  
ATOM   2121 2HG2 ILE   136       1.626  42.207  44.802  0.00  0.00           H  
ATOM   2122 3HG2 ILE   136       2.366  43.567  44.072  0.00  0.00           H  
ATOM   2123 1HD1 ILE   136       2.266  39.927  45.732  0.00  0.00           H  
ATOM   2124 2HD1 ILE   136       3.296  38.697  45.212  0.00  0.00           H  
ATOM   2125 3HD1 ILE   136       3.906  39.887  46.432  0.00  0.00           H  
ATOM   2126  N   GLY   137       7.156  42.107  44.312  0.00  0.00           N  
ATOM   2127  CA  GLY   137       8.496  41.897  44.912  0.00  0.00           C  
ATOM   2128  C   GLY   137       9.436  42.937  44.372  0.00  0.00           C  
ATOM   2129  O   GLY   137       9.216  43.487  43.272  0.00  0.00           O  
ATOM   2130  H   GLY   137       7.096  41.677  43.402  0.00  0.00           H  
ATOM   2131  HA2 GLY   137       8.416  41.827  45.992  0.00  0.00           H  
ATOM   2132  HA3 GLY   137       8.946  40.967  44.592  0.00  0.00           H  
ATOM   2133  N   GLY   138      10.426  43.267  45.142  0.00  0.00           N  
ATOM   2134  CA  GLY   138      11.446  44.317  44.842  0.00  0.00           C  
ATOM   2135  C   GLY   138      12.776  43.727  44.332  0.00  0.00           C  
ATOM   2136  O   GLY   138      13.556  44.447  43.762  0.00  0.00           O  
ATOM   2137  H   GLY   138      10.736  42.777  45.972  0.00  0.00           H  
ATOM   2138  HA2 GLY   138      10.986  44.917  44.052  0.00  0.00           H  
ATOM   2139  HA3 GLY   138      11.616  44.957  45.702  0.00  0.00           H  
ATOM   2140  N   TYR   139      13.076  42.397  44.322  0.00  0.00           N  
ATOM   2141  CA  TYR   139      14.336  41.767  43.792  0.00  0.00           C  
ATOM   2142  C   TYR   139      14.776  42.367  42.422  0.00  0.00           C  
ATOM   2143  O   TYR   139      13.916  42.527  41.542  0.00  0.00           O  
ATOM   2144  CB  TYR   139      14.166  40.217  43.792  0.00  0.00           C  
ATOM   2145  CG  TYR   139      13.106  39.727  42.812  0.00  0.00           C  
ATOM   2146  CD1 TYR   139      11.766  39.557  43.262  0.00  0.00           C  
ATOM   2147  CD2 TYR   139      13.386  39.647  41.392  0.00  0.00           C  
ATOM   2148  CE1 TYR   139      10.796  39.107  42.432  0.00  0.00           C  
ATOM   2149  CE2 TYR   139      12.376  39.137  40.552  0.00  0.00           C  
ATOM   2150  CZ  TYR   139      11.076  38.757  41.102  0.00  0.00           C  
ATOM   2151  OH  TYR   139      10.046  38.207  40.372  0.00  0.00           O  
ATOM   2152  H   TYR   139      12.396  41.747  44.692  0.00  0.00           H  
ATOM   2153  HA  TYR   139      15.166  41.927  44.492  0.00  0.00           H  
ATOM   2154  HB2 TYR   139      15.096  39.687  43.592  0.00  0.00           H  
ATOM   2155  HB3 TYR   139      13.916  39.887  44.802  0.00  0.00           H  
ATOM   2156  HD1 TYR   139      11.476  39.867  44.252  0.00  0.00           H  
ATOM   2157  HD2 TYR   139      14.326  39.957  40.942  0.00  0.00           H  
ATOM   2158  HE1 TYR   139       9.796  38.977  42.812  0.00  0.00           H  
ATOM   2159  HE2 TYR   139      12.596  39.037  39.492  0.00  0.00           H  
ATOM   2160  HH  TYR   139      10.296  38.007  39.472  0.00  0.00           H  
ATOM   2161  N   SER   140      16.106  42.527  42.202  0.00  0.00           N  
ATOM   2162  CA  SER   140      16.686  42.987  40.912  0.00  0.00           C  
ATOM   2163  C   SER   140      16.896  41.787  40.022  0.00  0.00           C  
ATOM   2164  O   SER   140      16.996  40.657  40.472  0.00  0.00           O  
ATOM   2165  CB  SER   140      17.946  43.807  41.182  0.00  0.00           C  
ATOM   2166  OG  SER   140      18.986  43.057  41.712  0.00  0.00           O  
ATOM   2167  H   SER   140      16.706  42.367  42.992  0.00  0.00           H  
ATOM   2168  HA  SER   140      16.026  43.667  40.392  0.00  0.00           H  
ATOM   2169  HB2 SER   140      18.236  44.347  40.292  0.00  0.00           H  
ATOM   2170  HB3 SER   140      17.716  44.597  41.902  0.00  0.00           H  
ATOM   2171  HG  SER   140      18.686  42.897  42.602  0.00  0.00           H  
ATOM   2172  N   ALA   141      17.146  42.067  38.722  0.00  0.00           N  
ATOM   2173  CA  ALA   141      17.616  40.987  37.882  0.00  0.00           C  
ATOM   2174  C   ALA   141      18.916  40.287  38.332  0.00  0.00           C  
ATOM   2175  O   ALA   141      19.126  39.087  38.222  0.00  0.00           O  
ATOM   2176  CB  ALA   141      17.716  41.487  36.462  0.00  0.00           C  
ATOM   2177  H   ALA   141      17.086  43.007  38.352  0.00  0.00           H  
ATOM   2178  HA  ALA   141      16.916  40.147  37.962  0.00  0.00           H  
ATOM   2179  HB1 ALA   141      18.216  42.457  36.482  0.00  0.00           H  
ATOM   2180  HB2 ALA   141      18.406  40.787  35.982  0.00  0.00           H  
ATOM   2181  HB3 ALA   141      16.726  41.587  36.032  0.00  0.00           H  
ATOM   2182  N   GLY   142      19.816  41.117  38.832  0.00  0.00           N  
ATOM   2183  CA  GLY   142      21.046  40.727  39.422  0.00  0.00           C  
ATOM   2184  C   GLY   142      20.956  39.817  40.662  0.00  0.00           C  
ATOM   2185  O   GLY   142      21.906  39.077  40.922  0.00  0.00           O  
ATOM   2186  H   GLY   142      19.696  42.097  38.632  0.00  0.00           H  
ATOM   2187  HA2 GLY   142      21.656  40.237  38.662  0.00  0.00           H  
ATOM   2188  HA3 GLY   142      21.586  41.627  39.712  0.00  0.00           H  
ATOM   2189  N   GLU   143      19.786  39.727  41.272  0.00  0.00           N  
ATOM   2190  CA  GLU   143      19.406  38.647  42.302  0.00  0.00           C  
ATOM   2191  C   GLU   143      18.646  37.487  41.632  0.00  0.00           C  
ATOM   2192  O   GLU   143      18.926  36.267  41.822  0.00  0.00           O  
ATOM   2193  CB  GLU   143      18.566  39.207  43.422  0.00  0.00           C  
ATOM   2194  CG  GLU   143      19.326  40.157  44.312  0.00  0.00           C  
ATOM   2195  CD  GLU   143      18.386  41.217  44.742  0.00  0.00           C  
ATOM   2196  OE1 GLU   143      17.716  40.977  45.742  0.00  0.00           O  
ATOM   2197  OE2 GLU   143      18.316  42.227  44.042  0.00  0.00           O1-
ATOM   2198  H   GLU   143      19.056  40.347  40.952  0.00  0.00           H  
ATOM   2199  HA  GLU   143      20.346  38.247  42.692  0.00  0.00           H  
ATOM   2200  HB2 GLU   143      17.676  39.687  43.022  0.00  0.00           H  
ATOM   2201  HB3 GLU   143      18.246  38.457  44.142  0.00  0.00           H  
ATOM   2202  HG2 GLU   143      19.806  39.707  45.182  0.00  0.00           H  
ATOM   2203  HG3 GLU   143      20.176  40.587  43.762  0.00  0.00           H  
ATOM   2204  N   ARG   144      17.796  37.817  40.692  0.00  0.00           N  
ATOM   2205  CA  ARG   144      16.946  36.877  40.032  0.00  0.00           C  
ATOM   2206  C   ARG   144      17.686  35.827  39.202  0.00  0.00           C  
ATOM   2207  O   ARG   144      17.306  34.647  39.322  0.00  0.00           O  
ATOM   2208  CB  ARG   144      15.876  37.677  39.282  0.00  0.00           C  
ATOM   2209  CG  ARG   144      14.676  36.797  38.782  0.00  0.00           C  
ATOM   2210  CD  ARG   144      13.846  36.197  39.872  0.00  0.00           C  
ATOM   2211  NE  ARG   144      12.576  35.697  39.252  0.00  0.00           N  
ATOM   2212  CZ  ARG   144      11.456  35.367  39.912  0.00  0.00           C  
ATOM   2213  NH1 ARG   144      11.286  35.647  41.192  0.00  0.00           N1+
ATOM   2214  NH2 ARG   144      10.436  34.757  39.292  0.00  0.00           N  
ATOM   2215  H   ARG   144      17.606  38.797  40.502  0.00  0.00           H  
ATOM   2216  HA  ARG   144      16.426  36.447  40.882  0.00  0.00           H  
ATOM   2217  HB2 ARG   144      15.446  38.517  39.822  0.00  0.00           H  
ATOM   2218  HB3 ARG   144      16.346  38.107  38.392  0.00  0.00           H  
ATOM   2219  HG2 ARG   144      14.056  37.527  38.252  0.00  0.00           H  
ATOM   2220  HG3 ARG   144      14.906  36.017  38.062  0.00  0.00           H  
ATOM   2221  HD2 ARG   144      14.416  35.347  40.232  0.00  0.00           H  
ATOM   2222  HD3 ARG   144      13.806  36.817  40.772  0.00  0.00           H  
ATOM   2223  HE  ARG   144      12.526  35.517  38.262  0.00  0.00           H  
ATOM   2224 1HH1 ARG   144      12.046  36.037  41.722  0.00  0.00           H  
ATOM   2225 2HH1 ARG   144      10.386  35.457  41.622  0.00  0.00           H  
ATOM   2226 1HH2 ARG   144      10.576  34.277  38.412  0.00  0.00           H  
ATOM   2227 2HH2 ARG   144       9.526  34.657  39.732  0.00  0.00           H  
ATOM   2228  N   ILE   145      18.826  36.127  38.582  0.00  0.00           N  
ATOM   2229  CA  ILE   145      19.706  35.187  37.852  0.00  0.00           C  
ATOM   2230  C   ILE   145      20.136  34.037  38.762  0.00  0.00           C  
ATOM   2231  O   ILE   145      20.126  32.857  38.342  0.00  0.00           O  
ATOM   2232  CB  ILE   145      20.866  35.897  37.082  0.00  0.00           C  
ATOM   2233  CG1 ILE   145      21.736  34.977  36.272  0.00  0.00           C  
ATOM   2234  CG2 ILE   145      21.806  36.617  38.012  0.00  0.00           C  
ATOM   2235  CD1 ILE   145      21.046  34.237  35.112  0.00  0.00           C  
ATOM   2236  H   ILE   145      19.146  37.087  38.672  0.00  0.00           H  
ATOM   2237  HA  ILE   145      19.136  34.677  37.082  0.00  0.00           H  
ATOM   2238  HB  ILE   145      20.486  36.687  36.422  0.00  0.00           H  
ATOM   2239 2HG1 ILE   145      22.486  35.567  35.752  0.00  0.00           H  
ATOM   2240 3HG1 ILE   145      22.176  34.237  36.942  0.00  0.00           H  
ATOM   2241 1HG2 ILE   145      21.326  37.367  38.642  0.00  0.00           H  
ATOM   2242 2HG2 ILE   145      22.306  35.857  38.612  0.00  0.00           H  
ATOM   2243 3HG2 ILE   145      22.506  37.167  37.382  0.00  0.00           H  
ATOM   2244 1HD1 ILE   145      21.706  33.677  34.462  0.00  0.00           H  
ATOM   2245 2HD1 ILE   145      20.236  33.647  35.532  0.00  0.00           H  
ATOM   2246 3HD1 ILE   145      20.516  34.967  34.502  0.00  0.00           H  
ATOM   2247  N   VAL   146      20.446  34.327  40.062  0.00  0.00           N  
ATOM   2248  CA  VAL   146      20.866  33.377  41.092  0.00  0.00           C  
ATOM   2249  C   VAL   146      19.726  32.467  41.442  0.00  0.00           C  
ATOM   2250  O   VAL   146      19.836  31.217  41.442  0.00  0.00           O  
ATOM   2251  CB  VAL   146      21.476  34.087  42.362  0.00  0.00           C  
ATOM   2252  CG1 VAL   146      21.446  33.157  43.572  0.00  0.00           C  
ATOM   2253  CG2 VAL   146      22.916  34.607  42.122  0.00  0.00           C  
ATOM   2254  H   VAL   146      20.336  35.307  40.272  0.00  0.00           H  
ATOM   2255  HA  VAL   146      21.696  32.827  40.652  0.00  0.00           H  
ATOM   2256  HB  VAL   146      20.886  34.987  42.582  0.00  0.00           H  
ATOM   2257 1HG1 VAL   146      21.926  33.627  44.422  0.00  0.00           H  
ATOM   2258 2HG1 VAL   146      20.426  32.857  43.842  0.00  0.00           H  
ATOM   2259 3HG1 VAL   146      22.156  32.347  43.432  0.00  0.00           H  
ATOM   2260 1HG2 VAL   146      23.706  33.847  42.152  0.00  0.00           H  
ATOM   2261 2HG2 VAL   146      22.976  35.007  41.112  0.00  0.00           H  
ATOM   2262 3HG2 VAL   146      23.106  35.387  42.862  0.00  0.00           H  
ATOM   2263  N   ASP   147      18.596  33.167  41.742  0.00  0.00           N  
ATOM   2264  CA  ASP   147      17.366  32.487  42.272  0.00  0.00           C  
ATOM   2265  C   ASP   147      16.706  31.577  41.232  0.00  0.00           C  
ATOM   2266  O   ASP   147      15.996  30.637  41.562  0.00  0.00           O  
ATOM   2267  CB  ASP   147      16.386  33.527  42.822  0.00  0.00           C  
ATOM   2268  CG  ASP   147      15.326  32.917  43.802  0.00  0.00           C  
ATOM   2269  OD1 ASP   147      14.266  33.567  43.862  0.00  0.00           O  
ATOM   2270  OD2 ASP   147      15.576  31.947  44.572  0.00  0.00           O1-
ATOM   2271  H   ASP   147      18.536  34.157  41.882  0.00  0.00           H  
ATOM   2272  HA  ASP   147      17.716  31.847  43.082  0.00  0.00           H  
ATOM   2273  HB2 ASP   147      17.016  34.267  43.302  0.00  0.00           H  
ATOM   2274  HB3 ASP   147      15.836  33.987  42.002  0.00  0.00           H  
ATOM   2275  N   ILE   148      16.896  31.837  39.912  0.00  0.00           N  
ATOM   2276  CA  ILE   148      16.476  30.897  38.802  0.00  0.00           C  
ATOM   2277  C   ILE   148      17.466  29.767  38.622  0.00  0.00           C  
ATOM   2278  O   ILE   148      17.096  28.637  38.372  0.00  0.00           O  
ATOM   2279  CB  ILE   148      16.196  31.717  37.552  0.00  0.00           C  
ATOM   2280  CG1 ILE   148      14.956  32.567  37.682  0.00  0.00           C  
ATOM   2281  CG2 ILE   148      16.316  30.997  36.282  0.00  0.00           C  
ATOM   2282  CD1 ILE   148      13.706  31.817  38.082  0.00  0.00           C  
ATOM   2283  H   ILE   148      17.246  32.757  39.682  0.00  0.00           H  
ATOM   2284  HA  ILE   148      15.536  30.447  39.112  0.00  0.00           H  
ATOM   2285  HB  ILE   148      16.996  32.457  37.502  0.00  0.00           H  
ATOM   2286 2HG1 ILE   148      15.106  33.297  38.472  0.00  0.00           H  
ATOM   2287 3HG1 ILE   148      14.926  33.107  36.732  0.00  0.00           H  
ATOM   2288 1HG2 ILE   148      17.316  30.567  36.212  0.00  0.00           H  
ATOM   2289 2HG2 ILE   148      15.586  30.187  36.202  0.00  0.00           H  
ATOM   2290 3HG2 ILE   148      16.236  31.617  35.392  0.00  0.00           H  
ATOM   2291 1HD1 ILE   148      13.576  31.557  39.132  0.00  0.00           H  
ATOM   2292 2HD1 ILE   148      12.906  32.477  37.742  0.00  0.00           H  
ATOM   2293 3HD1 ILE   148      13.586  30.877  37.552  0.00  0.00           H  
ATOM   2294  N   ILE   149      18.756  30.087  38.692  0.00  0.00           N  
ATOM   2295  CA  ILE   149      19.816  29.027  38.342  0.00  0.00           C  
ATOM   2296  C   ILE   149      19.976  28.017  39.482  0.00  0.00           C  
ATOM   2297  O   ILE   149      20.036  26.827  39.262  0.00  0.00           O  
ATOM   2298  CB  ILE   149      21.196  29.707  37.982  0.00  0.00           C  
ATOM   2299  CG1 ILE   149      21.156  30.287  36.492  0.00  0.00           C  
ATOM   2300  CG2 ILE   149      22.386  28.727  38.112  0.00  0.00           C  
ATOM   2301  CD1 ILE   149      20.836  29.267  35.402  0.00  0.00           C  
ATOM   2302  H   ILE   149      18.966  31.047  38.922  0.00  0.00           H  
ATOM   2303  HA  ILE   149      19.496  28.467  37.462  0.00  0.00           H  
ATOM   2304  HB  ILE   149      21.296  30.557  38.652  0.00  0.00           H  
ATOM   2305 2HG1 ILE   149      20.366  31.037  36.462  0.00  0.00           H  
ATOM   2306 3HG1 ILE   149      22.126  30.737  36.312  0.00  0.00           H  
ATOM   2307 1HG2 ILE   149      22.246  27.797  37.552  0.00  0.00           H  
ATOM   2308 2HG2 ILE   149      23.336  29.147  37.792  0.00  0.00           H  
ATOM   2309 3HG2 ILE   149      22.606  28.567  39.172  0.00  0.00           H  
ATOM   2310 1HD1 ILE   149      19.816  28.917  35.512  0.00  0.00           H  
ATOM   2311 2HD1 ILE   149      21.076  29.557  34.382  0.00  0.00           H  
ATOM   2312 3HD1 ILE   149      21.356  28.377  35.762  0.00  0.00           H  
ATOM   2313  N   ALA   150      19.956  28.487  40.682  0.00  0.00           N  
ATOM   2314  CA  ALA   150      20.086  27.747  41.992  0.00  0.00           C  
ATOM   2315  C   ALA   150      19.156  26.507  42.142  0.00  0.00           C  
ATOM   2316  O   ALA   150      19.446  25.567  42.832  0.00  0.00           O  
ATOM   2317  CB  ALA   150      19.876  28.657  43.262  0.00  0.00           C  
ATOM   2318  H   ALA   150      19.706  29.467  40.752  0.00  0.00           H  
ATOM   2319  HA  ALA   150      21.036  27.247  42.172  0.00  0.00           H  
ATOM   2320  HB1 ALA   150      20.236  28.167  44.162  0.00  0.00           H  
ATOM   2321  HB2 ALA   150      20.326  29.627  43.052  0.00  0.00           H  
ATOM   2322  HB3 ALA   150      18.826  28.917  43.402  0.00  0.00           H  
ATOM   2323  N   THR   151      18.006  26.537  41.472  0.00  0.00           N  
ATOM   2324  CA  THR   151      17.046  25.467  41.332  0.00  0.00           C  
ATOM   2325  C   THR   151      17.396  24.347  40.342  0.00  0.00           C  
ATOM   2326  O   THR   151      16.866  23.267  40.432  0.00  0.00           O  
ATOM   2327  CB  THR   151      15.586  25.947  40.992  0.00  0.00           C  
ATOM   2328  CG2 THR   151      15.006  27.017  41.812  0.00  0.00           C  
ATOM   2329  OG1 THR   151      15.506  26.357  39.672  0.00  0.00           O  
ATOM   2330  H   THR   151      17.886  27.367  40.922  0.00  0.00           H  
ATOM   2331  HA  THR   151      16.916  25.017  42.312  0.00  0.00           H  
ATOM   2332  HB  THR   151      15.006  25.037  41.112  0.00  0.00           H  
ATOM   2333  HG1 THR   151      15.816  27.267  39.612  0.00  0.00           H  
ATOM   2334 1HG2 THR   151      14.966  26.787  42.872  0.00  0.00           H  
ATOM   2335 2HG2 THR   151      15.526  27.977  41.732  0.00  0.00           H  
ATOM   2336 3HG2 THR   151      14.036  27.367  41.462  0.00  0.00           H  
ATOM   2337  N   ASP   152      18.196  24.587  39.372  0.00  0.00           N  
ATOM   2338  CA  ASP   152      18.506  23.897  38.102  0.00  0.00           C  
ATOM   2339  C   ASP   152      19.996  23.417  38.012  0.00  0.00           C  
ATOM   2340  O   ASP   152      20.316  22.627  37.132  0.00  0.00           O  
ATOM   2341  CB  ASP   152      18.276  24.857  36.942  0.00  0.00           C  
ATOM   2342  CG  ASP   152      18.226  24.127  35.512  0.00  0.00           C  
ATOM   2343  OD1 ASP   152      18.766  24.757  34.522  0.00  0.00           O  
ATOM   2344  OD2 ASP   152      17.636  23.037  35.422  0.00  0.00           O1-
ATOM   2345  H   ASP   152      18.456  25.557  39.362  0.00  0.00           H  
ATOM   2346  HA  ASP   152      17.906  23.007  37.942  0.00  0.00           H  
ATOM   2347  HB2 ASP   152      17.356  25.437  37.082  0.00  0.00           H  
ATOM   2348  HB3 ASP   152      19.046  25.617  36.892  0.00  0.00           H  
ATOM   2349  N   ILE   153      20.876  23.867  38.862  0.00  0.00           N  
ATOM   2350  CA  ILE   153      22.226  23.267  39.102  0.00  0.00           C  
ATOM   2351  C   ILE   153      22.096  21.767  39.462  0.00  0.00           C  
ATOM   2352  O   ILE   153      22.516  20.927  38.592  0.00  0.00           O  
ATOM   2353  CB  ILE   153      23.156  24.057  40.132  0.00  0.00           C  
ATOM   2354  CG1 ILE   153      22.466  24.437  41.402  0.00  0.00           C  
ATOM   2355  CG2 ILE   153      23.676  25.317  39.302  0.00  0.00           C  
ATOM   2356  CD1 ILE   153      23.376  25.037  42.462  0.00  0.00           C  
ATOM   2357  OXT ILE   153      21.616  21.457  40.572  0.00  0.00           O1-
ATOM   2358  H   ILE   153      20.566  24.667  39.392  0.00  0.00           H  
ATOM   2359  HA  ILE   153      22.726  23.287  38.132  0.00  0.00           H  
ATOM   2360  HB  ILE   153      23.936  23.377  40.482  0.00  0.00           H  
ATOM   2361 2HG1 ILE   153      21.676  25.127  41.132  0.00  0.00           H  
ATOM   2362 3HG1 ILE   153      22.046  23.577  41.922  0.00  0.00           H  
ATOM   2363 1HG2 ILE   153      22.796  25.917  39.092  0.00  0.00           H  
ATOM   2364 2HG2 ILE   153      24.376  25.857  39.942  0.00  0.00           H  
ATOM   2365 3HG2 ILE   153      24.206  24.947  38.432  0.00  0.00           H  
ATOM   2366 1HD1 ILE   153      22.736  25.537  43.192  0.00  0.00           H  
ATOM   2367 2HD1 ILE   153      24.016  24.197  42.742  0.00  0.00           H  
ATOM   2368 3HD1 ILE   153      24.036  25.787  42.012  0.00  0.00           H  
ATOM   2369  C1  MOL   154      40.876  27.617  16.562  0.00  0.00           C  
ATOM   2370  N1  MOL   154      43.106  30.807  17.972  0.00  0.00           N  
ATOM   2371  O1  MOL   154      44.486  30.107  22.042  0.00  0.00           O  
ATOM   2372  C2  MOL   154      41.496  28.447  15.722  0.00  0.00           C  
ATOM   2373  O2  MOL   154      43.846  31.687  23.222  0.00  0.00           O  
ATOM   2374  C3  MOL   154      42.176  29.607  16.242  0.00  0.00           C  
ATOM   2375  O3  MOL   154      41.316  32.077  21.612  0.00  0.00           O  
ATOM   2376  C4  MOL   154      42.306  29.827  17.602  0.00  0.00           C  
ATOM   2377  C5  MOL   154      41.656  28.917  18.452  0.00  0.00           C  
ATOM   2378  C6  MOL   154      40.976  27.837  17.892  0.00  0.00           C  
ATOM   2379  C7  MOL   154      42.996  31.157  19.252  0.00  0.00           C  
ATOM   2380  C8  MOL   154      42.256  30.417  20.202  0.00  0.00           C  
ATOM   2381  C9  MOL   154      41.566  29.217  19.842  0.00  0.00           C  
ATOM   2382  C10 MOL   154      40.956  28.327  20.862  0.00  0.00           C  
ATOM   2383  C11 MOL   154      42.186  30.857  21.632  0.00  0.00           C  
ATOM   2384  C12 MOL   154      43.566  30.857  22.362  0.00  0.00           C  
ATOM   2385  C13 MOL   154      39.906  31.707  21.862  0.00  0.00           C  
ATOM   2386  C14 MOL   154      43.796  32.437  19.542  0.00  0.00           C  
ATOM   2387  C15 MOL   154      39.636  28.187  20.822  0.00  0.00           C  
ATOM   2388  C16 MOL   154      38.976  27.377  21.712  0.00  0.00           C  
ATOM   2389  C17 MOL   154      39.656  26.757  22.752  0.00  0.00           C  
ATOM   2390  C18 MOL   154      40.996  26.997  22.902  0.00  0.00           C  
ATOM   2391  C19 MOL   154      41.626  27.747  21.932  0.00  0.00           C  
ATOM   2392  Cl1 MOL   154      38.746  26.037  24.022  0.00  0.00           C  
ATOM   2393  Br1 MOL   154      39.656  26.297  15.912  0.00  0.00           B  
ATOM   2394  H1  MOL   154      41.456  28.267  14.652  0.00  0.00           H  
ATOM   2395  H2  MOL   154      42.766  30.287  15.632  0.00  0.00           H  
ATOM   2396  H3  MOL   154      40.516  27.107  18.552  0.00  0.00           H  
ATOM   2397  H4  MOL   154      41.596  30.157  22.232  0.00  0.00           H  
ATOM   2398  H5  MOL   154      39.506  31.037  21.092  0.00  0.00           H  
ATOM   2399  H6  MOL   154      39.386  32.667  21.822  0.00  0.00           H  
ATOM   2400  H7  MOL   154      39.756  31.217  22.822  0.00  0.00           H  
ATOM   2401  H8  MOL   154      44.226  32.717  18.572  0.00  0.00           H  
ATOM   2402  H9  MOL   154      44.606  32.297  20.262  0.00  0.00           H  
ATOM   2403  H10 MOL   154      43.146  33.257  19.842  0.00  0.00           H  
ATOM   2404  H11 MOL   154      38.976  28.597  20.062  0.00  0.00           H  
ATOM   2405  H12 MOL   154      37.926  27.117  21.672  0.00  0.00           H  
ATOM   2406  H13 MOL   154      41.526  26.597  23.762  0.00  0.00           H  
ATOM   2407  H14 MOL   154      42.636  28.027  22.202  0.00  0.00           H  
ATOM   2408  N   CYS   155      19.026  33.747  55.092  0.00  0.00           N  
ATOM   2409  CA  CYS   155      20.356  34.247  55.392  0.00  0.00           C  
ATOM   2410  C   CYS   155      21.446  33.167  55.132  0.00  0.00           C  
ATOM   2411  O   CYS   155      21.376  32.127  55.772  0.00  0.00           O  
ATOM   2412  CB  CYS   155      20.446  34.897  56.742  0.00  0.00           C  
ATOM   2413  SG  CYS   155      19.586  36.417  56.882  0.00  0.00           S  
ATOM   2414  HA  CYS   155      20.486  35.047  54.662  0.00  0.00           H  
ATOM   2415  HB2 CYS   155      20.166  34.257  57.582  0.00  0.00           H  
ATOM   2416  HB3 CYS   155      21.496  35.167  56.852  0.00  0.00           H  
ATOM   2417  HG  CYS   155      20.426  37.167  56.162  0.00  0.00           H  
ATOM   2418  H1  CYS   155      18.216  33.997  55.632  0.00  0.00           H  
ATOM   2419  H2  CYS   155      19.096  32.737  55.102  0.00  0.00           H  
ATOM   2420  H3  CYS   155      18.916  33.937  54.102  0.00  0.00           H  
ATOM   2421  N   SER   156      22.426  33.447  54.412  0.00  0.00           N  
ATOM   2422  CA  SER   156      23.646  32.647  54.372  0.00  0.00           C  
ATOM   2423  C   SER   156      24.876  33.627  54.342  0.00  0.00           C  
ATOM   2424  O   SER   156      24.826  34.697  53.762  0.00  0.00           O  
ATOM   2425  CB  SER   156      23.666  31.797  53.132  0.00  0.00           C  
ATOM   2426  OG  SER   156      23.146  30.547  53.392  0.00  0.00           O  
ATOM   2427  H   SER   156      22.526  34.327  53.932  0.00  0.00           H  
ATOM   2428  HA  SER   156      23.626  31.927  55.192  0.00  0.00           H  
ATOM   2429  HB2 SER   156      23.046  32.277  52.382  0.00  0.00           H  
ATOM   2430  HB3 SER   156      24.706  31.797  52.812  0.00  0.00           H  
ATOM   2431  HG  SER   156      22.706  30.207  52.612  0.00  0.00           H  
ATOM   2432  N   PRO   157      26.026  33.167  54.932  0.00  0.00           N  
ATOM   2433  CA  PRO   157      27.276  33.837  54.912  0.00  0.00           C  
ATOM   2434  C   PRO   157      27.856  33.977  53.502  0.00  0.00           C  
ATOM   2435  O   PRO   157      27.536  33.177  52.622  0.00  0.00           O  
ATOM   2436  CB  PRO   157      28.196  33.017  55.762  0.00  0.00           C  
ATOM   2437  CG  PRO   157      27.586  31.657  55.622  0.00  0.00           C  
ATOM   2438  CD  PRO   157      26.096  31.847  55.592  0.00  0.00           C  
ATOM   2439  HA  PRO   157      27.326  34.797  55.432  0.00  0.00           H  
ATOM   2440  HB2 PRO   157      29.166  33.087  55.262  0.00  0.00           H  
ATOM   2441  HB3 PRO   157      28.236  33.477  56.752  0.00  0.00           H  
ATOM   2442  HG2 PRO   157      27.986  31.137  54.752  0.00  0.00           H  
ATOM   2443  HG3 PRO   157      27.846  31.077  56.512  0.00  0.00           H  
ATOM   2444  HD2 PRO   157      25.686  31.047  54.982  0.00  0.00           H  
ATOM   2445  HD3 PRO   157      25.616  31.987  56.552  0.00  0.00           H  
ATOM   2446  N   GLY   158      28.726  35.037  53.282  0.00  0.00           N  
ATOM   2447  CA  GLY   158      29.406  35.217  51.942  0.00  0.00           C  
ATOM   2448  C   GLY   158      30.166  36.547  51.912  0.00  0.00           C  
ATOM   2449  O   GLY   158      29.506  37.557  51.712  0.00  0.00           O  
ATOM   2450  H   GLY   158      28.936  35.647  54.052  0.00  0.00           H  
ATOM   2451  HA2 GLY   158      30.026  34.327  51.792  0.00  0.00           H  
ATOM   2452  HA3 GLY   158      28.656  35.277  51.152  0.00  0.00           H  
ATOM   2453  N   ILE   159      31.486  36.597  51.992  0.00  0.00           N  
ATOM   2454  CA  ILE   159      32.356  37.697  51.752  0.00  0.00           C  
ATOM   2455  C   ILE   159      33.316  37.367  50.562  0.00  0.00           C  
ATOM   2456  O   ILE   159      33.796  36.237  50.442  0.00  0.00           O  
ATOM   2457  CB  ILE   159      33.106  38.077  53.032  0.00  0.00           C  
ATOM   2458  CG1 ILE   159      32.166  38.377  54.302  0.00  0.00           C  
ATOM   2459  CG2 ILE   159      34.136  39.217  52.832  0.00  0.00           C  
ATOM   2460  CD1 ILE   159      32.896  38.897  55.532  0.00  0.00           C  
ATOM   2461  H   ILE   159      31.916  35.697  51.872  0.00  0.00           H  
ATOM   2462  HA  ILE   159      31.746  38.497  51.352  0.00  0.00           H  
ATOM   2463  HB  ILE   159      33.686  37.177  53.252  0.00  0.00           H  
ATOM   2464 2HG1 ILE   159      31.416  39.057  53.892  0.00  0.00           H  
ATOM   2465 3HG1 ILE   159      31.626  37.467  54.582  0.00  0.00           H  
ATOM   2466 1HG2 ILE   159      34.946  38.777  52.252  0.00  0.00           H  
ATOM   2467 2HG2 ILE   159      33.766  40.157  52.412  0.00  0.00           H  
ATOM   2468 3HG2 ILE   159      34.636  39.577  53.732  0.00  0.00           H  
ATOM   2469 1HD1 ILE   159      33.746  38.247  55.722  0.00  0.00           H  
ATOM   2470 2HD1 ILE   159      33.236  39.917  55.322  0.00  0.00           H  
ATOM   2471 3HD1 ILE   159      32.266  38.867  56.422  0.00  0.00           H  
ATOM   2472  N   TRP   160      33.596  38.377  49.692  0.00  0.00           N  
ATOM   2473  CA  TRP   160      34.496  38.197  48.542  0.00  0.00           C  
ATOM   2474  C   TRP   160      35.916  38.777  48.912  0.00  0.00           C  
ATOM   2475  O   TRP   160      36.116  39.977  48.982  0.00  0.00           O  
ATOM   2476  CB  TRP   160      34.096  38.837  47.162  0.00  0.00           C  
ATOM   2477  CG  TRP   160      32.866  38.257  46.592  0.00  0.00           C  
ATOM   2478  CD1 TRP   160      31.636  38.417  47.122  0.00  0.00           C  
ATOM   2479  CD2 TRP   160      32.696  37.197  45.592  0.00  0.00           C  
ATOM   2480  CE2 TRP   160      31.336  36.847  45.502  0.00  0.00           C  
ATOM   2481  CE3 TRP   160      33.596  36.467  44.792  0.00  0.00           C  
ATOM   2482  NE1 TRP   160      30.766  37.727  46.342  0.00  0.00           N  
ATOM   2483  CZ2 TRP   160      30.866  35.947  44.572  0.00  0.00           C  
ATOM   2484  CZ3 TRP   160      33.126  35.547  43.852  0.00  0.00           C  
ATOM   2485  CH2 TRP   160      31.766  35.217  43.762  0.00  0.00           C  
ATOM   2486  H   TRP   160      33.126  39.267  49.722  0.00  0.00           H  
ATOM   2487  HA  TRP   160      34.616  37.127  48.382  0.00  0.00           H  
ATOM   2488  HB2 TRP   160      33.896  39.897  47.342  0.00  0.00           H  
ATOM   2489  HB3 TRP   160      34.846  38.857  46.372  0.00  0.00           H  
ATOM   2490  HD1 TRP   160      31.356  39.117  47.892  0.00  0.00           H  
ATOM   2491  HE1 TRP   160      29.766  37.827  46.452  0.00  0.00           H  
ATOM   2492  HE3 TRP   160      34.636  36.737  44.892  0.00  0.00           H  
ATOM   2493  HZ2 TRP   160      29.806  35.787  44.662  0.00  0.00           H  
ATOM   2494  HZ3 TRP   160      33.876  35.137  43.182  0.00  0.00           H  
ATOM   2495  HH2 TRP   160      31.376  34.437  43.132  0.00  0.00           H  
ATOM   2496  N   GLN   161      36.896  37.917  49.112  0.00  0.00           N  
ATOM   2497  CA  GLN   161      38.256  38.327  49.422  0.00  0.00           C  
ATOM   2498  C   GLN   161      39.036  38.537  48.082  0.00  0.00           C  
ATOM   2499  O   GLN   161      39.136  37.657  47.262  0.00  0.00           O  
ATOM   2500  CB  GLN   161      38.916  37.247  50.262  0.00  0.00           C  
ATOM   2501  CG  GLN   161      40.406  37.227  50.482  0.00  0.00           C  
ATOM   2502  CD  GLN   161      40.816  36.247  51.652  0.00  0.00           C  
ATOM   2503  NE2 GLN   161      41.016  36.737  52.862  0.00  0.00           N  
ATOM   2504  OE1 GLN   161      41.076  35.057  51.472  0.00  0.00           O  
ATOM   2505  H   GLN   161      36.696  36.927  49.082  0.00  0.00           H  
ATOM   2506  HA  GLN   161      38.326  39.247  50.002  0.00  0.00           H  
ATOM   2507  HB2 GLN   161      38.536  37.357  51.282  0.00  0.00           H  
ATOM   2508  HB3 GLN   161      38.606  36.297  49.822  0.00  0.00           H  
ATOM   2509  HG2 GLN   161      40.836  36.897  49.532  0.00  0.00           H  
ATOM   2510  HG3 GLN   161      40.716  38.257  50.632  0.00  0.00           H  
ATOM   2511 1HE2 GLN   161      41.156  36.187  53.692  0.00  0.00           H  
ATOM   2512 2HE2 GLN   161      40.666  37.667  53.032  0.00  0.00           H  
ATOM   2513  N   LEU   162      39.676  39.657  47.982  0.00  0.00           N  
ATOM   2514  CA  LEU   162      40.366  40.027  46.772  0.00  0.00           C  
ATOM   2515  C   LEU   162      41.886  40.007  47.072  0.00  0.00           C  
ATOM   2516  O   LEU   162      42.316  40.337  48.202  0.00  0.00           O  
ATOM   2517  CB  LEU   162      39.966  41.447  46.422  0.00  0.00           C  
ATOM   2518  CG  LEU   162      38.486  41.777  46.102  0.00  0.00           C  
ATOM   2519  CD1 LEU   162      38.486  43.137  45.332  0.00  0.00           C  
ATOM   2520  CD2 LEU   162      37.746  40.687  45.322  0.00  0.00           C  
ATOM   2521  H   LEU   162      39.626  40.317  48.742  0.00  0.00           H  
ATOM   2522  HA  LEU   162      40.116  39.247  46.052  0.00  0.00           H  
ATOM   2523  HB2 LEU   162      40.166  42.067  47.302  0.00  0.00           H  
ATOM   2524  HB3 LEU   162      40.486  41.727  45.502  0.00  0.00           H  
ATOM   2525  HG  LEU   162      37.936  41.947  47.032  0.00  0.00           H  
ATOM   2526 1HD1 LEU   162      39.096  43.867  45.862  0.00  0.00           H  
ATOM   2527 2HD1 LEU   162      38.816  43.007  44.302  0.00  0.00           H  
ATOM   2528 3HD1 LEU   162      37.436  43.447  45.292  0.00  0.00           H  
ATOM   2529 1HD2 LEU   162      36.766  40.947  44.912  0.00  0.00           H  
ATOM   2530 2HD2 LEU   162      38.346  40.537  44.422  0.00  0.00           H  
ATOM   2531 3HD2 LEU   162      37.676  39.787  45.932  0.00  0.00           H  
ATOM   2532  N   ASP   163      42.726  39.437  46.122  0.00  0.00           N  
ATOM   2533  CA  ASP   163      44.156  39.147  46.312  0.00  0.00           C  
ATOM   2534  C   ASP   163      44.846  39.117  44.862  0.00  0.00           C  
ATOM   2535  O   ASP   163      44.236  39.067  43.762  0.00  0.00           O  
ATOM   2536  CB  ASP   163      44.376  37.797  47.122  0.00  0.00           C  
ATOM   2537  CG  ASP   163      45.846  37.607  47.352  0.00  0.00           C  
ATOM   2538  OD1 ASP   163      46.306  37.987  48.492  0.00  0.00           O  
ATOM   2539  OD2 ASP   163      46.476  36.917  46.522  0.00  0.00           O1-
ATOM   2540  H   ASP   163      42.306  38.917  45.362  0.00  0.00           H  
ATOM   2541  HA  ASP   163      44.636  39.957  46.842  0.00  0.00           H  
ATOM   2542  HB2 ASP   163      43.816  37.807  48.052  0.00  0.00           H  
ATOM   2543  HB3 ASP   163      44.006  36.917  46.592  0.00  0.00           H  
ATOM   2544  N   CYS   164      46.156  39.357  44.912  0.00  0.00           N  
ATOM   2545  CA  CYS   164      47.096  39.267  43.702  0.00  0.00           C  
ATOM   2546  C   CYS   164      48.026  38.187  43.932  0.00  0.00           C  
ATOM   2547  O   CYS   164      48.956  38.267  44.742  0.00  0.00           O  
ATOM   2548  CB  CYS   164      47.846  40.607  43.442  0.00  0.00           C  
ATOM   2549  SG  CYS   164      46.686  41.867  42.982  0.00  0.00           S  
ATOM   2550  H   CYS   164      46.526  39.157  45.832  0.00  0.00           H  
ATOM   2551  HA  CYS   164      46.536  39.057  42.792  0.00  0.00           H  
ATOM   2552  HB2 CYS   164      48.176  40.897  44.442  0.00  0.00           H  
ATOM   2553  HB3 CYS   164      48.666  40.487  42.732  0.00  0.00           H  
ATOM   2554  HG  CYS   164      45.716  41.357  43.742  0.00  0.00           H  
ATOM   2555  N   THR   165      47.936  37.167  43.092  0.00  0.00           N  
ATOM   2556  CA  THR   165      48.676  35.907  42.992  0.00  0.00           C  
ATOM   2557  C   THR   165      49.676  36.007  41.942  0.00  0.00           C  
ATOM   2558  O   THR   165      49.296  36.177  40.792  0.00  0.00           O  
ATOM   2559  CB  THR   165      47.676  34.797  42.862  0.00  0.00           C  
ATOM   2560  CG2 THR   165      48.396  33.497  42.602  0.00  0.00           C  
ATOM   2561  OG1 THR   165      46.996  34.677  44.072  0.00  0.00           O  
ATOM   2562  H   THR   165      47.216  37.307  42.392  0.00  0.00           H  
ATOM   2563  HA  THR   165      49.286  35.887  43.902  0.00  0.00           H  
ATOM   2564  HB  THR   165      47.046  35.017  41.992  0.00  0.00           H  
ATOM   2565  HG1 THR   165      46.966  35.497  44.562  0.00  0.00           H  
ATOM   2566 1HG2 THR   165      49.166  33.257  43.342  0.00  0.00           H  
ATOM   2567 2HG2 THR   165      47.746  32.637  42.732  0.00  0.00           H  
ATOM   2568 3HG2 THR   165      48.836  33.497  41.602  0.00  0.00           H  
ATOM   2569  N   HIE   166      50.966  35.917  42.272  0.00  0.00           N  
ATOM   2570  CA  HIE   166      51.986  35.747  41.222  0.00  0.00           C  
ATOM   2571  C   HIE   166      51.976  34.277  40.712  0.00  0.00           C  
ATOM   2572  O   HIE   166      51.616  33.317  41.382  0.00  0.00           O  
ATOM   2573  CB  HIE   166      53.296  36.277  41.842  0.00  0.00           C  
ATOM   2574  CG  HIE   166      53.836  35.627  43.112  0.00  0.00           C  
ATOM   2575  CD2 HIE   166      54.316  36.337  44.202  0.00  0.00           C  
ATOM   2576  ND1 HIE   166      54.156  34.307  43.332  0.00  0.00           N  
ATOM   2577  CE1 HIE   166      54.626  34.197  44.602  0.00  0.00           C  
ATOM   2578  NE2 HIE   166      54.696  35.437  45.202  0.00  0.00           N  
ATOM   2579  H   HIE   166      51.306  35.917  43.222  0.00  0.00           H  
ATOM   2580  HA  HIE   166      51.776  36.377  40.362  0.00  0.00           H  
ATOM   2581  HB2 HIE   166      54.076  36.107  41.092  0.00  0.00           H  
ATOM   2582  HB3 HIE   166      53.166  37.337  42.042  0.00  0.00           H  
ATOM   2583  HD2 HIE   166      54.386  37.407  44.292  0.00  0.00           H  
ATOM   2584  HE1 HIE   166      54.806  33.247  45.112  0.00  0.00           H  
ATOM   2585  HE2 HIE   166      54.896  35.577  46.182  0.00  0.00           H  
ATOM   2586  N   LEU   167      52.256  34.217  39.402  0.00  0.00           N  
ATOM   2587  CA  LEU   167      52.656  33.047  38.602  0.00  0.00           C  
ATOM   2588  C   LEU   167      54.166  32.997  38.362  0.00  0.00           C  
ATOM   2589  O   LEU   167      54.966  33.687  39.132  0.00  0.00           O  
ATOM   2590  CB  LEU   167      51.876  32.957  37.332  0.00  0.00           C  
ATOM   2591  CG  LEU   167      50.336  33.247  37.302  0.00  0.00           C  
ATOM   2592  CD1 LEU   167      49.746  33.257  35.862  0.00  0.00           C  
ATOM   2593  CD2 LEU   167      49.626  32.227  38.192  0.00  0.00           C  
ATOM   2594  H   LEU   167      52.526  35.107  38.992  0.00  0.00           H  
ATOM   2595  HA  LEU   167      52.426  32.197  39.252  0.00  0.00           H  
ATOM   2596  HB2 LEU   167      52.316  33.717  36.692  0.00  0.00           H  
ATOM   2597  HB3 LEU   167      52.046  31.967  36.902  0.00  0.00           H  
ATOM   2598  HG  LEU   167      50.156  34.167  37.852  0.00  0.00           H  
ATOM   2599 1HD1 LEU   167      50.036  34.197  35.402  0.00  0.00           H  
ATOM   2600 2HD1 LEU   167      50.076  32.397  35.282  0.00  0.00           H  
ATOM   2601 3HD1 LEU   167      48.666  33.297  35.892  0.00  0.00           H  
ATOM   2602 1HD2 LEU   167      49.956  32.357  39.222  0.00  0.00           H  
ATOM   2603 2HD2 LEU   167      48.556  32.427  38.182  0.00  0.00           H  
ATOM   2604 3HD2 LEU   167      49.906  31.237  37.822  0.00  0.00           H  
ATOM   2605  N   GLU   168      54.636  32.197  37.472  0.00  0.00           N  
ATOM   2606  CA  GLU   168      55.946  32.617  36.842  0.00  0.00           C  
ATOM   2607  C   GLU   168      55.836  33.747  35.772  0.00  0.00           C  
ATOM   2608  O   GLU   168      55.186  33.697  34.752  0.00  0.00           O  
ATOM   2609  CB  GLU   168      56.506  31.347  36.052  0.00  0.00           C  
ATOM   2610  CG  GLU   168      56.996  30.007  36.762  0.00  0.00           C  
ATOM   2611  CD  GLU   168      57.746  28.947  35.862  0.00  0.00           C  
ATOM   2612  OE1 GLU   168      57.446  28.887  34.652  0.00  0.00           O  
ATOM   2613  OE2 GLU   168      58.706  28.327  36.282  0.00  0.00           O1-
ATOM   2614  H   GLU   168      54.066  31.527  36.962  0.00  0.00           H  
ATOM   2615  HA  GLU   168      56.686  32.847  37.612  0.00  0.00           H  
ATOM   2616  HB2 GLU   168      55.736  31.077  35.332  0.00  0.00           H  
ATOM   2617  HB3 GLU   168      57.326  31.667  35.412  0.00  0.00           H  
ATOM   2618  HG2 GLU   168      57.616  30.337  37.592  0.00  0.00           H  
ATOM   2619  HG3 GLU   168      56.166  29.527  37.282  0.00  0.00           H  
ATOM   2620  N   GLY   169      56.556  34.887  36.012  0.00  0.00           N  
ATOM   2621  CA  GLY   169      56.716  36.047  35.062  0.00  0.00           C  
ATOM   2622  C   GLY   169      55.496  36.967  34.822  0.00  0.00           C  
ATOM   2623  O   GLY   169      55.456  37.967  34.082  0.00  0.00           O  
ATOM   2624  H   GLY   169      57.006  34.977  36.912  0.00  0.00           H  
ATOM   2625  HA2 GLY   169      57.536  36.697  35.362  0.00  0.00           H  
ATOM   2626  HA3 GLY   169      56.916  35.477  34.152  0.00  0.00           H  
ATOM   2627  N   LYS   170      54.406  36.627  35.512  0.00  0.00           N  
ATOM   2628  CA  LYS   170      53.036  37.147  35.302  0.00  0.00           C  
ATOM   2629  C   LYS   170      52.356  37.257  36.742  0.00  0.00           C  
ATOM   2630  O   LYS   170      52.756  36.557  37.682  0.00  0.00           O  
ATOM   2631  CB  LYS   170      52.146  36.097  34.552  0.00  0.00           C  
ATOM   2632  CG  LYS   170      52.536  35.857  33.122  0.00  0.00           C  
ATOM   2633  CD  LYS   170      51.996  36.827  32.092  0.00  0.00           C  
ATOM   2634  CE  LYS   170      52.726  38.197  32.062  0.00  0.00           C  
ATOM   2635  NZ  LYS   170      52.276  39.107  30.912  0.00  0.00           N1+
ATOM   2636  H   LYS   170      54.366  35.847  36.152  0.00  0.00           H  
ATOM   2637  HA  LYS   170      52.956  38.097  34.772  0.00  0.00           H  
ATOM   2638  HB2 LYS   170      52.146  35.157  35.102  0.00  0.00           H  
ATOM   2639  HB3 LYS   170      51.066  36.287  34.582  0.00  0.00           H  
ATOM   2640  HG2 LYS   170      53.616  35.807  33.012  0.00  0.00           H  
ATOM   2641  HG3 LYS   170      52.186  34.867  32.842  0.00  0.00           H  
ATOM   2642  HD2 LYS   170      52.086  36.427  31.082  0.00  0.00           H  
ATOM   2643  HD3 LYS   170      50.916  36.927  32.202  0.00  0.00           H  
ATOM   2644  HE2 LYS   170      52.556  38.627  33.042  0.00  0.00           H  
ATOM   2645  HE3 LYS   170      53.816  38.137  31.992  0.00  0.00           H  
ATOM   2646  HZ1 LYS   170      52.876  39.907  30.792  0.00  0.00           H  
ATOM   2647  HZ2 LYS   170      52.466  38.547  30.082  0.00  0.00           H  
ATOM   2648  HZ3 LYS   170      51.306  39.397  30.892  0.00  0.00           H  
ATOM   2649  N   VAL   171      51.316  38.067  36.862  0.00  0.00           N  
ATOM   2650  CA  VAL   171      50.406  38.177  38.082  0.00  0.00           C  
ATOM   2651  C   VAL   171      48.936  38.257  37.712  0.00  0.00           C  
ATOM   2652  O   VAL   171      48.626  38.927  36.702  0.00  0.00           O  
ATOM   2653  CB  VAL   171      50.846  39.417  38.972  0.00  0.00           C  
ATOM   2654  CG1 VAL   171      50.516  40.777  38.262  0.00  0.00           C  
ATOM   2655  CG2 VAL   171      50.376  39.367  40.442  0.00  0.00           C  
ATOM   2656  H   VAL   171      51.046  38.657  36.092  0.00  0.00           H  
ATOM   2657  HA  VAL   171      50.496  37.327  38.762  0.00  0.00           H  
ATOM   2658  HB  VAL   171      51.926  39.387  39.072  0.00  0.00           H  
ATOM   2659 1HG1 VAL   171      51.046  41.587  38.772  0.00  0.00           H  
ATOM   2660 2HG1 VAL   171      50.876  40.687  37.232  0.00  0.00           H  
ATOM   2661 3HG1 VAL   171      49.446  40.967  38.402  0.00  0.00           H  
ATOM   2662 1HG2 VAL   171      50.456  40.347  40.902  0.00  0.00           H  
ATOM   2663 2HG2 VAL   171      49.316  39.117  40.502  0.00  0.00           H  
ATOM   2664 3HG2 VAL   171      50.966  38.607  40.952  0.00  0.00           H  
ATOM   2665  N   ILE   172      48.096  37.667  38.542  0.00  0.00           N  
ATOM   2666  CA  ILE   172      46.686  37.697  38.342  0.00  0.00           C  
ATOM   2667  C   ILE   172      45.956  38.107  39.582  0.00  0.00           C  
ATOM   2668  O   ILE   172      46.386  37.907  40.712  0.00  0.00           O  
ATOM   2669  CB  ILE   172      46.156  36.347  37.852  0.00  0.00           C  
ATOM   2670  CG1 ILE   172      46.476  35.327  38.982  0.00  0.00           C  
ATOM   2671  CG2 ILE   172      46.786  36.017  36.462  0.00  0.00           C  
ATOM   2672  CD1 ILE   172      46.156  33.837  38.702  0.00  0.00           C  
ATOM   2673  H   ILE   172      48.426  37.317  39.432  0.00  0.00           H  
ATOM   2674  HA  ILE   172      46.506  38.477  37.602  0.00  0.00           H  
ATOM   2675  HB  ILE   172      45.086  36.437  37.662  0.00  0.00           H  
ATOM   2676 2HG1 ILE   172      47.536  35.487  39.192  0.00  0.00           H  
ATOM   2677 3HG1 ILE   172      45.916  35.637  39.862  0.00  0.00           H  
ATOM   2678 1HG2 ILE   172      47.836  35.777  36.622  0.00  0.00           H  
ATOM   2679 2HG2 ILE   172      46.376  35.057  36.142  0.00  0.00           H  
ATOM   2680 3HG2 ILE   172      46.496  36.777  35.742  0.00  0.00           H  
ATOM   2681 1HD1 ILE   172      46.696  33.537  37.802  0.00  0.00           H  
ATOM   2682 2HD1 ILE   172      46.586  33.307  39.552  0.00  0.00           H  
ATOM   2683 3HD1 ILE   172      45.086  33.597  38.702  0.00  0.00           H  
ATOM   2684  N   LEU   173      44.876  38.857  39.432  0.00  0.00           N  
ATOM   2685  CA  LEU   173      43.886  39.267  40.362  0.00  0.00           C  
ATOM   2686  C   LEU   173      42.766  38.267  40.582  0.00  0.00           C  
ATOM   2687  O   LEU   173      42.076  38.077  39.582  0.00  0.00           O  
ATOM   2688  CB  LEU   173      43.446  40.687  40.052  0.00  0.00           C  
ATOM   2689  CG  LEU   173      42.256  41.327  40.802  0.00  0.00           C  
ATOM   2690  CD1 LEU   173      42.336  41.057  42.322  0.00  0.00           C  
ATOM   2691  CD2 LEU   173      42.076  42.857  40.432  0.00  0.00           C  
ATOM   2692  H   LEU   173      44.616  39.047  38.482  0.00  0.00           H  
ATOM   2693  HA  LEU   173      44.316  39.277  41.362  0.00  0.00           H  
ATOM   2694  HB2 LEU   173      44.336  41.307  40.132  0.00  0.00           H  
ATOM   2695  HB3 LEU   173      43.226  40.717  38.982  0.00  0.00           H  
ATOM   2696  HG  LEU   173      41.346  40.807  40.482  0.00  0.00           H  
ATOM   2697 1HD1 LEU   173      43.316  41.337  42.722  0.00  0.00           H  
ATOM   2698 2HD1 LEU   173      41.536  41.637  42.782  0.00  0.00           H  
ATOM   2699 3HD1 LEU   173      42.176  40.017  42.592  0.00  0.00           H  
ATOM   2700 1HD2 LEU   173      41.936  42.907  39.352  0.00  0.00           H  
ATOM   2701 2HD2 LEU   173      41.136  43.267  40.822  0.00  0.00           H  
ATOM   2702 3HD2 LEU   173      42.826  43.527  40.842  0.00  0.00           H  
ATOM   2703  N   VAL   174      42.646  37.697  41.802  0.00  0.00           N  
ATOM   2704  CA  VAL   174      41.626  36.767  42.142  0.00  0.00           C  
ATOM   2705  C   VAL   174      40.746  37.247  43.262  0.00  0.00           C  
ATOM   2706  O   VAL   174      41.096  38.057  44.122  0.00  0.00           O  
ATOM   2707  CB  VAL   174      42.296  35.397  42.482  0.00  0.00           C  
ATOM   2708  CG1 VAL   174      43.176  34.807  41.452  0.00  0.00           C  
ATOM   2709  CG2 VAL   174      43.086  35.397  43.822  0.00  0.00           C  
ATOM   2710  H   VAL   174      43.306  37.997  42.502  0.00  0.00           H  
ATOM   2711  HA  VAL   174      40.986  36.747  41.262  0.00  0.00           H  
ATOM   2712  HB  VAL   174      41.386  34.817  42.632  0.00  0.00           H  
ATOM   2713 1HG1 VAL   174      42.916  35.277  40.502  0.00  0.00           H  
ATOM   2714 2HG1 VAL   174      44.206  35.137  41.482  0.00  0.00           H  
ATOM   2715 3HG1 VAL   174      43.276  33.717  41.382  0.00  0.00           H  
ATOM   2716 1HG2 VAL   174      43.476  34.387  43.962  0.00  0.00           H  
ATOM   2717 2HG2 VAL   174      43.946  36.057  43.712  0.00  0.00           H  
ATOM   2718 3HG2 VAL   174      42.416  35.727  44.622  0.00  0.00           H  
ATOM   2719  N   ALA   175      39.476  36.807  43.162  0.00  0.00           N  
ATOM   2720  CA  ALA   175      38.476  36.987  44.262  0.00  0.00           C  
ATOM   2721  C   ALA   175      38.096  35.607  44.832  0.00  0.00           C  
ATOM   2722  O   ALA   175      37.796  34.697  44.052  0.00  0.00           O  
ATOM   2723  CB  ALA   175      37.236  37.607  43.532  0.00  0.00           C  
ATOM   2724  H   ALA   175      39.116  36.187  42.452  0.00  0.00           H  
ATOM   2725  HA  ALA   175      38.956  37.677  44.962  0.00  0.00           H  
ATOM   2726  HB1 ALA   175      36.306  37.607  44.102  0.00  0.00           H  
ATOM   2727  HB2 ALA   175      37.466  38.607  43.162  0.00  0.00           H  
ATOM   2728  HB3 ALA   175      37.056  36.917  42.712  0.00  0.00           H  
ATOM   2729  N   VAL   176      38.246  35.347  46.122  0.00  0.00           N  
ATOM   2730  CA  VAL   176      37.946  34.107  46.822  0.00  0.00           C  
ATOM   2731  C   VAL   176      36.666  34.257  47.682  0.00  0.00           C  
ATOM   2732  O   VAL   176      36.636  35.217  48.512  0.00  0.00           O  
ATOM   2733  CB  VAL   176      39.046  33.587  47.752  0.00  0.00           C  
ATOM   2734  CG1 VAL   176      38.826  32.097  48.082  0.00  0.00           C  
ATOM   2735  CG2 VAL   176      40.356  33.507  47.022  0.00  0.00           C  
ATOM   2736  H   VAL   176      38.646  36.087  46.692  0.00  0.00           H  
ATOM   2737  HA  VAL   176      37.896  33.267  46.122  0.00  0.00           H  
ATOM   2738  HB  VAL   176      39.146  34.267  48.592  0.00  0.00           H  
ATOM   2739 1HG1 VAL   176      38.846  31.577  47.132  0.00  0.00           H  
ATOM   2740 2HG1 VAL   176      39.526  31.747  48.842  0.00  0.00           H  
ATOM   2741 3HG1 VAL   176      37.826  31.937  48.492  0.00  0.00           H  
ATOM   2742 1HG2 VAL   176      40.816  34.497  46.992  0.00  0.00           H  
ATOM   2743 2HG2 VAL   176      41.116  32.867  47.482  0.00  0.00           H  
ATOM   2744 3HG2 VAL   176      40.246  33.157  45.992  0.00  0.00           H  
ATOM   2745  N   HIE   177      35.596  33.417  47.462  0.00  0.00           N  
ATOM   2746  CA  HIE   177      34.286  33.647  48.172  0.00  0.00           C  
ATOM   2747  C   HIE   177      34.376  32.887  49.472  0.00  0.00           C  
ATOM   2748  O   HIE   177      34.226  31.657  49.532  0.00  0.00           O  
ATOM   2749  CB  HIE   177      33.016  33.247  47.312  0.00  0.00           C  
ATOM   2750  CG  HIE   177      31.696  33.447  48.032  0.00  0.00           C  
ATOM   2751  CD2 HIE   177      31.076  34.607  48.202  0.00  0.00           C  
ATOM   2752  ND1 HIE   177      30.906  32.447  48.612  0.00  0.00           N  
ATOM   2753  CE1 HIE   177      29.836  33.107  49.082  0.00  0.00           C  
ATOM   2754  NE2 HIE   177      29.906  34.397  48.812  0.00  0.00           N  
ATOM   2755  H   HIE   177      35.736  32.617  46.862  0.00  0.00           H  
ATOM   2756  HA  HIE   177      34.256  34.717  48.392  0.00  0.00           H  
ATOM   2757  HB2 HIE   177      33.126  33.927  46.462  0.00  0.00           H  
ATOM   2758  HB3 HIE   177      33.156  32.207  47.022  0.00  0.00           H  
ATOM   2759  HD2 HIE   177      31.476  35.567  47.902  0.00  0.00           H  
ATOM   2760  HE1 HIE   177      28.916  32.607  49.372  0.00  0.00           H  
ATOM   2761  HE2 HIE   177      29.156  35.057  48.912  0.00  0.00           H  
ATOM   2762  N   VAL   178      34.566  33.687  50.522  0.00  0.00           N  
ATOM   2763  CA  VAL   178      34.656  33.227  51.932  0.00  0.00           C  
ATOM   2764  C   VAL   178      33.276  32.757  52.432  0.00  0.00           C  
ATOM   2765  O   VAL   178      32.466  33.637  52.492  0.00  0.00           O  
ATOM   2766  CB  VAL   178      35.306  34.427  52.722  0.00  0.00           C  
ATOM   2767  CG1 VAL   178      35.566  34.107  54.182  0.00  0.00           C  
ATOM   2768  CG2 VAL   178      36.576  34.897  52.022  0.00  0.00           C  
ATOM   2769  H   VAL   178      34.456  34.677  50.342  0.00  0.00           H  
ATOM   2770  HA  VAL   178      35.296  32.357  51.972  0.00  0.00           H  
ATOM   2771  HB  VAL   178      34.586  35.247  52.752  0.00  0.00           H  
ATOM   2772 1HG1 VAL   178      34.606  33.747  54.542  0.00  0.00           H  
ATOM   2773 2HG1 VAL   178      36.326  33.337  54.352  0.00  0.00           H  
ATOM   2774 3HG1 VAL   178      35.726  35.047  54.702  0.00  0.00           H  
ATOM   2775 1HG2 VAL   178      36.486  35.677  51.262  0.00  0.00           H  
ATOM   2776 2HG2 VAL   178      37.136  35.457  52.762  0.00  0.00           H  
ATOM   2777 3HG2 VAL   178      37.226  34.107  51.642  0.00  0.00           H  
ATOM   2778  N   ALA   179      33.116  31.447  52.652  0.00  0.00           N  
ATOM   2779  CA  ALA   179      31.956  30.677  53.072  0.00  0.00           C  
ATOM   2780  C   ALA   179      31.816  29.357  52.262  0.00  0.00           C  
ATOM   2781  O   ALA   179      31.396  28.367  52.782  0.00  0.00           O  
ATOM   2782  CB  ALA   179      30.616  31.437  53.052  0.00  0.00           C  
ATOM   2783  H   ALA   179      33.986  30.927  52.712  0.00  0.00           H  
ATOM   2784  HA  ALA   179      32.036  30.467  54.132  0.00  0.00           H  
ATOM   2785  HB1 ALA   179      29.886  30.737  53.452  0.00  0.00           H  
ATOM   2786  HB2 ALA   179      30.546  32.337  53.662  0.00  0.00           H  
ATOM   2787  HB3 ALA   179      30.306  31.607  52.022  0.00  0.00           H  
ATOM   2788  N   SER   180      32.096  29.477  50.962  0.00  0.00           N  
ATOM   2789  CA  SER   180      32.046  28.407  49.922  0.00  0.00           C  
ATOM   2790  C   SER   180      33.416  27.827  49.582  0.00  0.00           C  
ATOM   2791  O   SER   180      33.516  26.647  49.522  0.00  0.00           O  
ATOM   2792  CB  SER   180      31.336  28.997  48.682  0.00  0.00           C  
ATOM   2793  OG  SER   180      32.206  29.987  47.992  0.00  0.00           O  
ATOM   2794  H   SER   180      32.236  30.407  50.612  0.00  0.00           H  
ATOM   2795  HA  SER   180      31.356  27.657  50.312  0.00  0.00           H  
ATOM   2796  HB2 SER   180      30.996  28.157  48.092  0.00  0.00           H  
ATOM   2797  HB3 SER   180      30.466  29.577  48.972  0.00  0.00           H  
ATOM   2798  HG  SER   180      31.966  30.867  48.282  0.00  0.00           H  
ATOM   2799  N   GLY   181      34.496  28.617  49.442  0.00  0.00           N  
ATOM   2800  CA  GLY   181      35.706  28.117  48.732  0.00  0.00           C  
ATOM   2801  C   GLY   181      35.616  28.277  47.272  0.00  0.00           C  
ATOM   2802  O   GLY   181      36.546  27.657  46.742  0.00  0.00           O  
ATOM   2803  H   GLY   181      34.446  29.617  49.572  0.00  0.00           H  
ATOM   2804  HA2 GLY   181      36.616  28.647  49.032  0.00  0.00           H  
ATOM   2805  HA3 GLY   181      35.776  27.037  48.822  0.00  0.00           H  
ATOM   2806  N   TYR   182      34.696  28.937  46.602  0.00  0.00           N  
ATOM   2807  CA  TYR   182      34.876  29.217  45.182  0.00  0.00           C  
ATOM   2808  C   TYR   182      35.936  30.267  44.962  0.00  0.00           C  
ATOM   2809  O   TYR   182      36.426  30.847  45.922  0.00  0.00           O  
ATOM   2810  CB  TYR   182      33.476  29.647  44.672  0.00  0.00           C  
ATOM   2811  CG  TYR   182      33.326  30.207  43.302  0.00  0.00           C  
ATOM   2812  CD1 TYR   182      33.046  29.357  42.252  0.00  0.00           C  
ATOM   2813  CD2 TYR   182      33.586  31.587  42.992  0.00  0.00           C  
ATOM   2814  CE1 TYR   182      33.026  29.757  40.892  0.00  0.00           C  
ATOM   2815  CE2 TYR   182      33.556  32.007  41.652  0.00  0.00           C  
ATOM   2816  CZ  TYR   182      33.266  31.107  40.582  0.00  0.00           C  
ATOM   2817  OH  TYR   182      33.286  31.547  39.272  0.00  0.00           O  
ATOM   2818  H   TYR   182      34.006  29.547  47.012  0.00  0.00           H  
ATOM   2819  HA  TYR   182      35.226  28.377  44.582  0.00  0.00           H  
ATOM   2820  HB2 TYR   182      32.856  28.767  44.832  0.00  0.00           H  
ATOM   2821  HB3 TYR   182      33.006  30.427  45.272  0.00  0.00           H  
ATOM   2822  HD1 TYR   182      32.876  28.297  42.402  0.00  0.00           H  
ATOM   2823  HD2 TYR   182      34.076  32.197  43.732  0.00  0.00           H  
ATOM   2824  HE1 TYR   182      32.876  29.037  40.102  0.00  0.00           H  
ATOM   2825  HE2 TYR   182      33.816  33.037  41.442  0.00  0.00           H  
ATOM   2826  HH  TYR   182      33.256  30.817  38.652  0.00  0.00           H  
ATOM   2827  N   ILE   183      36.326  30.497  43.692  0.00  0.00           N  
ATOM   2828  CA  ILE   183      37.396  31.337  43.272  0.00  0.00           C  
ATOM   2829  C   ILE   183      37.096  31.627  41.812  0.00  0.00           C  
ATOM   2830  O   ILE   183      36.786  30.777  40.992  0.00  0.00           O  
ATOM   2831  CB  ILE   183      38.796  30.727  43.432  0.00  0.00           C  
ATOM   2832  CG1 ILE   183      39.956  31.497  42.672  0.00  0.00           C  
ATOM   2833  CG2 ILE   183      38.876  29.167  43.252  0.00  0.00           C  
ATOM   2834  CD1 ILE   183      41.276  31.177  43.462  0.00  0.00           C  
ATOM   2835  H   ILE   183      35.836  29.987  42.972  0.00  0.00           H  
ATOM   2836  HA  ILE   183      37.406  32.287  43.812  0.00  0.00           H  
ATOM   2837  HB  ILE   183      38.976  30.977  44.482  0.00  0.00           H  
ATOM   2838 2HG1 ILE   183      39.976  31.217  41.622  0.00  0.00           H  
ATOM   2839 3HG1 ILE   183      39.846  32.577  42.722  0.00  0.00           H  
ATOM   2840 1HG2 ILE   183      39.926  28.917  43.412  0.00  0.00           H  
ATOM   2841 2HG2 ILE   183      38.146  28.657  43.892  0.00  0.00           H  
ATOM   2842 3HG2 ILE   183      38.586  28.817  42.262  0.00  0.00           H  
ATOM   2843 1HD1 ILE   183      41.116  31.337  44.532  0.00  0.00           H  
ATOM   2844 2HD1 ILE   183      41.656  30.177  43.242  0.00  0.00           H  
ATOM   2845 3HD1 ILE   183      42.076  31.847  43.152  0.00  0.00           H  
ATOM   2846  N   GLU   184      37.266  32.867  41.472  0.00  0.00           N  
ATOM   2847  CA  GLU   184      37.466  33.387  40.102  0.00  0.00           C  
ATOM   2848  C   GLU   184      38.756  34.247  40.062  0.00  0.00           C  
ATOM   2849  O   GLU   184      39.206  34.787  41.052  0.00  0.00           O  
ATOM   2850  CB  GLU   184      36.206  34.077  39.552  0.00  0.00           C  
ATOM   2851  CG  GLU   184      35.836  35.477  40.172  0.00  0.00           C  
ATOM   2852  CD  GLU   184      34.756  36.007  39.212  0.00  0.00           C  
ATOM   2853  OE1 GLU   184      33.596  35.967  39.592  0.00  0.00           O  
ATOM   2854  OE2 GLU   184      35.076  36.487  38.102  0.00  0.00           O1-
ATOM   2855  H   GLU   184      37.646  33.487  42.172  0.00  0.00           H  
ATOM   2856  HA  GLU   184      37.626  32.507  39.472  0.00  0.00           H  
ATOM   2857  HB2 GLU   184      36.486  34.267  38.512  0.00  0.00           H  
ATOM   2858  HB3 GLU   184      35.296  33.477  39.512  0.00  0.00           H  
ATOM   2859  HG2 GLU   184      35.446  35.287  41.172  0.00  0.00           H  
ATOM   2860  HG3 GLU   184      36.726  36.097  40.262  0.00  0.00           H  
ATOM   2861  N   ALA   185      39.206  34.437  38.852  0.00  0.00           N  
ATOM   2862  CA  ALA   185      40.466  35.107  38.502  0.00  0.00           C  
ATOM   2863  C   ALA   185      40.396  35.887  37.222  0.00  0.00           C  
ATOM   2864  O   ALA   185      39.606  35.567  36.292  0.00  0.00           O  
ATOM   2865  CB  ALA   185      41.676  34.107  38.372  0.00  0.00           C  
ATOM   2866  H   ALA   185      38.696  34.107  38.042  0.00  0.00           H  
ATOM   2867  HA  ALA   185      40.806  35.867  39.212  0.00  0.00           H  
ATOM   2868  HB1 ALA   185      41.746  33.577  39.322  0.00  0.00           H  
ATOM   2869  HB2 ALA   185      41.426  33.387  37.582  0.00  0.00           H  
ATOM   2870  HB3 ALA   185      42.556  34.687  38.102  0.00  0.00           H  
ATOM   2871  N   GLU   186      41.326  36.887  37.072  0.00  0.00           N  
ATOM   2872  CA  GLU   186      41.376  37.817  35.952  0.00  0.00           C  
ATOM   2873  C   GLU   186      42.816  38.197  35.822  0.00  0.00           C  
ATOM   2874  O   GLU   186      43.616  38.117  36.732  0.00  0.00           O  
ATOM   2875  CB  GLU   186      40.506  39.067  36.232  0.00  0.00           C  
ATOM   2876  CG  GLU   186      40.676  40.237  35.212  0.00  0.00           C  
ATOM   2877  CD  GLU   186      40.236  39.847  33.812  0.00  0.00           C  
ATOM   2878  OE1 GLU   186      40.986  39.007  33.122  0.00  0.00           O  
ATOM   2879  OE2 GLU   186      39.296  40.407  33.302  0.00  0.00           O1-
ATOM   2880  H   GLU   186      42.016  37.027  37.792  0.00  0.00           H  
ATOM   2881  HA  GLU   186      40.986  37.317  35.062  0.00  0.00           H  
ATOM   2882  HB2 GLU   186      39.486  38.707  36.302  0.00  0.00           H  
ATOM   2883  HB3 GLU   186      40.756  39.537  37.182  0.00  0.00           H  
ATOM   2884  HG2 GLU   186      39.996  41.017  35.552  0.00  0.00           H  
ATOM   2885  HG3 GLU   186      41.666  40.687  35.292  0.00  0.00           H  
ATOM   2886  N   VAL   187      43.216  38.557  34.582  0.00  0.00           N  
ATOM   2887  CA  VAL   187      44.586  38.877  34.232  0.00  0.00           C  
ATOM   2888  C   VAL   187      44.916  40.397  34.382  0.00  0.00           C  
ATOM   2889  O   VAL   187      43.966  41.257  34.122  0.00  0.00           O  
ATOM   2890  CB  VAL   187      44.936  38.647  32.762  0.00  0.00           C  
ATOM   2891  CG1 VAL   187      44.906  37.087  32.522  0.00  0.00           C  
ATOM   2892  CG2 VAL   187      44.086  39.377  31.652  0.00  0.00           C  
ATOM   2893  H   VAL   187      42.516  38.717  33.862  0.00  0.00           H  
ATOM   2894  HA  VAL   187      45.226  38.337  34.922  0.00  0.00           H  
ATOM   2895  HB  VAL   187      45.926  39.067  32.572  0.00  0.00           H  
ATOM   2896 1HG1 VAL   187      45.176  36.777  31.512  0.00  0.00           H  
ATOM   2897 2HG1 VAL   187      45.616  36.657  33.222  0.00  0.00           H  
ATOM   2898 3HG1 VAL   187      43.926  36.657  32.732  0.00  0.00           H  
ATOM   2899 1HG2 VAL   187      43.026  39.127  31.612  0.00  0.00           H  
ATOM   2900 2HG2 VAL   187      44.076  40.467  31.682  0.00  0.00           H  
ATOM   2901 3HG2 VAL   187      44.406  39.087  30.642  0.00  0.00           H  
ATOM   2902  N   ILE   188      46.146  40.697  34.852  0.00  0.00           N  
ATOM   2903  CA  ILE   188      46.626  42.097  34.952  0.00  0.00           C  
ATOM   2904  C   ILE   188      48.086  42.157  34.392  0.00  0.00           C  
ATOM   2905  O   ILE   188      48.826  41.167  34.382  0.00  0.00           O  
ATOM   2906  CB  ILE   188      46.306  42.727  36.372  0.00  0.00           C  
ATOM   2907  CG1 ILE   188      47.156  42.107  37.462  0.00  0.00           C  
ATOM   2908  CG2 ILE   188      44.806  42.807  36.692  0.00  0.00           C  
ATOM   2909  CD1 ILE   188      46.756  42.667  38.802  0.00  0.00           C  
ATOM   2910  H   ILE   188      46.736  39.927  35.122  0.00  0.00           H  
ATOM   2911  HA  ILE   188      45.996  42.737  34.332  0.00  0.00           H  
ATOM   2912  HB  ILE   188      46.576  43.787  36.402  0.00  0.00           H  
ATOM   2913 2HG1 ILE   188      47.036  41.027  37.492  0.00  0.00           H  
ATOM   2914 3HG1 ILE   188      48.186  42.417  37.292  0.00  0.00           H  
ATOM   2915 1HG2 ILE   188      44.656  43.527  37.502  0.00  0.00           H  
ATOM   2916 2HG2 ILE   188      44.246  43.107  35.812  0.00  0.00           H  
ATOM   2917 3HG2 ILE   188      44.446  41.887  37.142  0.00  0.00           H  
ATOM   2918 1HD1 ILE   188      45.736  42.537  39.142  0.00  0.00           H  
ATOM   2919 2HD1 ILE   188      47.496  42.407  39.562  0.00  0.00           H  
ATOM   2920 3HD1 ILE   188      46.936  43.737  38.822  0.00  0.00           H  
ATOM   2921  N   PRO   189      48.506  43.437  33.952  0.00  0.00           N  
ATOM   2922  CA  PRO   189      49.866  43.697  33.692  0.00  0.00           C  
ATOM   2923  C   PRO   189      50.646  43.697  34.912  0.00  0.00           C  
ATOM   2924  O   PRO   189      51.676  43.047  34.962  0.00  0.00           O  
ATOM   2925  CB  PRO   189      50.006  45.037  32.942  0.00  0.00           C  
ATOM   2926  CG  PRO   189      48.636  45.717  33.012  0.00  0.00           C  
ATOM   2927  CD  PRO   189      47.726  44.667  33.762  0.00  0.00           C  
ATOM   2928  HA  PRO   189      50.316  42.907  33.102  0.00  0.00           H  
ATOM   2929  HB2 PRO   189      50.836  45.587  33.372  0.00  0.00           H  
ATOM   2930  HB3 PRO   189      50.216  44.797  31.892  0.00  0.00           H  
ATOM   2931  HG2 PRO   189      48.636  46.547  33.712  0.00  0.00           H  
ATOM   2932  HG3 PRO   189      48.356  46.017  32.002  0.00  0.00           H  
ATOM   2933  HD2 PRO   189      47.466  45.107  34.722  0.00  0.00           H  
ATOM   2934  HD3 PRO   189      46.896  44.397  33.112  0.00  0.00           H  
ATOM   2935  N   ALA   190      50.196  44.407  35.982  0.00  0.00           N  
ATOM   2936  CA  ALA   190      50.946  44.837  37.182  0.00  0.00           C  
ATOM   2937  C   ALA   190      49.906  45.467  38.182  0.00  0.00           C  
ATOM   2938  O   ALA   190      48.726  45.657  37.832  0.00  0.00           O  
ATOM   2939  CB  ALA   190      51.876  45.987  36.772  0.00  0.00           C  
ATOM   2940  H   ALA   190      49.326  44.917  35.962  0.00  0.00           H  
ATOM   2941  HA  ALA   190      51.536  44.027  37.612  0.00  0.00           H  
ATOM   2942  HB1 ALA   190      52.416  46.287  37.662  0.00  0.00           H  
ATOM   2943  HB2 ALA   190      52.556  45.547  36.042  0.00  0.00           H  
ATOM   2944  HB3 ALA   190      51.346  46.837  36.342  0.00  0.00           H  
ATOM   2945  N   GLU   191      50.266  45.517  39.482  0.00  0.00           N  
ATOM   2946  CA  GLU   191      49.346  45.577  40.632  0.00  0.00           C  
ATOM   2947  C   GLU   191      49.026  47.077  40.932  0.00  0.00           C  
ATOM   2948  O   GLU   191      49.926  47.887  41.122  0.00  0.00           O  
ATOM   2949  CB  GLU   191      49.996  44.837  41.822  0.00  0.00           C  
ATOM   2950  CG  GLU   191      50.546  43.397  41.532  0.00  0.00           C  
ATOM   2951  CD  GLU   191      52.046  43.417  41.262  0.00  0.00           C  
ATOM   2952  OE1 GLU   191      52.716  42.757  42.042  0.00  0.00           O  
ATOM   2953  OE2 GLU   191      52.546  43.957  40.232  0.00  0.00           O1-
ATOM   2954  H   GLU   191      51.176  45.127  39.682  0.00  0.00           H  
ATOM   2955  HA  GLU   191      48.416  45.067  40.372  0.00  0.00           H  
ATOM   2956  HB2 GLU   191      50.796  45.427  42.272  0.00  0.00           H  
ATOM   2957  HB3 GLU   191      49.276  44.897  42.642  0.00  0.00           H  
ATOM   2958  HG2 GLU   191      50.426  42.857  42.462  0.00  0.00           H  
ATOM   2959  HG3 GLU   191      49.976  42.877  40.762  0.00  0.00           H  
ATOM   2960  N   THR   192      47.716  47.487  40.982  0.00  0.00           N  
ATOM   2961  CA  THR   192      47.216  48.847  41.022  0.00  0.00           C  
ATOM   2962  C   THR   192      45.746  48.907  41.372  0.00  0.00           C  
ATOM   2963  O   THR   192      44.936  48.067  40.972  0.00  0.00           O  
ATOM   2964  CB  THR   192      47.616  49.647  39.762  0.00  0.00           C  
ATOM   2965  CG2 THR   192      47.246  48.907  38.492  0.00  0.00           C  
ATOM   2966  OG1 THR   192      46.926  50.867  39.622  0.00  0.00           O  
ATOM   2967  H   THR   192      47.066  46.717  40.982  0.00  0.00           H  
ATOM   2968  HA  THR   192      47.756  49.337  41.832  0.00  0.00           H  
ATOM   2969  HB  THR   192      48.666  49.937  39.752  0.00  0.00           H  
ATOM   2970  HG1 THR   192      47.536  51.547  39.302  0.00  0.00           H  
ATOM   2971 1HG2 THR   192      46.836  49.477  37.662  0.00  0.00           H  
ATOM   2972 2HG2 THR   192      48.136  48.347  38.222  0.00  0.00           H  
ATOM   2973 3HG2 THR   192      46.376  48.247  38.542  0.00  0.00           H  
ATOM   2974  N   GLY   193      45.346  49.897  42.152  0.00  0.00           N  
ATOM   2975  CA  GLY   193      43.956  50.037  42.472  0.00  0.00           C  
ATOM   2976  C   GLY   193      43.136  50.567  41.282  0.00  0.00           C  
ATOM   2977  O   GLY   193      41.886  50.337  41.292  0.00  0.00           O  
ATOM   2978  H   GLY   193      45.996  50.607  42.472  0.00  0.00           H  
ATOM   2979  HA2 GLY   193      43.556  49.117  42.912  0.00  0.00           H  
ATOM   2980  HA3 GLY   193      43.906  50.927  43.102  0.00  0.00           H  
ATOM   2981  N   GLN   194      43.746  51.167  40.242  0.00  0.00           N  
ATOM   2982  CA  GLN   194      43.166  51.327  38.912  0.00  0.00           C  
ATOM   2983  C   GLN   194      42.606  50.027  38.242  0.00  0.00           C  
ATOM   2984  O   GLN   194      41.466  50.007  37.782  0.00  0.00           O  
ATOM   2985  CB  GLN   194      44.126  51.967  37.932  0.00  0.00           C  
ATOM   2986  CG  GLN   194      43.456  52.337  36.572  0.00  0.00           C  
ATOM   2987  CD  GLN   194      44.416  53.237  35.752  0.00  0.00           C  
ATOM   2988  NE2 GLN   194      43.856  54.207  35.002  0.00  0.00           N  
ATOM   2989  OE1 GLN   194      45.606  53.277  35.822  0.00  0.00           O  
ATOM   2990  H   GLN   194      44.736  51.257  40.372  0.00  0.00           H  
ATOM   2991  HA  GLN   194      42.326  52.007  39.052  0.00  0.00           H  
ATOM   2992  HB2 GLN   194      44.386  52.927  38.392  0.00  0.00           H  
ATOM   2993  HB3 GLN   194      45.026  51.377  37.742  0.00  0.00           H  
ATOM   2994  HG2 GLN   194      43.346  51.437  35.962  0.00  0.00           H  
ATOM   2995  HG3 GLN   194      42.526  52.857  36.772  0.00  0.00           H  
ATOM   2996 1HE2 GLN   194      44.456  54.747  34.392  0.00  0.00           H  
ATOM   2997 2HE2 GLN   194      42.846  54.247  35.032  0.00  0.00           H  
ATOM   2998  N   GLU   195      43.336  48.947  38.262  0.00  0.00           N  
ATOM   2999  CA  GLU   195      42.896  47.737  37.572  0.00  0.00           C  
ATOM   3000  C   GLU   195      41.866  46.857  38.352  0.00  0.00           C  
ATOM   3001  O   GLU   195      41.246  45.887  37.872  0.00  0.00           O  
ATOM   3002  CB  GLU   195      44.126  46.797  37.162  0.00  0.00           C  
ATOM   3003  CG  GLU   195      45.096  47.347  36.172  0.00  0.00           C  
ATOM   3004  CD  GLU   195      44.396  47.297  34.812  0.00  0.00           C  
ATOM   3005  OE1 GLU   195      43.876  48.327  34.282  0.00  0.00           O  
ATOM   3006  OE2 GLU   195      44.286  46.197  34.252  0.00  0.00           O1-
ATOM   3007  H   GLU   195      44.306  48.937  38.542  0.00  0.00           H  
ATOM   3008  HA  GLU   195      42.486  47.997  36.592  0.00  0.00           H  
ATOM   3009  HB2 GLU   195      44.686  46.547  38.062  0.00  0.00           H  
ATOM   3010  HB3 GLU   195      43.726  45.867  36.762  0.00  0.00           H  
ATOM   3011  HG2 GLU   195      45.526  48.317  36.442  0.00  0.00           H  
ATOM   3012  HG3 GLU   195      45.856  46.577  36.202  0.00  0.00           H  
ATOM   3013  N   THR   196      41.866  47.227  39.672  0.00  0.00           N  
ATOM   3014  CA  THR   196      41.226  46.537  40.792  0.00  0.00           C  
ATOM   3015  C   THR   196      39.786  47.077  40.812  0.00  0.00           C  
ATOM   3016  O   THR   196      38.796  46.277  40.902  0.00  0.00           O  
ATOM   3017  CB  THR   196      41.946  46.887  42.122  0.00  0.00           C  
ATOM   3018  CG2 THR   196      41.336  46.287  43.402  0.00  0.00           C  
ATOM   3019  OG1 THR   196      43.306  46.457  42.032  0.00  0.00           O  
ATOM   3020  H   THR   196      42.246  48.137  39.902  0.00  0.00           H  
ATOM   3021  HA  THR   196      41.096  45.467  40.572  0.00  0.00           H  
ATOM   3022  HB  THR   196      41.896  47.967  42.302  0.00  0.00           H  
ATOM   3023  HG1 THR   196      43.816  47.127  41.572  0.00  0.00           H  
ATOM   3024 1HG2 THR   196      41.866  46.647  44.282  0.00  0.00           H  
ATOM   3025 2HG2 THR   196      40.326  46.687  43.462  0.00  0.00           H  
ATOM   3026 3HG2 THR   196      41.256  45.197  43.392  0.00  0.00           H  
ATOM   3027  N   ALA   197      39.596  48.377  40.622  0.00  0.00           N  
ATOM   3028  CA  ALA   197      38.296  49.027  40.632  0.00  0.00           C  
ATOM   3029  C   ALA   197      37.306  48.677  39.552  0.00  0.00           C  
ATOM   3030  O   ALA   197      36.106  48.457  39.702  0.00  0.00           O  
ATOM   3031  CB  ALA   197      38.596  50.577  40.582  0.00  0.00           C  
ATOM   3032  H   ALA   197      40.346  49.007  40.382  0.00  0.00           H  
ATOM   3033  HA  ALA   197      37.816  48.867  41.602  0.00  0.00           H  
ATOM   3034  HB1 ALA   197      38.996  50.787  39.592  0.00  0.00           H  
ATOM   3035  HB2 ALA   197      37.706  51.167  40.792  0.00  0.00           H  
ATOM   3036  HB3 ALA   197      39.306  50.897  41.342  0.00  0.00           H  
ATOM   3037  N   TYR   198      37.836  48.557  38.312  0.00  0.00           N  
ATOM   3038  CA  TYR   198      37.196  48.007  37.202  0.00  0.00           C  
ATOM   3039  C   TYR   198      36.746  46.547  37.452  0.00  0.00           C  
ATOM   3040  O   TYR   198      35.586  46.217  37.422  0.00  0.00           O  
ATOM   3041  CB  TYR   198      38.096  48.197  35.972  0.00  0.00           C  
ATOM   3042  CG  TYR   198      37.546  47.957  34.622  0.00  0.00           C  
ATOM   3043  CD1 TYR   198      36.656  48.867  34.092  0.00  0.00           C  
ATOM   3044  CD2 TYR   198      38.076  46.877  33.872  0.00  0.00           C  
ATOM   3045  CE1 TYR   198      36.156  48.747  32.772  0.00  0.00           C  
ATOM   3046  CE2 TYR   198      37.636  46.757  32.512  0.00  0.00           C  
ATOM   3047  CZ  TYR   198      36.666  47.667  32.012  0.00  0.00           C  
ATOM   3048  OH  TYR   198      36.146  47.447  30.762  0.00  0.00           O  
ATOM   3049  H   TYR   198      38.766  48.917  38.142  0.00  0.00           H  
ATOM   3050  HA  TYR   198      36.266  48.567  37.162  0.00  0.00           H  
ATOM   3051  HB2 TYR   198      38.516  49.207  36.012  0.00  0.00           H  
ATOM   3052  HB3 TYR   198      38.896  47.457  36.052  0.00  0.00           H  
ATOM   3053  HD1 TYR   198      36.306  49.687  34.702  0.00  0.00           H  
ATOM   3054  HD2 TYR   198      38.716  46.197  34.412  0.00  0.00           H  
ATOM   3055  HE1 TYR   198      35.416  49.477  32.462  0.00  0.00           H  
ATOM   3056  HE2 TYR   198      37.886  45.867  31.952  0.00  0.00           H  
ATOM   3057  HH  TYR   198      36.656  46.817  30.242  0.00  0.00           H  
ATOM   3058  N   PHE   199      37.666  45.677  37.832  0.00  0.00           N  
ATOM   3059  CA  PHE   199      37.386  44.257  38.162  0.00  0.00           C  
ATOM   3060  C   PHE   199      36.286  44.127  39.252  0.00  0.00           C  
ATOM   3061  O   PHE   199      35.426  43.287  38.992  0.00  0.00           O  
ATOM   3062  CB  PHE   199      38.706  43.577  38.602  0.00  0.00           C  
ATOM   3063  CG  PHE   199      38.536  42.237  39.182  0.00  0.00           C  
ATOM   3064  CD1 PHE   199      38.346  41.177  38.302  0.00  0.00           C  
ATOM   3065  CD2 PHE   199      38.516  41.917  40.542  0.00  0.00           C  
ATOM   3066  CE1 PHE   199      38.066  39.837  38.682  0.00  0.00           C  
ATOM   3067  CE2 PHE   199      38.426  40.557  40.932  0.00  0.00           C  
ATOM   3068  CZ  PHE   199      38.136  39.537  40.032  0.00  0.00           C  
ATOM   3069  H   PHE   199      38.646  45.937  37.782  0.00  0.00           H  
ATOM   3070  HA  PHE   199      37.016  43.727  37.292  0.00  0.00           H  
ATOM   3071  HB2 PHE   199      39.356  43.497  37.732  0.00  0.00           H  
ATOM   3072  HB3 PHE   199      39.226  44.347  39.182  0.00  0.00           H  
ATOM   3073  HD1 PHE   199      38.446  41.397  37.252  0.00  0.00           H  
ATOM   3074  HD2 PHE   199      38.776  42.637  41.312  0.00  0.00           H  
ATOM   3075  HE1 PHE   199      37.846  39.047  37.972  0.00  0.00           H  
ATOM   3076  HE2 PHE   199      38.456  40.357  41.992  0.00  0.00           H  
ATOM   3077  HZ  PHE   199      37.986  38.507  40.332  0.00  0.00           H  
ATOM   3078  N   LEU   200      36.296  44.957  40.282  0.00  0.00           N  
ATOM   3079  CA  LEU   200      35.236  44.947  41.352  0.00  0.00           C  
ATOM   3080  C   LEU   200      33.896  45.397  40.762  0.00  0.00           C  
ATOM   3081  O   LEU   200      32.826  44.867  41.072  0.00  0.00           O  
ATOM   3082  CB  LEU   200      35.736  45.807  42.472  0.00  0.00           C  
ATOM   3083  CG  LEU   200      35.036  45.567  43.852  0.00  0.00           C  
ATOM   3084  CD1 LEU   200      36.016  46.187  44.902  0.00  0.00           C  
ATOM   3085  CD2 LEU   200      33.686  46.307  44.042  0.00  0.00           C  
ATOM   3086  H   LEU   200      37.066  45.587  40.472  0.00  0.00           H  
ATOM   3087  HA  LEU   200      35.236  43.927  41.752  0.00  0.00           H  
ATOM   3088  HB2 LEU   200      36.776  45.517  42.572  0.00  0.00           H  
ATOM   3089  HB3 LEU   200      35.706  46.847  42.162  0.00  0.00           H  
ATOM   3090  HG  LEU   200      34.836  44.497  43.962  0.00  0.00           H  
ATOM   3091 1HD1 LEU   200      36.076  47.247  44.692  0.00  0.00           H  
ATOM   3092 2HD1 LEU   200      35.576  46.117  45.892  0.00  0.00           H  
ATOM   3093 3HD1 LEU   200      37.006  45.717  44.892  0.00  0.00           H  
ATOM   3094 1HD2 LEU   200      33.836  47.367  44.212  0.00  0.00           H  
ATOM   3095 2HD2 LEU   200      32.976  46.077  43.252  0.00  0.00           H  
ATOM   3096 3HD2 LEU   200      33.316  45.857  44.962  0.00  0.00           H  
ATOM   3097  N   LEU   201      33.856  46.437  39.962  0.00  0.00           N  
ATOM   3098  CA  LEU   201      32.696  47.097  39.522  0.00  0.00           C  
ATOM   3099  C   LEU   201      32.006  46.117  38.542  0.00  0.00           C  
ATOM   3100  O   LEU   201      30.756  46.047  38.482  0.00  0.00           O  
ATOM   3101  CB  LEU   201      33.256  48.357  38.772  0.00  0.00           C  
ATOM   3102  CG  LEU   201      32.286  49.227  37.942  0.00  0.00           C  
ATOM   3103  CD1 LEU   201      31.316  49.977  38.942  0.00  0.00           C  
ATOM   3104  CD2 LEU   201      33.096  50.367  37.242  0.00  0.00           C  
ATOM   3105  H   LEU   201      34.746  46.907  39.812  0.00  0.00           H  
ATOM   3106  HA  LEU   201      31.946  47.447  40.222  0.00  0.00           H  
ATOM   3107  HB2 LEU   201      33.706  49.087  39.442  0.00  0.00           H  
ATOM   3108  HB3 LEU   201      34.006  48.107  38.022  0.00  0.00           H  
ATOM   3109  HG  LEU   201      31.766  48.587  37.222  0.00  0.00           H  
ATOM   3110 1HD1 LEU   201      31.956  50.517  39.642  0.00  0.00           H  
ATOM   3111 2HD1 LEU   201      30.806  50.757  38.382  0.00  0.00           H  
ATOM   3112 3HD1 LEU   201      30.606  49.397  39.532  0.00  0.00           H  
ATOM   3113 1HD2 LEU   201      33.576  49.947  36.352  0.00  0.00           H  
ATOM   3114 2HD2 LEU   201      32.536  51.287  37.112  0.00  0.00           H  
ATOM   3115 3HD2 LEU   201      33.836  50.707  37.952  0.00  0.00           H  
ATOM   3116  N   LYS   202      32.856  45.257  37.812  0.00  0.00           N  
ATOM   3117  CA  LYS   202      32.446  44.227  36.882  0.00  0.00           C  
ATOM   3118  C   LYS   202      31.896  42.997  37.722  0.00  0.00           C  
ATOM   3119  O   LYS   202      30.836  42.477  37.442  0.00  0.00           O  
ATOM   3120  CB  LYS   202      33.586  43.767  35.902  0.00  0.00           C  
ATOM   3121  CG  LYS   202      33.886  44.857  34.962  0.00  0.00           C  
ATOM   3122  CD  LYS   202      35.136  44.707  34.032  0.00  0.00           C  
ATOM   3123  CE  LYS   202      35.096  43.347  33.442  0.00  0.00           C  
ATOM   3124  NZ  LYS   202      36.156  42.937  32.512  0.00  0.00           N1+
ATOM   3125  H   LYS   202      33.856  45.357  37.912  0.00  0.00           H  
ATOM   3126  HA  LYS   202      31.596  44.517  36.262  0.00  0.00           H  
ATOM   3127  HB2 LYS   202      34.416  43.507  36.552  0.00  0.00           H  
ATOM   3128  HB3 LYS   202      33.326  42.887  35.322  0.00  0.00           H  
ATOM   3129  HG2 LYS   202      33.036  45.037  34.312  0.00  0.00           H  
ATOM   3130  HG3 LYS   202      34.006  45.827  35.442  0.00  0.00           H  
ATOM   3131  HD2 LYS   202      35.236  45.527  33.312  0.00  0.00           H  
ATOM   3132  HD3 LYS   202      35.986  44.727  34.722  0.00  0.00           H  
ATOM   3133  HE2 LYS   202      34.936  42.617  34.232  0.00  0.00           H  
ATOM   3134  HE3 LYS   202      34.186  43.277  32.842  0.00  0.00           H  
ATOM   3135  HZ1 LYS   202      36.186  43.597  31.742  0.00  0.00           H  
ATOM   3136  HZ2 LYS   202      37.026  42.817  33.012  0.00  0.00           H  
ATOM   3137  HZ3 LYS   202      35.976  42.057  32.052  0.00  0.00           H  
ATOM   3138  N   LEU   203      32.546  42.717  38.912  0.00  0.00           N  
ATOM   3139  CA  LEU   203      32.336  41.557  39.892  0.00  0.00           C  
ATOM   3140  C   LEU   203      30.936  41.657  40.462  0.00  0.00           C  
ATOM   3141  O   LEU   203      30.286  40.587  40.412  0.00  0.00           O  
ATOM   3142  CB  LEU   203      33.406  41.567  41.032  0.00  0.00           C  
ATOM   3143  CG  LEU   203      33.406  40.327  41.972  0.00  0.00           C  
ATOM   3144  CD1 LEU   203      33.716  39.017  41.372  0.00  0.00           C  
ATOM   3145  CD2 LEU   203      34.336  40.417  43.192  0.00  0.00           C  
ATOM   3146  H   LEU   203      33.396  43.257  38.962  0.00  0.00           H  
ATOM   3147  HA  LEU   203      32.476  40.627  39.342  0.00  0.00           H  
ATOM   3148  HB2 LEU   203      34.386  41.507  40.572  0.00  0.00           H  
ATOM   3149  HB3 LEU   203      33.156  42.447  41.622  0.00  0.00           H  
ATOM   3150  HG  LEU   203      32.366  40.347  42.312  0.00  0.00           H  
ATOM   3151 1HD1 LEU   203      34.756  38.847  41.102  0.00  0.00           H  
ATOM   3152 2HD1 LEU   203      33.486  38.147  41.982  0.00  0.00           H  
ATOM   3153 3HD1 LEU   203      32.956  38.837  40.602  0.00  0.00           H  
ATOM   3154 1HD2 LEU   203      34.216  39.587  43.892  0.00  0.00           H  
ATOM   3155 2HD2 LEU   203      35.386  40.407  42.902  0.00  0.00           H  
ATOM   3156 3HD2 LEU   203      34.176  41.337  43.742  0.00  0.00           H  
ATOM   3157  N   ALA   204      30.556  42.817  41.002  0.00  0.00           N  
ATOM   3158  CA  ALA   204      29.216  43.157  41.522  0.00  0.00           C  
ATOM   3159  C   ALA   204      28.166  43.457  40.402  0.00  0.00           C  
ATOM   3160  O   ALA   204      26.966  43.627  40.682  0.00  0.00           O  
ATOM   3161  CB  ALA   204      29.486  44.327  42.542  0.00  0.00           C  
ATOM   3162  H   ALA   204      31.266  43.527  41.102  0.00  0.00           H  
ATOM   3163  HA  ALA   204      28.726  42.287  41.952  0.00  0.00           H  
ATOM   3164  HB1 ALA   204      29.936  45.217  42.102  0.00  0.00           H  
ATOM   3165  HB2 ALA   204      28.636  44.547  43.182  0.00  0.00           H  
ATOM   3166  HB3 ALA   204      30.196  44.007  43.312  0.00  0.00           H  
ATOM   3167  N   GLY   205      28.606  43.477  39.102  0.00  0.00           N  
ATOM   3168  CA  GLY   205      27.726  43.587  37.932  0.00  0.00           C  
ATOM   3169  C   GLY   205      27.166  42.197  37.622  0.00  0.00           C  
ATOM   3170  O   GLY   205      25.956  42.037  37.502  0.00  0.00           O  
ATOM   3171  H   GLY   205      29.606  43.527  38.962  0.00  0.00           H  
ATOM   3172  HA2 GLY   205      26.906  44.267  38.192  0.00  0.00           H  
ATOM   3173  HA3 GLY   205      28.206  44.097  37.092  0.00  0.00           H  
ATOM   3174  N   ARG   206      28.016  41.187  37.702  0.00  0.00           N  
ATOM   3175  CA  ARG   206      27.496  39.787  37.712  0.00  0.00           C  
ATOM   3176  C   ARG   206      26.796  39.347  39.012  0.00  0.00           C  
ATOM   3177  O   ARG   206      25.596  39.127  39.082  0.00  0.00           O  
ATOM   3178  CB  ARG   206      28.576  38.777  37.162  0.00  0.00           C  
ATOM   3179  CG  ARG   206      29.956  38.777  37.842  0.00  0.00           C  
ATOM   3180  CD  ARG   206      30.926  37.767  37.152  0.00  0.00           C  
ATOM   3181  NE  ARG   206      32.316  38.007  37.692  0.00  0.00           N  
ATOM   3182  CZ  ARG   206      33.126  39.077  37.482  0.00  0.00           C  
ATOM   3183  NH1 ARG   206      32.756  40.037  36.582  0.00  0.00           N1+
ATOM   3184  NH2 ARG   206      34.266  39.147  38.002  0.00  0.00           N  
ATOM   3185  H   ARG   206      28.996  41.397  37.822  0.00  0.00           H  
ATOM   3186  HA  ARG   206      26.646  39.707  37.022  0.00  0.00           H  
ATOM   3187  HB2 ARG   206      28.186  37.767  37.132  0.00  0.00           H  
ATOM   3188  HB3 ARG   206      28.676  39.097  36.122  0.00  0.00           H  
ATOM   3189  HG2 ARG   206      30.376  39.777  37.872  0.00  0.00           H  
ATOM   3190  HG3 ARG   206      29.776  38.407  38.852  0.00  0.00           H  
ATOM   3191  HD2 ARG   206      30.726  36.727  37.432  0.00  0.00           H  
ATOM   3192  HD3 ARG   206      30.806  37.827  36.072  0.00  0.00           H  
ATOM   3193  HE  ARG   206      32.606  37.287  38.332  0.00  0.00           H  
ATOM   3194 1HH1 ARG   206      31.856  39.997  36.132  0.00  0.00           H  
ATOM   3195 2HH1 ARG   206      33.476  40.697  36.312  0.00  0.00           H  
ATOM   3196 1HH2 ARG   206      34.676  38.397  38.542  0.00  0.00           H  
ATOM   3197 2HH2 ARG   206      34.776  39.997  37.792  0.00  0.00           H  
ATOM   3198  N   TRP   207      27.546  39.287  40.132  0.00  0.00           N  
ATOM   3199  CA  TRP   207      27.076  38.807  41.422  0.00  0.00           C  
ATOM   3200  C   TRP   207      26.346  39.877  42.212  0.00  0.00           C  
ATOM   3201  O   TRP   207      26.646  41.047  42.002  0.00  0.00           O  
ATOM   3202  CB  TRP   207      28.306  38.137  42.262  0.00  0.00           C  
ATOM   3203  CG  TRP   207      29.286  37.147  41.622  0.00  0.00           C  
ATOM   3204  CD1 TRP   207      30.556  37.457  41.382  0.00  0.00           C  
ATOM   3205  CD2 TRP   207      29.076  35.707  41.312  0.00  0.00           C  
ATOM   3206  CE2 TRP   207      30.316  35.277  40.842  0.00  0.00           C  
ATOM   3207  CE3 TRP   207      28.056  34.767  41.532  0.00  0.00           C  
ATOM   3208  NE1 TRP   207      31.206  36.367  40.832  0.00  0.00           N  
ATOM   3209  CZ2 TRP   207      30.486  33.937  40.502  0.00  0.00           C  
ATOM   3210  CZ3 TRP   207      28.236  33.417  41.282  0.00  0.00           C  
ATOM   3211  CH2 TRP   207      29.466  32.977  40.712  0.00  0.00           C  
ATOM   3212  H   TRP   207      28.516  39.537  40.012  0.00  0.00           H  
ATOM   3213  HA  TRP   207      26.446  37.937  41.252  0.00  0.00           H  
ATOM   3214  HB2 TRP   207      28.866  38.987  42.632  0.00  0.00           H  
ATOM   3215  HB3 TRP   207      27.806  37.737  43.142  0.00  0.00           H  
ATOM   3216  HD1 TRP   207      31.016  38.417  41.572  0.00  0.00           H  
ATOM   3217  HE1 TRP   207      32.176  36.297  40.562  0.00  0.00           H  
ATOM   3218  HE3 TRP   207      27.156  35.147  41.992  0.00  0.00           H  
ATOM   3219  HZ2 TRP   207      31.446  33.617  40.102  0.00  0.00           H  
ATOM   3220  HZ3 TRP   207      27.456  32.707  41.502  0.00  0.00           H  
ATOM   3221  HH2 TRP   207      29.616  31.957  40.392  0.00  0.00           H  
ATOM   3222  N   PRO   208      25.326  39.527  43.022  0.00  0.00           N  
ATOM   3223  CA  PRO   208      24.686  40.317  44.112  0.00  0.00           C  
ATOM   3224  C   PRO   208      25.666  40.177  45.322  0.00  0.00           C  
ATOM   3225  O   PRO   208      26.146  39.087  45.762  0.00  0.00           O  
ATOM   3226  CB  PRO   208      23.246  39.677  44.402  0.00  0.00           C  
ATOM   3227  CG  PRO   208      23.526  38.227  44.062  0.00  0.00           C  
ATOM   3228  CD  PRO   208      24.566  38.317  42.882  0.00  0.00           C  
ATOM   3229  HA  PRO   208      24.646  41.317  43.672  0.00  0.00           H  
ATOM   3230  HB2 PRO   208      23.056  39.777  45.472  0.00  0.00           H  
ATOM   3231  HB3 PRO   208      22.486  40.137  43.772  0.00  0.00           H  
ATOM   3232  HG2 PRO   208      23.956  37.657  44.892  0.00  0.00           H  
ATOM   3233  HG3 PRO   208      22.596  37.687  43.872  0.00  0.00           H  
ATOM   3234  HD2 PRO   208      25.226  37.447  42.902  0.00  0.00           H  
ATOM   3235  HD3 PRO   208      23.996  38.297  41.952  0.00  0.00           H  
ATOM   3236  N   VAL   209      26.096  41.327  45.802  0.00  0.00           N  
ATOM   3237  CA  VAL   209      27.306  41.517  46.682  0.00  0.00           C  
ATOM   3238  C   VAL   209      26.896  42.457  47.832  0.00  0.00           C  
ATOM   3239  O   VAL   209      26.476  43.617  47.572  0.00  0.00           O  
ATOM   3240  CB  VAL   209      28.556  41.987  45.842  0.00  0.00           C  
ATOM   3241  CG1 VAL   209      29.716  42.257  46.762  0.00  0.00           C  
ATOM   3242  CG2 VAL   209      28.896  40.907  44.722  0.00  0.00           C  
ATOM   3243  H   VAL   209      25.856  42.207  45.372  0.00  0.00           H  
ATOM   3244  HA  VAL   209      27.576  40.557  47.112  0.00  0.00           H  
ATOM   3245  HB  VAL   209      28.196  42.887  45.342  0.00  0.00           H  
ATOM   3246 1HG1 VAL   209      29.926  41.357  47.342  0.00  0.00           H  
ATOM   3247 2HG1 VAL   209      30.626  42.617  46.272  0.00  0.00           H  
ATOM   3248 3HG1 VAL   209      29.386  43.087  47.382  0.00  0.00           H  
ATOM   3249 1HG2 VAL   209      28.076  40.957  44.002  0.00  0.00           H  
ATOM   3250 2HG2 VAL   209      29.776  41.187  44.142  0.00  0.00           H  
ATOM   3251 3HG2 VAL   209      28.766  39.927  45.182  0.00  0.00           H  
ATOM   3252  N   LYS   210      27.256  42.057  49.092  0.00  0.00           N  
ATOM   3253  CA  LYS   210      27.236  42.937  50.232  0.00  0.00           C  
ATOM   3254  C   LYS   210      28.606  43.417  50.732  0.00  0.00           C  
ATOM   3255  O   LYS   210      28.726  44.567  51.112  0.00  0.00           O  
ATOM   3256  CB  LYS   210      26.556  42.227  51.362  0.00  0.00           C  
ATOM   3257  CG  LYS   210      25.066  41.947  51.102  0.00  0.00           C  
ATOM   3258  CD  LYS   210      24.216  41.197  52.122  0.00  0.00           C  
ATOM   3259  CE  LYS   210      22.846  40.787  51.512  0.00  0.00           C  
ATOM   3260  NZ  LYS   210      22.076  39.757  52.232  0.00  0.00           N1+
ATOM   3261  H   LYS   210      27.586  41.117  49.232  0.00  0.00           H  
ATOM   3262  HA  LYS   210      26.726  43.867  50.002  0.00  0.00           H  
ATOM   3263  HB2 LYS   210      26.986  41.237  51.552  0.00  0.00           H  
ATOM   3264  HB3 LYS   210      26.606  42.837  52.272  0.00  0.00           H  
ATOM   3265  HG2 LYS   210      24.586  42.907  50.952  0.00  0.00           H  
ATOM   3266  HG3 LYS   210      24.906  41.387  50.182  0.00  0.00           H  
ATOM   3267  HD2 LYS   210      24.816  40.357  52.482  0.00  0.00           H  
ATOM   3268  HD3 LYS   210      24.096  41.807  53.022  0.00  0.00           H  
ATOM   3269  HE2 LYS   210      22.306  41.727  51.462  0.00  0.00           H  
ATOM   3270  HE3 LYS   210      22.916  40.497  50.462  0.00  0.00           H  
ATOM   3271  HZ1 LYS   210      21.776  40.067  53.152  0.00  0.00           H  
ATOM   3272  HZ2 LYS   210      21.166  39.527  51.852  0.00  0.00           H  
ATOM   3273  HZ3 LYS   210      22.646  38.937  52.382  0.00  0.00           H  
ATOM   3274  N   THR   211      29.706  42.567  50.682  0.00  0.00           N  
ATOM   3275  CA  THR   211      31.046  42.817  51.352  0.00  0.00           C  
ATOM   3276  C   THR   211      32.216  42.207  50.522  0.00  0.00           C  
ATOM   3277  O   THR   211      32.196  41.057  50.172  0.00  0.00           O  
ATOM   3278  CB  THR   211      31.116  42.167  52.732  0.00  0.00           C  
ATOM   3279  CG2 THR   211      32.276  42.747  53.602  0.00  0.00           C  
ATOM   3280  OG1 THR   211      29.996  42.517  53.522  0.00  0.00           O  
ATOM   3281  H   THR   211      29.576  41.657  50.272  0.00  0.00           H  
ATOM   3282  HA  THR   211      31.136  43.897  51.492  0.00  0.00           H  
ATOM   3283  HB  THR   211      31.076  41.087  52.592  0.00  0.00           H  
ATOM   3284  HG1 THR   211      29.766  41.787  54.112  0.00  0.00           H  
ATOM   3285 1HG2 THR   211      32.296  42.137  54.502  0.00  0.00           H  
ATOM   3286 2HG2 THR   211      33.206  42.657  53.042  0.00  0.00           H  
ATOM   3287 3HG2 THR   211      32.156  43.767  53.972  0.00  0.00           H  
ATOM   3288  N   VAL   212      33.266  43.067  50.442  0.00  0.00           N  
ATOM   3289  CA  VAL   212      34.596  42.687  50.002  0.00  0.00           C  
ATOM   3290  C   VAL   212      35.656  42.837  51.082  0.00  0.00           C  
ATOM   3291  O   VAL   212      35.436  43.667  51.972  0.00  0.00           O  
ATOM   3292  CB  VAL   212      35.026  43.497  48.662  0.00  0.00           C  
ATOM   3293  CG1 VAL   212      34.176  43.027  47.472  0.00  0.00           C  
ATOM   3294  CG2 VAL   212      35.066  45.097  48.792  0.00  0.00           C  
ATOM   3295  H   VAL   212      33.256  43.977  50.892  0.00  0.00           H  
ATOM   3296  HA  VAL   212      34.536  41.617  49.762  0.00  0.00           H  
ATOM   3297  HB  VAL   212      36.006  43.087  48.442  0.00  0.00           H  
ATOM   3298 1HG1 VAL   212      34.716  42.287  46.872  0.00  0.00           H  
ATOM   3299 2HG1 VAL   212      33.146  42.867  47.782  0.00  0.00           H  
ATOM   3300 3HG1 VAL   212      34.136  43.897  46.812  0.00  0.00           H  
ATOM   3301 1HG2 VAL   212      35.446  45.397  49.772  0.00  0.00           H  
ATOM   3302 2HG2 VAL   212      35.696  45.537  48.022  0.00  0.00           H  
ATOM   3303 3HG2 VAL   212      34.016  45.367  48.722  0.00  0.00           H  
ATOM   3304  N   HIE   213      36.866  42.167  50.902  0.00  0.00           N  
ATOM   3305  CA  HIE   213      37.966  42.157  51.912  0.00  0.00           C  
ATOM   3306  C   HIE   213      39.326  41.847  51.292  0.00  0.00           C  
ATOM   3307  O   HIE   213      39.436  41.197  50.262  0.00  0.00           O  
ATOM   3308  CB  HIE   213      37.536  41.037  52.892  0.00  0.00           C  
ATOM   3309  CG  HIE   213      38.646  40.647  53.862  0.00  0.00           C  
ATOM   3310  CD2 HIE   213      38.806  41.077  55.162  0.00  0.00           C  
ATOM   3311  ND1 HIE   213      39.666  39.657  53.592  0.00  0.00           N  
ATOM   3312  CE1 HIE   213      40.416  39.687  54.692  0.00  0.00           C  
ATOM   3313  NE2 HIE   213      40.006  40.587  55.522  0.00  0.00           N  
ATOM   3314  H   HIE   213      37.066  41.657  50.062  0.00  0.00           H  
ATOM   3315  HA  HIE   213      38.026  43.127  52.412  0.00  0.00           H  
ATOM   3316  HB2 HIE   213      36.636  41.417  53.382  0.00  0.00           H  
ATOM   3317  HB3 HIE   213      37.356  40.117  52.352  0.00  0.00           H  
ATOM   3318  HD2 HIE   213      38.216  41.847  55.632  0.00  0.00           H  
ATOM   3319  HE1 HIE   213      41.376  39.197  54.712  0.00  0.00           H  
ATOM   3320  HE2 HIE   213      40.466  40.707  56.422  0.00  0.00           H  
ATOM   3321  N   THR   214      40.376  42.437  51.942  0.00  0.00           N  
ATOM   3322  CA  THR   214      41.736  42.227  51.562  0.00  0.00           C  
ATOM   3323  C   THR   214      42.696  41.987  52.752  0.00  0.00           C  
ATOM   3324  O   THR   214      42.596  42.577  53.832  0.00  0.00           O  
ATOM   3325  CB  THR   214      42.376  43.357  50.652  0.00  0.00           C  
ATOM   3326  CG2 THR   214      43.856  43.397  50.432  0.00  0.00           C  
ATOM   3327  OG1 THR   214      41.806  43.187  49.382  0.00  0.00           O  
ATOM   3328  H   THR   214      40.226  42.757  52.892  0.00  0.00           H  
ATOM   3329  HA  THR   214      41.826  41.247  51.072  0.00  0.00           H  
ATOM   3330  HB  THR   214      42.016  44.197  51.252  0.00  0.00           H  
ATOM   3331  HG1 THR   214      42.186  42.427  48.942  0.00  0.00           H  
ATOM   3332 1HG2 THR   214      44.266  42.497  49.972  0.00  0.00           H  
ATOM   3333 2HG2 THR   214      44.206  44.217  49.792  0.00  0.00           H  
ATOM   3334 3HG2 THR   214      44.376  43.677  51.342  0.00  0.00           H  
ATOM   3335  N   ASP   215      43.526  40.997  52.612  0.00  0.00           N  
ATOM   3336  CA  ASP   215      44.486  40.617  53.602  0.00  0.00           C  
ATOM   3337  C   ASP   215      45.646  41.657  53.612  0.00  0.00           C  
ATOM   3338  O   ASP   215      46.046  41.907  54.702  0.00  0.00           O  
ATOM   3339  CB  ASP   215      44.906  39.177  53.372  0.00  0.00           C  
ATOM   3340  CG  ASP   215      45.726  38.507  54.452  0.00  0.00           C  
ATOM   3341  OD1 ASP   215      45.366  38.317  55.622  0.00  0.00           O  
ATOM   3342  OD2 ASP   215      46.906  38.207  54.152  0.00  0.00           O1-
ATOM   3343  H   ASP   215      43.546  40.497  51.732  0.00  0.00           H  
ATOM   3344  HA  ASP   215      44.036  40.567  54.592  0.00  0.00           H  
ATOM   3345  HB2 ASP   215      44.066  38.507  53.182  0.00  0.00           H  
ATOM   3346  HB3 ASP   215      45.436  39.227  52.422  0.00  0.00           H  
ATOM   3347  N   ASN   216      46.166  42.187  52.472  0.00  0.00           N  
ATOM   3348  CA  ASN   216      47.416  42.797  52.352  0.00  0.00           C  
ATOM   3349  C   ASN   216      47.476  43.547  50.992  0.00  0.00           C  
ATOM   3350  O   ASN   216      46.906  43.037  50.032  0.00  0.00           O  
ATOM   3351  CB  ASN   216      48.396  41.647  52.682  0.00  0.00           C  
ATOM   3352  CG  ASN   216      49.856  42.187  52.682  0.00  0.00           C  
ATOM   3353  ND2 ASN   216      50.496  42.407  53.832  0.00  0.00           N  
ATOM   3354  OD1 ASN   216      50.516  42.377  51.612  0.00  0.00           O  
ATOM   3355  H   ASN   216      45.746  41.937  51.582  0.00  0.00           H  
ATOM   3356  HA  ASN   216      47.526  43.577  53.102  0.00  0.00           H  
ATOM   3357  HB2 ASN   216      48.156  41.267  53.672  0.00  0.00           H  
ATOM   3358  HB3 ASN   216      48.326  40.857  51.932  0.00  0.00           H  
ATOM   3359 1HD2 ASN   216      51.456  42.717  53.822  0.00  0.00           H  
ATOM   3360 2HD2 ASN   216      49.986  42.207  54.682  0.00  0.00           H  
ATOM   3361  N   GLY   217      48.146  44.707  50.952  0.00  0.00           N  
ATOM   3362  CA  GLY   217      48.636  45.417  49.742  0.00  0.00           C  
ATOM   3363  C   GLY   217      47.796  46.577  49.372  0.00  0.00           C  
ATOM   3364  O   GLY   217      46.616  46.507  49.372  0.00  0.00           O  
ATOM   3365  H   GLY   217      48.436  45.047  51.852  0.00  0.00           H  
ATOM   3366  HA2 GLY   217      49.686  45.677  49.892  0.00  0.00           H  
ATOM   3367  HA3 GLY   217      48.576  44.697  48.922  0.00  0.00           H  
ATOM   3368  N   SER   218      48.476  47.717  49.042  0.00  0.00           N  
ATOM   3369  CA  SER   218      47.826  49.007  48.912  0.00  0.00           C  
ATOM   3370  C   SER   218      46.956  49.207  47.722  0.00  0.00           C  
ATOM   3371  O   SER   218      46.206  50.207  47.602  0.00  0.00           O  
ATOM   3372  CB  SER   218      48.926  50.117  48.932  0.00  0.00           C  
ATOM   3373  OG  SER   218      49.736  50.267  47.792  0.00  0.00           O  
ATOM   3374  H   SER   218      49.426  47.567  48.722  0.00  0.00           H  
ATOM   3375  HA  SER   218      47.186  49.107  49.782  0.00  0.00           H  
ATOM   3376  HB2 SER   218      48.406  50.977  49.362  0.00  0.00           H  
ATOM   3377  HB3 SER   218      49.566  49.837  49.762  0.00  0.00           H  
ATOM   3378  HG  SER   218      50.446  50.897  47.962  0.00  0.00           H  
ATOM   3379  N   ASN   219      46.986  48.227  46.822  0.00  0.00           N  
ATOM   3380  CA  ASN   219      46.096  48.257  45.642  0.00  0.00           C  
ATOM   3381  C   ASN   219      44.636  48.257  45.962  0.00  0.00           C  
ATOM   3382  O   ASN   219      43.866  49.027  45.402  0.00  0.00           O  
ATOM   3383  CB  ASN   219      46.506  47.117  44.622  0.00  0.00           C  
ATOM   3384  CG  ASN   219      46.186  45.757  45.102  0.00  0.00           C  
ATOM   3385  ND2 ASN   219      45.236  45.117  44.482  0.00  0.00           N  
ATOM   3386  OD1 ASN   219      46.756  45.327  46.122  0.00  0.00           O  
ATOM   3387  H   ASN   219      47.646  47.457  46.902  0.00  0.00           H  
ATOM   3388  HA  ASN   219      46.246  49.247  45.202  0.00  0.00           H  
ATOM   3389  HB2 ASN   219      45.886  47.287  43.742  0.00  0.00           H  
ATOM   3390  HB3 ASN   219      47.546  47.107  44.282  0.00  0.00           H  
ATOM   3391 1HD2 ASN   219      45.136  44.147  44.742  0.00  0.00           H  
ATOM   3392 2HD2 ASN   219      44.756  45.577  43.732  0.00  0.00           H  
ATOM   3393  N   PHE   220      44.236  47.567  47.082  0.00  0.00           N  
ATOM   3394  CA  PHE   220      42.896  47.737  47.712  0.00  0.00           C  
ATOM   3395  C   PHE   220      42.576  49.087  48.392  0.00  0.00           C  
ATOM   3396  O   PHE   220      41.406  49.467  48.402  0.00  0.00           O  
ATOM   3397  CB  PHE   220      42.676  46.617  48.732  0.00  0.00           C  
ATOM   3398  CG  PHE   220      41.226  46.417  49.112  0.00  0.00           C  
ATOM   3399  CD1 PHE   220      40.336  45.667  48.292  0.00  0.00           C  
ATOM   3400  CD2 PHE   220      40.746  46.847  50.332  0.00  0.00           C  
ATOM   3401  CE1 PHE   220      39.046  45.247  48.742  0.00  0.00           C  
ATOM   3402  CE2 PHE   220      39.436  46.527  50.742  0.00  0.00           C  
ATOM   3403  CZ  PHE   220      38.586  45.747  49.962  0.00  0.00           C  
ATOM   3404  H   PHE   220      44.766  46.737  47.302  0.00  0.00           H  
ATOM   3405  HA  PHE   220      42.156  47.597  46.932  0.00  0.00           H  
ATOM   3406  HB2 PHE   220      43.106  45.747  48.222  0.00  0.00           H  
ATOM   3407  HB3 PHE   220      43.216  46.887  49.632  0.00  0.00           H  
ATOM   3408  HD1 PHE   220      40.666  45.257  47.352  0.00  0.00           H  
ATOM   3409  HD2 PHE   220      41.416  47.487  50.902  0.00  0.00           H  
ATOM   3410  HE1 PHE   220      38.386  44.567  48.232  0.00  0.00           H  
ATOM   3411  HE2 PHE   220      38.976  46.857  51.662  0.00  0.00           H  
ATOM   3412  HZ  PHE   220      37.586  45.537  50.332  0.00  0.00           H  
ATOM   3413  N   THR   221      43.536  49.837  48.802  0.00  0.00           N  
ATOM   3414  CA  THR   221      43.446  51.157  49.512  0.00  0.00           C  
ATOM   3415  C   THR   221      43.316  52.367  48.592  0.00  0.00           C  
ATOM   3416  O   THR   221      43.086  53.427  49.152  0.00  0.00           O  
ATOM   3417  CB  THR   221      44.436  51.217  50.672  0.00  0.00           C  
ATOM   3418  CG2 THR   221      44.096  50.037  51.652  0.00  0.00           C  
ATOM   3419  OG1 THR   221      45.776  51.127  50.262  0.00  0.00           O  
ATOM   3420  H   THR   221      44.466  49.447  48.792  0.00  0.00           H  
ATOM   3421  HA  THR   221      42.446  51.207  49.952  0.00  0.00           H  
ATOM   3422  HB  THR   221      44.206  52.107  51.272  0.00  0.00           H  
ATOM   3423  HG1 THR   221      46.276  51.757  50.792  0.00  0.00           H  
ATOM   3424 1HG2 THR   221      44.696  50.057  52.562  0.00  0.00           H  
ATOM   3425 2HG2 THR   221      43.026  50.047  51.832  0.00  0.00           H  
ATOM   3426 3HG2 THR   221      44.486  49.157  51.142  0.00  0.00           H  
ATOM   3427  N   SER   222      43.466  52.317  47.272  0.00  0.00           N  
ATOM   3428  CA  SER   222      43.486  53.627  46.622  0.00  0.00           C  
ATOM   3429  C   SER   222      42.086  54.207  46.352  0.00  0.00           C  
ATOM   3430  O   SER   222      41.106  53.467  46.402  0.00  0.00           O  
ATOM   3431  CB  SER   222      44.366  53.477  45.412  0.00  0.00           C  
ATOM   3432  OG  SER   222      43.536  53.367  44.292  0.00  0.00           O  
ATOM   3433  H   SER   222      43.726  51.417  46.882  0.00  0.00           H  
ATOM   3434  HA  SER   222      44.046  54.347  47.212  0.00  0.00           H  
ATOM   3435  HB2 SER   222      44.976  54.377  45.362  0.00  0.00           H  
ATOM   3436  HB3 SER   222      44.976  52.577  45.372  0.00  0.00           H  
ATOM   3437  HG  SER   222      44.086  53.297  43.512  0.00  0.00           H  
ATOM   3438  N   THR   223      42.006  55.507  46.142  0.00  0.00           N  
ATOM   3439  CA  THR   223      40.836  56.337  45.992  0.00  0.00           C  
ATOM   3440  C   THR   223      39.886  55.807  44.882  0.00  0.00           C  
ATOM   3441  O   THR   223      38.696  56.067  44.982  0.00  0.00           O  
ATOM   3442  CB  THR   223      41.236  57.777  45.682  0.00  0.00           C  
ATOM   3443  CG2 THR   223      41.966  58.427  46.852  0.00  0.00           C  
ATOM   3444  OG1 THR   223      42.126  57.837  44.582  0.00  0.00           O  
ATOM   3445  H   THR   223      42.936  55.907  46.182  0.00  0.00           H  
ATOM   3446  HA  THR   223      40.286  56.367  46.932  0.00  0.00           H  
ATOM   3447  HB  THR   223      40.396  58.457  45.532  0.00  0.00           H  
ATOM   3448  HG1 THR   223      41.796  58.537  44.012  0.00  0.00           H  
ATOM   3449 1HG2 THR   223      42.966  58.017  46.982  0.00  0.00           H  
ATOM   3450 2HG2 THR   223      42.066  59.507  46.762  0.00  0.00           H  
ATOM   3451 3HG2 THR   223      41.376  58.287  47.752  0.00  0.00           H  
ATOM   3452  N   THR   224      40.466  55.177  43.862  0.00  0.00           N  
ATOM   3453  CA  THR   224      39.736  54.517  42.762  0.00  0.00           C  
ATOM   3454  C   THR   224      38.866  53.347  43.222  0.00  0.00           C  
ATOM   3455  O   THR   224      37.666  53.237  42.882  0.00  0.00           O  
ATOM   3456  CB  THR   224      40.626  54.097  41.642  0.00  0.00           C  
ATOM   3457  CG2 THR   224      41.286  55.327  41.062  0.00  0.00           C  
ATOM   3458  OG1 THR   224      41.526  53.207  42.172  0.00  0.00           O  
ATOM   3459  H   THR   224      41.466  55.197  43.882  0.00  0.00           H  
ATOM   3460  HA  THR   224      39.026  55.267  42.402  0.00  0.00           H  
ATOM   3461  HB  THR   224      40.056  53.567  40.882  0.00  0.00           H  
ATOM   3462  HG1 THR   224      42.286  53.207  41.582  0.00  0.00           H  
ATOM   3463 1HG2 THR   224      41.696  55.227  40.062  0.00  0.00           H  
ATOM   3464 2HG2 THR   224      40.526  56.107  41.032  0.00  0.00           H  
ATOM   3465 3HG2 THR   224      42.056  55.627  41.772  0.00  0.00           H  
ATOM   3466  N   VAL   225      39.376  52.447  44.062  0.00  0.00           N  
ATOM   3467  CA  VAL   225      38.806  51.207  44.572  0.00  0.00           C  
ATOM   3468  C   VAL   225      37.606  51.617  45.482  0.00  0.00           C  
ATOM   3469  O   VAL   225      36.496  51.107  45.262  0.00  0.00           O  
ATOM   3470  CB  VAL   225      39.816  50.327  45.312  0.00  0.00           C  
ATOM   3471  CG1 VAL   225      39.096  49.167  45.892  0.00  0.00           C  
ATOM   3472  CG2 VAL   225      40.886  49.807  44.352  0.00  0.00           C  
ATOM   3473  H   VAL   225      40.316  52.627  44.392  0.00  0.00           H  
ATOM   3474  HA  VAL   225      38.446  50.697  43.682  0.00  0.00           H  
ATOM   3475  HB  VAL   225      40.346  50.927  46.052  0.00  0.00           H  
ATOM   3476 1HG1 VAL   225      39.796  48.437  46.302  0.00  0.00           H  
ATOM   3477 2HG1 VAL   225      38.356  49.437  46.652  0.00  0.00           H  
ATOM   3478 3HG1 VAL   225      38.606  48.717  45.032  0.00  0.00           H  
ATOM   3479 1HG2 VAL   225      41.436  50.667  43.972  0.00  0.00           H  
ATOM   3480 2HG2 VAL   225      41.556  49.037  44.752  0.00  0.00           H  
ATOM   3481 3HG2 VAL   225      40.436  49.217  43.552  0.00  0.00           H  
ATOM   3482  N   LYS   226      37.816  52.677  46.312  0.00  0.00           N  
ATOM   3483  CA  LYS   226      36.876  53.407  47.242  0.00  0.00           C  
ATOM   3484  C   LYS   226      35.666  53.957  46.492  0.00  0.00           C  
ATOM   3485  O   LYS   226      34.526  53.797  46.872  0.00  0.00           O  
ATOM   3486  CB  LYS   226      37.636  54.437  48.012  0.00  0.00           C  
ATOM   3487  CG  LYS   226      36.856  54.867  49.272  0.00  0.00           C  
ATOM   3488  CD  LYS   226      37.656  55.507  50.372  0.00  0.00           C  
ATOM   3489  CE  LYS   226      38.436  56.757  50.032  0.00  0.00           C  
ATOM   3490  NZ  LYS   226      37.536  57.987  50.042  0.00  0.00           N1+
ATOM   3491  H   LYS   226      38.766  53.007  46.452  0.00  0.00           H  
ATOM   3492  HA  LYS   226      36.486  52.617  47.882  0.00  0.00           H  
ATOM   3493  HB2 LYS   226      38.596  54.067  48.362  0.00  0.00           H  
ATOM   3494  HB3 LYS   226      37.866  55.347  47.442  0.00  0.00           H  
ATOM   3495  HG2 LYS   226      35.966  55.477  49.112  0.00  0.00           H  
ATOM   3496  HG3 LYS   226      36.366  53.987  49.682  0.00  0.00           H  
ATOM   3497  HD2 LYS   226      37.006  55.757  51.212  0.00  0.00           H  
ATOM   3498  HD3 LYS   226      38.366  54.737  50.672  0.00  0.00           H  
ATOM   3499  HE2 LYS   226      39.236  56.917  50.752  0.00  0.00           H  
ATOM   3500  HE3 LYS   226      38.956  56.627  49.082  0.00  0.00           H  
ATOM   3501  HZ1 LYS   226      36.826  57.947  50.752  0.00  0.00           H  
ATOM   3502  HZ2 LYS   226      37.996  58.887  50.012  0.00  0.00           H  
ATOM   3503  HZ3 LYS   226      36.956  57.967  49.222  0.00  0.00           H  
ATOM   3504  N   ALA   227      36.026  54.707  45.392  0.00  0.00           N  
ATOM   3505  CA  ALA   227      35.026  55.197  44.462  0.00  0.00           C  
ATOM   3506  C   ALA   227      34.186  54.157  43.842  0.00  0.00           C  
ATOM   3507  O   ALA   227      32.936  54.377  43.752  0.00  0.00           O  
ATOM   3508  CB  ALA   227      35.706  56.167  43.532  0.00  0.00           C  
ATOM   3509  H   ALA   227      36.986  54.717  45.082  0.00  0.00           H  
ATOM   3510  HA  ALA   227      34.336  55.807  45.042  0.00  0.00           H  
ATOM   3511  HB1 ALA   227      35.046  56.437  42.702  0.00  0.00           H  
ATOM   3512  HB2 ALA   227      36.086  57.077  44.012  0.00  0.00           H  
ATOM   3513  HB3 ALA   227      36.616  55.817  43.052  0.00  0.00           H  
ATOM   3514  N   ALA   228      34.756  52.987  43.432  0.00  0.00           N  
ATOM   3515  CA  ALA   228      34.016  51.867  42.922  0.00  0.00           C  
ATOM   3516  C   ALA   228      33.106  51.257  43.982  0.00  0.00           C  
ATOM   3517  O   ALA   228      31.966  51.007  43.672  0.00  0.00           O  
ATOM   3518  CB  ALA   228      34.966  50.847  42.312  0.00  0.00           C  
ATOM   3519  H   ALA   228      35.766  52.927  43.512  0.00  0.00           H  
ATOM   3520  HA  ALA   228      33.366  52.247  42.142  0.00  0.00           H  
ATOM   3521  HB1 ALA   228      34.496  49.867  42.402  0.00  0.00           H  
ATOM   3522  HB2 ALA   228      35.216  51.097  41.282  0.00  0.00           H  
ATOM   3523  HB3 ALA   228      35.926  50.867  42.832  0.00  0.00           H  
ATOM   3524  N   CYS   229      33.636  50.957  45.182  0.00  0.00           N  
ATOM   3525  CA  CYS   229      32.746  50.477  46.292  0.00  0.00           C  
ATOM   3526  C   CYS   229      31.586  51.377  46.652  0.00  0.00           C  
ATOM   3527  O   CYS   229      30.496  50.887  46.982  0.00  0.00           O  
ATOM   3528  CB  CYS   229      33.506  49.987  47.542  0.00  0.00           C  
ATOM   3529  SG  CYS   229      34.576  48.487  47.182  0.00  0.00           S  
ATOM   3530  H   CYS   229      34.556  51.307  45.382  0.00  0.00           H  
ATOM   3531  HA  CYS   229      32.286  49.557  45.952  0.00  0.00           H  
ATOM   3532  HB2 CYS   229      34.036  50.777  48.072  0.00  0.00           H  
ATOM   3533  HB3 CYS   229      32.766  49.697  48.292  0.00  0.00           H  
ATOM   3534  HG  CYS   229      35.596  49.097  46.582  0.00  0.00           H  
ATOM   3535  N   TRP   230      31.936  52.657  46.692  0.00  0.00           N  
ATOM   3536  CA  TRP   230      30.976  53.767  46.952  0.00  0.00           C  
ATOM   3537  C   TRP   230      29.886  53.957  45.862  0.00  0.00           C  
ATOM   3538  O   TRP   230      28.716  53.997  46.252  0.00  0.00           O  
ATOM   3539  CB  TRP   230      31.796  55.047  47.192  0.00  0.00           C  
ATOM   3540  CG  TRP   230      31.036  56.307  47.272  0.00  0.00           C  
ATOM   3541  CD1 TRP   230      30.466  56.787  48.392  0.00  0.00           C  
ATOM   3542  CD2 TRP   230      30.496  57.167  46.152  0.00  0.00           C  
ATOM   3543  CE2 TRP   230      29.866  58.267  46.792  0.00  0.00           C  
ATOM   3544  CE3 TRP   230      30.556  57.167  44.722  0.00  0.00           C  
ATOM   3545  NE1 TRP   230      29.656  57.837  48.032  0.00  0.00           N  
ATOM   3546  CZ2 TRP   230      29.316  59.307  45.972  0.00  0.00           C  
ATOM   3547  CZ3 TRP   230      30.086  58.197  43.922  0.00  0.00           C  
ATOM   3548  CH2 TRP   230      29.386  59.217  44.562  0.00  0.00           C  
ATOM   3549  H   TRP   230      32.916  52.877  46.592  0.00  0.00           H  
ATOM   3550  HA  TRP   230      30.416  53.597  47.872  0.00  0.00           H  
ATOM   3551  HB2 TRP   230      32.456  54.987  48.052  0.00  0.00           H  
ATOM   3552  HB3 TRP   230      32.396  55.077  46.282  0.00  0.00           H  
ATOM   3553  HD1 TRP   230      30.586  56.257  49.322  0.00  0.00           H  
ATOM   3554  HE1 TRP   230      29.136  58.357  48.722  0.00  0.00           H  
ATOM   3555  HE3 TRP   230      31.076  56.337  44.252  0.00  0.00           H  
ATOM   3556  HZ2 TRP   230      28.706  60.077  46.442  0.00  0.00           H  
ATOM   3557  HZ3 TRP   230      30.266  58.237  42.852  0.00  0.00           H  
ATOM   3558  HH2 TRP   230      28.966  60.017  43.982  0.00  0.00           H  
ATOM   3559  N   TRP   231      30.216  53.847  44.642  0.00  0.00           N  
ATOM   3560  CA  TRP   231      29.266  53.877  43.562  0.00  0.00           C  
ATOM   3561  C   TRP   231      28.526  52.567  43.452  0.00  0.00           C  
ATOM   3562  O   TRP   231      27.396  52.547  43.022  0.00  0.00           O  
ATOM   3563  CB  TRP   231      29.996  54.187  42.192  0.00  0.00           C  
ATOM   3564  CG  TRP   231      29.006  54.667  41.142  0.00  0.00           C  
ATOM   3565  CD1 TRP   231      28.386  55.847  41.112  0.00  0.00           C  
ATOM   3566  CD2 TRP   231      28.466  53.877  40.052  0.00  0.00           C  
ATOM   3567  CE2 TRP   231      27.516  54.657  39.332  0.00  0.00           C  
ATOM   3568  CE3 TRP   231      28.676  52.547  39.652  0.00  0.00           C  
ATOM   3569  NE1 TRP   231      27.416  55.767  40.122  0.00  0.00           N  
ATOM   3570  CZ2 TRP   231      26.796  54.007  38.322  0.00  0.00           C  
ATOM   3571  CZ3 TRP   231      28.106  52.047  38.482  0.00  0.00           C  
ATOM   3572  CH2 TRP   231      27.056  52.717  37.812  0.00  0.00           C  
ATOM   3573  H   TRP   231      31.186  53.637  44.432  0.00  0.00           H  
ATOM   3574  HA  TRP   231      28.506  54.647  43.662  0.00  0.00           H  
ATOM   3575  HB2 TRP   231      30.726  55.007  42.212  0.00  0.00           H  
ATOM   3576  HB3 TRP   231      30.456  53.267  41.822  0.00  0.00           H  
ATOM   3577  HD1 TRP   231      28.536  56.697  41.762  0.00  0.00           H  
ATOM   3578  HE1 TRP   231      26.636  56.407  39.992  0.00  0.00           H  
ATOM   3579  HE3 TRP   231      29.326  51.887  40.212  0.00  0.00           H  
ATOM   3580  HZ2 TRP   231      25.956  54.547  37.902  0.00  0.00           H  
ATOM   3581  HZ3 TRP   231      28.356  51.007  38.302  0.00  0.00           H  
ATOM   3582  HH2 TRP   231      26.516  52.197  37.042  0.00  0.00           H  
ATOM   3583  N   ALA   232      29.086  51.427  43.882  0.00  0.00           N  
ATOM   3584  CA  ALA   232      28.406  50.157  43.842  0.00  0.00           C  
ATOM   3585  C   ALA   232      27.566  49.917  45.132  0.00  0.00           C  
ATOM   3586  O   ALA   232      26.756  48.997  45.222  0.00  0.00           O  
ATOM   3587  CB  ALA   232      29.466  49.097  43.522  0.00  0.00           C  
ATOM   3588  H   ALA   232      29.996  51.507  44.332  0.00  0.00           H  
ATOM   3589  HA  ALA   232      27.696  50.197  43.022  0.00  0.00           H  
ATOM   3590  HB1 ALA   232      30.266  48.917  44.252  0.00  0.00           H  
ATOM   3591  HB2 ALA   232      28.876  48.187  43.462  0.00  0.00           H  
ATOM   3592  HB3 ALA   232      29.886  49.367  42.552  0.00  0.00           H  
ATOM   3593  N   GLY   233      27.786  50.627  46.232  0.00  0.00           N  
ATOM   3594  CA  GLY   233      27.206  50.367  47.542  0.00  0.00           C  
ATOM   3595  C   GLY   233      27.646  49.137  48.222  0.00  0.00           C  
ATOM   3596  O   GLY   233      26.786  48.467  48.812  0.00  0.00           O  
ATOM   3597  H   GLY   233      28.566  51.277  46.182  0.00  0.00           H  
ATOM   3598  HA2 GLY   233      27.636  51.207  48.092  0.00  0.00           H  
ATOM   3599  HA3 GLY   233      26.116  50.387  47.582  0.00  0.00           H  
ATOM   3600  N   ILE   234      28.976  48.837  48.222  0.00  0.00           N  
ATOM   3601  CA  ILE   234      29.576  47.617  48.882  0.00  0.00           C  
ATOM   3602  C   ILE   234      30.416  47.897  50.172  0.00  0.00           C  
ATOM   3603  O   ILE   234      31.266  48.817  50.232  0.00  0.00           O  
ATOM   3604  CB  ILE   234      30.326  46.727  47.842  0.00  0.00           C  
ATOM   3605  CG1 ILE   234      29.496  46.617  46.532  0.00  0.00           C  
ATOM   3606  CG2 ILE   234      30.826  45.387  48.492  0.00  0.00           C  
ATOM   3607  CD1 ILE   234      30.206  46.027  45.322  0.00  0.00           C  
ATOM   3608  H   ILE   234      29.606  49.417  47.682  0.00  0.00           H  
ATOM   3609  HA  ILE   234      28.766  46.987  49.232  0.00  0.00           H  
ATOM   3610  HB  ILE   234      31.256  47.287  47.712  0.00  0.00           H  
ATOM   3611 2HG1 ILE   234      28.616  46.047  46.812  0.00  0.00           H  
ATOM   3612 3HG1 ILE   234      29.206  47.587  46.132  0.00  0.00           H  
ATOM   3613 1HG2 ILE   234      31.486  45.527  49.352  0.00  0.00           H  
ATOM   3614 2HG2 ILE   234      29.986  44.707  48.632  0.00  0.00           H  
ATOM   3615 3HG2 ILE   234      31.456  44.777  47.852  0.00  0.00           H  
ATOM   3616 1HD1 ILE   234      30.276  44.957  45.492  0.00  0.00           H  
ATOM   3617 2HD1 ILE   234      29.626  46.387  44.472  0.00  0.00           H  
ATOM   3618 3HD1 ILE   234      31.226  46.367  45.122  0.00  0.00           H  
ATOM   3619  N   LYS   235      30.286  47.057  51.162  0.00  0.00           N  
ATOM   3620  CA  LYS   235      31.296  47.047  52.262  0.00  0.00           C  
ATOM   3621  C   LYS   235      32.736  46.617  51.942  0.00  0.00           C  
ATOM   3622  O   LYS   235      32.936  45.437  51.632  0.00  0.00           O  
ATOM   3623  CB  LYS   235      30.686  46.297  53.512  0.00  0.00           C  
ATOM   3624  CG  LYS   235      31.656  46.527  54.712  0.00  0.00           C  
ATOM   3625  CD  LYS   235      30.976  46.557  56.092  0.00  0.00           C  
ATOM   3626  CE  LYS   235      31.966  46.557  57.302  0.00  0.00           C  
ATOM   3627  NZ  LYS   235      32.776  47.767  57.472  0.00  0.00           N1+
ATOM   3628  H   LYS   235      29.706  46.237  51.092  0.00  0.00           H  
ATOM   3629  HA  LYS   235      31.356  48.097  52.572  0.00  0.00           H  
ATOM   3630  HB2 LYS   235      29.696  46.727  53.632  0.00  0.00           H  
ATOM   3631  HB3 LYS   235      30.436  45.267  53.252  0.00  0.00           H  
ATOM   3632  HG2 LYS   235      32.336  45.687  54.832  0.00  0.00           H  
ATOM   3633  HG3 LYS   235      32.136  47.497  54.552  0.00  0.00           H  
ATOM   3634  HD2 LYS   235      30.256  47.357  56.242  0.00  0.00           H  
ATOM   3635  HD3 LYS   235      30.476  45.597  56.112  0.00  0.00           H  
ATOM   3636  HE2 LYS   235      31.446  46.367  58.242  0.00  0.00           H  
ATOM   3637  HE3 LYS   235      32.566  45.657  57.172  0.00  0.00           H  
ATOM   3638  HZ1 LYS   235      33.536  47.607  58.112  0.00  0.00           H  
ATOM   3639  HZ2 LYS   235      33.246  47.987  56.612  0.00  0.00           H  
ATOM   3640  HZ3 LYS   235      32.216  48.577  57.692  0.00  0.00           H  
ATOM   3641  N   GLN   236      33.696  47.507  52.002  0.00  0.00           N  
ATOM   3642  CA  GLN   236      35.086  47.207  52.072  0.00  0.00           C  
ATOM   3643  C   GLN   236      35.376  46.897  53.592  0.00  0.00           C  
ATOM   3644  O   GLN   236      34.716  47.437  54.492  0.00  0.00           O  
ATOM   3645  CB  GLN   236      35.946  48.417  51.622  0.00  0.00           C  
ATOM   3646  CG  GLN   236      35.616  48.807  50.212  0.00  0.00           C  
ATOM   3647  CD  GLN   236      36.486  50.007  49.762  0.00  0.00           C  
ATOM   3648  NE2 GLN   236      37.596  49.857  49.122  0.00  0.00           N  
ATOM   3649  OE1 GLN   236      36.086  51.147  49.902  0.00  0.00           O  
ATOM   3650  H   GLN   236      33.446  48.467  52.192  0.00  0.00           H  
ATOM   3651  HA  GLN   236      35.386  46.307  51.532  0.00  0.00           H  
ATOM   3652  HB2 GLN   236      35.566  49.227  52.242  0.00  0.00           H  
ATOM   3653  HB3 GLN   236      36.996  48.197  51.822  0.00  0.00           H  
ATOM   3654  HG2 GLN   236      35.846  47.997  49.512  0.00  0.00           H  
ATOM   3655  HG3 GLN   236      34.566  49.077  50.092  0.00  0.00           H  
ATOM   3656 1HE2 GLN   236      38.156  50.677  48.962  0.00  0.00           H  
ATOM   3657 2HE2 GLN   236      38.136  49.007  49.102  0.00  0.00           H  
ATOM   3658  N   GLU   237      36.276  45.987  53.772  0.00  0.00           N  
ATOM   3659  CA  GLU   237      36.556  45.387  55.092  0.00  0.00           C  
ATOM   3660  C   GLU   237      38.006  44.887  55.222  0.00  0.00           C  
ATOM   3661  O   GLU   237      38.566  44.447  54.272  0.00  0.00           O  
ATOM   3662  CB  GLU   237      35.496  44.307  55.392  0.00  0.00           C  
ATOM   3663  CG  GLU   237      35.716  43.567  56.732  0.00  0.00           C  
ATOM   3664  CD  GLU   237      35.256  44.417  57.902  0.00  0.00           C  
ATOM   3665  OE1 GLU   237      34.126  44.317  58.462  0.00  0.00           O  
ATOM   3666  OE2 GLU   237      35.996  45.307  58.292  0.00  0.00           O1-
ATOM   3667  H   GLU   237      36.646  45.507  52.962  0.00  0.00           H  
ATOM   3668  HA  GLU   237      36.396  46.087  55.922  0.00  0.00           H  
ATOM   3669  HB2 GLU   237      34.496  44.747  55.462  0.00  0.00           H  
ATOM   3670  HB3 GLU   237      35.586  43.627  54.552  0.00  0.00           H  
ATOM   3671  HG2 GLU   237      35.126  42.647  56.812  0.00  0.00           H  
ATOM   3672  HG3 GLU   237      36.766  43.287  56.822  0.00  0.00           H  
ATOM   3673  N   PHE   238      38.666  45.107  56.372  0.00  0.00           N  
ATOM   3674  CA  PHE   238      40.106  44.687  56.562  0.00  0.00           C  
ATOM   3675  C   PHE   238      40.406  43.517  57.512  0.00  0.00           C  
ATOM   3676  O   PHE   238      41.576  43.087  57.552  0.00  0.00           O  
ATOM   3677  CB  PHE   238      40.806  45.967  57.092  0.00  0.00           C  
ATOM   3678  CG  PHE   238      41.126  47.067  56.192  0.00  0.00           C  
ATOM   3679  CD1 PHE   238      41.116  48.397  56.742  0.00  0.00           C  
ATOM   3680  CD2 PHE   238      41.346  46.887  54.812  0.00  0.00           C  
ATOM   3681  CE1 PHE   238      41.396  49.467  55.832  0.00  0.00           C  
ATOM   3682  CE2 PHE   238      41.676  47.937  54.022  0.00  0.00           C  
ATOM   3683  CZ  PHE   238      41.716  49.237  54.492  0.00  0.00           C  
ATOM   3684  H   PHE   238      38.266  45.607  57.142  0.00  0.00           H  
ATOM   3685  HA  PHE   238      40.526  44.387  55.602  0.00  0.00           H  
ATOM   3686  HB2 PHE   238      40.276  46.417  57.932  0.00  0.00           H  
ATOM   3687  HB3 PHE   238      41.766  45.637  57.502  0.00  0.00           H  
ATOM   3688  HD1 PHE   238      40.886  48.547  57.782  0.00  0.00           H  
ATOM   3689  HD2 PHE   238      41.176  45.927  54.342  0.00  0.00           H  
ATOM   3690  HE1 PHE   238      41.306  50.517  56.092  0.00  0.00           H  
ATOM   3691  HE2 PHE   238      41.796  47.687  52.982  0.00  0.00           H  
ATOM   3692  HZ  PHE   238      41.896  50.037  53.792  0.00  0.00           H  
ATOM   3693  N   GLY   239      39.346  42.987  58.052  0.00  0.00           N  
ATOM   3694  CA  GLY   239      39.266  41.807  58.902  0.00  0.00           C  
ATOM   3695  C   GLY   239      37.926  41.057  58.712  0.00  0.00           C  
ATOM   3696  O   GLY   239      36.856  41.637  58.632  0.00  0.00           O  
ATOM   3697  H   GLY   239      38.436  43.417  57.972  0.00  0.00           H  
ATOM   3698  HA2 GLY   239      40.196  41.287  58.662  0.00  0.00           H  
ATOM   3699  HA3 GLY   239      39.226  42.147  59.942  0.00  0.00           H  
ATOM   3700  N   ILE   240      38.026  39.707  58.722  0.00  0.00           N  
ATOM   3701  CA  ILE   240      36.876  38.757  58.622  0.00  0.00           C  
ATOM   3702  C   ILE   240      36.136  38.517  59.992  0.00  0.00           C  
ATOM   3703  O   ILE   240      36.866  38.267  60.952  0.00  0.00           O  
ATOM   3704  CB  ILE   240      37.316  37.417  58.042  0.00  0.00           C  
ATOM   3705  CG1 ILE   240      38.266  37.697  56.872  0.00  0.00           C  
ATOM   3706  CG2 ILE   240      35.966  36.717  57.582  0.00  0.00           C  
ATOM   3707  CD1 ILE   240      38.606  36.457  55.992  0.00  0.00           C  
ATOM   3708  H   ILE   240      38.956  39.357  58.882  0.00  0.00           H  
ATOM   3709  HA  ILE   240      36.286  39.107  57.772  0.00  0.00           H  
ATOM   3710  HB  ILE   240      37.816  36.887  58.852  0.00  0.00           H  
ATOM   3711 2HG1 ILE   240      37.866  38.467  56.212  0.00  0.00           H  
ATOM   3712 3HG1 ILE   240      39.186  38.157  57.242  0.00  0.00           H  
ATOM   3713 1HG2 ILE   240      35.376  36.477  58.472  0.00  0.00           H  
ATOM   3714 2HG2 ILE   240      35.366  37.397  56.982  0.00  0.00           H  
ATOM   3715 3HG2 ILE   240      36.186  35.817  57.012  0.00  0.00           H  
ATOM   3716 1HD1 ILE   240      37.736  36.227  55.372  0.00  0.00           H  
ATOM   3717 2HD1 ILE   240      39.466  36.617  55.332  0.00  0.00           H  
ATOM   3718 3HD1 ILE   240      38.826  35.617  56.652  0.00  0.00           H  
ATOM   3719  N   PRO   241      34.816  38.687  60.002  0.00  0.00           N  
ATOM   3720  CA  PRO   241      34.066  38.787  61.302  0.00  0.00           C  
ATOM   3721  C   PRO   241      33.676  37.367  61.942  0.00  0.00           C  
ATOM   3722  O   PRO   241      32.856  37.197  62.872  0.00  0.00           O  
ATOM   3723  CB  PRO   241      32.826  39.697  61.042  0.00  0.00           C  
ATOM   3724  CG  PRO   241      32.716  39.637  59.542  0.00  0.00           C  
ATOM   3725  CD  PRO   241      33.996  39.277  58.942  0.00  0.00           C  
ATOM   3726  HA  PRO   241      34.626  39.287  62.092  0.00  0.00           H  
ATOM   3727  HB2 PRO   241      31.946  39.427  61.612  0.00  0.00           H  
ATOM   3728  HB3 PRO   241      33.096  40.717  61.342  0.00  0.00           H  
ATOM   3729  HG2 PRO   241      32.106  38.767  59.302  0.00  0.00           H  
ATOM   3730  HG3 PRO   241      32.336  40.587  59.172  0.00  0.00           H  
ATOM   3731  HD2 PRO   241      33.786  38.497  58.212  0.00  0.00           H  
ATOM   3732  HD3 PRO   241      34.396  40.197  58.492  0.00  0.00           H  
ATOM   3733  N   TYR   242      34.266  36.317  61.352  0.00  0.00           N  
ATOM   3734  CA  TYR   242      33.976  34.927  61.632  0.00  0.00           C  
ATOM   3735  C   TYR   242      35.096  33.977  61.032  0.00  0.00           C  
ATOM   3736  O   TYR   242      35.856  34.437  60.122  0.00  0.00           O  
ATOM   3737  CB  TYR   242      32.726  34.417  61.082  0.00  0.00           C  
ATOM   3738  CG  TYR   242      32.576  34.517  59.532  0.00  0.00           C  
ATOM   3739  CD1 TYR   242      32.936  33.467  58.702  0.00  0.00           C  
ATOM   3740  CD2 TYR   242      31.966  35.707  59.002  0.00  0.00           C  
ATOM   3741  CE1 TYR   242      32.746  33.627  57.312  0.00  0.00           C  
ATOM   3742  CE2 TYR   242      31.776  35.837  57.562  0.00  0.00           C  
ATOM   3743  CZ  TYR   242      32.086  34.797  56.732  0.00  0.00           C  
ATOM   3744  OH  TYR   242      31.876  34.937  55.442  0.00  0.00           O  
ATOM   3745  H   TYR   242      35.066  36.517  60.762  0.00  0.00           H  
ATOM   3746  HA  TYR   242      34.016  34.747  62.702  0.00  0.00           H  
ATOM   3747  HB2 TYR   242      32.586  33.367  61.362  0.00  0.00           H  
ATOM   3748  HB3 TYR   242      31.956  35.007  61.582  0.00  0.00           H  
ATOM   3749  HD1 TYR   242      33.306  32.587  59.202  0.00  0.00           H  
ATOM   3750  HD2 TYR   242      31.766  36.567  59.622  0.00  0.00           H  
ATOM   3751  HE1 TYR   242      33.096  32.867  56.622  0.00  0.00           H  
ATOM   3752  HE2 TYR   242      31.526  36.797  57.142  0.00  0.00           H  
ATOM   3753  HH  TYR   242      32.406  34.387  54.852  0.00  0.00           H  
ATOM   3754  N   ASN   243      35.166  32.747  61.562  0.00  0.00           N  
ATOM   3755  CA  ASN   243      36.176  31.787  61.102  0.00  0.00           C  
ATOM   3756  C   ASN   243      36.046  31.477  59.592  0.00  0.00           C  
ATOM   3757  O   ASN   243      35.166  30.687  59.122  0.00  0.00           O  
ATOM   3758  CB  ASN   243      36.186  30.517  61.952  0.00  0.00           C  
ATOM   3759  CG  ASN   243      37.096  29.347  61.442  0.00  0.00           C  
ATOM   3760  ND2 ASN   243      37.276  28.277  62.212  0.00  0.00           N  
ATOM   3761  OD1 ASN   243      37.726  29.417  60.362  0.00  0.00           O  
ATOM   3762  H   ASN   243      34.446  32.397  62.182  0.00  0.00           H  
ATOM   3763  HA  ASN   243      37.106  32.347  61.192  0.00  0.00           H  
ATOM   3764  HB2 ASN   243      36.326  30.777  63.002  0.00  0.00           H  
ATOM   3765  HB3 ASN   243      35.176  30.157  61.792  0.00  0.00           H  
ATOM   3766 1HD2 ASN   243      37.726  27.477  61.792  0.00  0.00           H  
ATOM   3767 2HD2 ASN   243      36.876  28.137  63.132  0.00  0.00           H  
ATOM   3768  N   PRO   244      37.006  31.867  58.742  0.00  0.00           N  
ATOM   3769  CA  PRO   244      36.916  31.867  57.262  0.00  0.00           C  
ATOM   3770  C   PRO   244      37.076  30.387  56.772  0.00  0.00           C  
ATOM   3771  O   PRO   244      36.756  30.037  55.612  0.00  0.00           O  
ATOM   3772  CB  PRO   244      37.966  32.827  56.722  0.00  0.00           C  
ATOM   3773  CG  PRO   244      39.096  32.687  57.722  0.00  0.00           C  
ATOM   3774  CD  PRO   244      38.256  32.517  59.042  0.00  0.00           C  
ATOM   3775  HA  PRO   244      35.956  32.277  56.932  0.00  0.00           H  
ATOM   3776  HB2 PRO   244      38.316  32.417  55.772  0.00  0.00           H  
ATOM   3777  HB3 PRO   244      37.566  33.837  56.622  0.00  0.00           H  
ATOM   3778  HG2 PRO   244      39.676  31.807  57.472  0.00  0.00           H  
ATOM   3779  HG3 PRO   244      39.676  33.607  57.722  0.00  0.00           H  
ATOM   3780  HD2 PRO   244      38.886  31.897  59.692  0.00  0.00           H  
ATOM   3781  HD3 PRO   244      38.106  33.517  59.462  0.00  0.00           H  
ATOM   3782  N   GLN   245      37.516  29.447  57.612  0.00  0.00           N  
ATOM   3783  CA  GLN   245      38.006  28.087  57.222  0.00  0.00           C  
ATOM   3784  C   GLN   245      37.216  26.897  57.792  0.00  0.00           C  
ATOM   3785  O   GLN   245      37.716  25.797  57.862  0.00  0.00           O  
ATOM   3786  CB  GLN   245      39.516  28.027  57.312  0.00  0.00           C  
ATOM   3787  CG  GLN   245      40.276  29.037  56.352  0.00  0.00           C  
ATOM   3788  CD  GLN   245      41.676  28.687  55.832  0.00  0.00           C  
ATOM   3789  NE2 GLN   245      42.676  28.407  56.632  0.00  0.00           N  
ATOM   3790  OE1 GLN   245      41.956  28.577  54.582  0.00  0.00           O  
ATOM   3791  H   GLN   245      37.696  29.737  58.562  0.00  0.00           H  
ATOM   3792  HA  GLN   245      37.766  27.987  56.162  0.00  0.00           H  
ATOM   3793  HB2 GLN   245      39.796  28.177  58.352  0.00  0.00           H  
ATOM   3794  HB3 GLN   245      39.836  27.037  57.002  0.00  0.00           H  
ATOM   3795  HG2 GLN   245      39.736  29.007  55.402  0.00  0.00           H  
ATOM   3796  HG3 GLN   245      40.326  29.997  56.862  0.00  0.00           H  
ATOM   3797 1HE2 GLN   245      43.616  28.317  56.262  0.00  0.00           H  
ATOM   3798 2HE2 GLN   245      42.586  28.447  57.632  0.00  0.00           H  
ATOM   3799  N   SER   246      36.086  27.187  58.522  0.00  0.00           N  
ATOM   3800  CA  SER   246      35.296  26.187  59.242  0.00  0.00           C  
ATOM   3801  C   SER   246      34.666  25.177  58.342  0.00  0.00           C  
ATOM   3802  O   SER   246      34.596  24.007  58.652  0.00  0.00           O  
ATOM   3803  CB  SER   246      34.276  26.997  60.052  0.00  0.00           C  
ATOM   3804  OG  SER   246      33.576  27.777  59.192  0.00  0.00           O  
ATOM   3805  H   SER   246      35.716  28.117  58.662  0.00  0.00           H  
ATOM   3806  HA  SER   246      36.026  25.667  59.872  0.00  0.00           H  
ATOM   3807  HB2 SER   246      33.596  26.347  60.602  0.00  0.00           H  
ATOM   3808  HB3 SER   246      34.666  27.607  60.872  0.00  0.00           H  
ATOM   3809  HG  SER   246      32.856  28.137  59.722  0.00  0.00           H  
ATOM   3810  N   GLN   247      34.156  25.617  57.182  0.00  0.00           N  
ATOM   3811  CA  GLN   247      33.756  24.657  56.092  0.00  0.00           C  
ATOM   3812  C   GLN   247      34.886  23.867  55.402  0.00  0.00           C  
ATOM   3813  O   GLN   247      34.596  23.247  54.402  0.00  0.00           O  
ATOM   3814  CB  GLN   247      32.916  25.417  55.052  0.00  0.00           C  
ATOM   3815  CG  GLN   247      33.766  26.327  54.122  0.00  0.00           C  
ATOM   3816  CD  GLN   247      34.306  27.667  54.622  0.00  0.00           C  
ATOM   3817  NE2 GLN   247      35.216  28.177  53.872  0.00  0.00           N  
ATOM   3818  OE1 GLN   247      33.936  28.097  55.742  0.00  0.00           O  
ATOM   3819  H   GLN   247      34.126  26.597  56.942  0.00  0.00           H  
ATOM   3820  HA  GLN   247      33.176  23.827  56.492  0.00  0.00           H  
ATOM   3821  HB2 GLN   247      32.286  24.717  54.502  0.00  0.00           H  
ATOM   3822  HB3 GLN   247      32.206  26.097  55.532  0.00  0.00           H  
ATOM   3823  HG2 GLN   247      34.556  25.707  53.712  0.00  0.00           H  
ATOM   3824  HG3 GLN   247      33.226  26.597  53.212  0.00  0.00           H  
ATOM   3825 1HE2 GLN   247      35.866  28.837  54.292  0.00  0.00           H  
ATOM   3826 2HE2 GLN   247      35.436  27.667  53.022  0.00  0.00           H  
ATOM   3827  N   GLY   248      36.116  24.117  55.852  0.00  0.00           N  
ATOM   3828  CA  GLY   248      37.336  23.727  55.142  0.00  0.00           C  
ATOM   3829  C   GLY   248      38.166  24.987  54.632  0.00  0.00           C  
ATOM   3830  O   GLY   248      37.706  26.127  54.562  0.00  0.00           O  
ATOM   3831  H   GLY   248      36.186  24.647  56.702  0.00  0.00           H  
ATOM   3832  HA2 GLY   248      37.986  23.067  55.712  0.00  0.00           H  
ATOM   3833  HA3 GLY   248      37.036  23.127  54.272  0.00  0.00           H  
ATOM   3834  N   VAL   249      39.376  24.717  54.322  0.00  0.00           N  
ATOM   3835  CA  VAL   249      40.306  25.787  53.972  0.00  0.00           C  
ATOM   3836  C   VAL   249      40.086  26.447  52.612  0.00  0.00           C  
ATOM   3837  O   VAL   249      39.616  25.817  51.672  0.00  0.00           O  
ATOM   3838  CB  VAL   249      41.786  25.297  54.132  0.00  0.00           C  
ATOM   3839  CG1 VAL   249      42.186  25.007  55.622  0.00  0.00           C  
ATOM   3840  CG2 VAL   249      42.136  24.177  53.132  0.00  0.00           C  
ATOM   3841  H   VAL   249      39.466  23.757  54.012  0.00  0.00           H  
ATOM   3842  HA  VAL   249      40.296  26.607  54.692  0.00  0.00           H  
ATOM   3843  HB  VAL   249      42.436  26.117  53.842  0.00  0.00           H  
ATOM   3844 1HG1 VAL   249      41.606  24.197  56.062  0.00  0.00           H  
ATOM   3845 2HG1 VAL   249      43.236  24.697  55.662  0.00  0.00           H  
ATOM   3846 3HG1 VAL   249      42.046  25.897  56.242  0.00  0.00           H  
ATOM   3847 1HG2 VAL   249      42.186  24.597  52.132  0.00  0.00           H  
ATOM   3848 2HG2 VAL   249      43.156  23.877  53.412  0.00  0.00           H  
ATOM   3849 3HG2 VAL   249      41.496  23.307  53.272  0.00  0.00           H  
ATOM   3850  N   ILE   250      40.386  27.677  52.452  0.00  0.00           N  
ATOM   3851  CA  ILE   250      40.306  28.437  51.142  0.00  0.00           C  
ATOM   3852  C   ILE   250      41.716  29.057  50.852  0.00  0.00           C  
ATOM   3853  O   ILE   250      41.986  29.397  49.652  0.00  0.00           O  
ATOM   3854  CB  ILE   250      39.226  29.557  51.222  0.00  0.00           C  
ATOM   3855  CG1 ILE   250      39.506  30.727  52.242  0.00  0.00           C  
ATOM   3856  CG2 ILE   250      37.856  28.987  51.462  0.00  0.00           C  
ATOM   3857  CD1 ILE   250      38.446  31.837  52.102  0.00  0.00           C  
ATOM   3858  H   ILE   250      40.776  28.207  53.222  0.00  0.00           H  
ATOM   3859  HA  ILE   250      39.946  27.787  50.342  0.00  0.00           H  
ATOM   3860  HB  ILE   250      39.196  30.077  50.262  0.00  0.00           H  
ATOM   3861 2HG1 ILE   250      39.526  30.367  53.272  0.00  0.00           H  
ATOM   3862 3HG1 ILE   250      40.506  31.137  52.052  0.00  0.00           H  
ATOM   3863 1HG2 ILE   250      37.206  29.667  50.922  0.00  0.00           H  
ATOM   3864 2HG2 ILE   250      37.886  27.997  51.002  0.00  0.00           H  
ATOM   3865 3HG2 ILE   250      37.646  28.967  52.532  0.00  0.00           H  
ATOM   3866 1HD1 ILE   250      37.476  31.557  52.512  0.00  0.00           H  
ATOM   3867 2HD1 ILE   250      38.726  32.677  52.742  0.00  0.00           H  
ATOM   3868 3HD1 ILE   250      38.336  32.117  51.052  0.00  0.00           H  
ATOM   3869  N   GLU   251      42.616  29.047  51.822  0.00  0.00           N  
ATOM   3870  CA  GLU   251      43.966  29.667  51.662  0.00  0.00           C  
ATOM   3871  C   GLU   251      44.806  28.957  50.622  0.00  0.00           C  
ATOM   3872  O   GLU   251      45.636  29.517  49.882  0.00  0.00           O  
ATOM   3873  CB  GLU   251      44.706  29.837  52.962  0.00  0.00           C  
ATOM   3874  CG  GLU   251      45.246  28.557  53.672  0.00  0.00           C  
ATOM   3875  CD  GLU   251      46.066  28.817  54.942  0.00  0.00           C  
ATOM   3876  OE1 GLU   251      47.226  29.277  54.842  0.00  0.00           O  
ATOM   3877  OE2 GLU   251      45.556  28.587  56.002  0.00  0.00           O1-
ATOM   3878  H   GLU   251      42.326  28.967  52.792  0.00  0.00           H  
ATOM   3879  HA  GLU   251      43.836  30.677  51.262  0.00  0.00           H  
ATOM   3880  HB2 GLU   251      45.606  30.447  52.832  0.00  0.00           H  
ATOM   3881  HB3 GLU   251      44.106  30.307  53.742  0.00  0.00           H  
ATOM   3882  HG2 GLU   251      44.466  27.837  53.902  0.00  0.00           H  
ATOM   3883  HG3 GLU   251      45.966  28.067  53.012  0.00  0.00           H  
ATOM   3884  N   SER   252      44.586  27.687  50.442  0.00  0.00           N  
ATOM   3885  CA  SER   252      45.106  26.927  49.342  0.00  0.00           C  
ATOM   3886  C   SER   252      44.476  27.117  47.982  0.00  0.00           C  
ATOM   3887  O   SER   252      45.066  26.607  47.032  0.00  0.00           O  
ATOM   3888  CB  SER   252      45.086  25.477  49.742  0.00  0.00           C  
ATOM   3889  OG  SER   252      44.016  24.987  50.542  0.00  0.00           O  
ATOM   3890  H   SER   252      43.936  27.237  51.072  0.00  0.00           H  
ATOM   3891  HA  SER   252      46.156  27.157  49.182  0.00  0.00           H  
ATOM   3892  HB2 SER   252      45.286  24.787  48.922  0.00  0.00           H  
ATOM   3893  HB3 SER   252      46.026  25.337  50.272  0.00  0.00           H  
ATOM   3894  HG  SER   252      44.056  24.027  50.632  0.00  0.00           H  
ATOM   3895  N   MET   253      43.336  27.867  47.852  0.00  0.00           N  
ATOM   3896  CA  MET   253      42.666  27.927  46.562  0.00  0.00           C  
ATOM   3897  C   MET   253      43.476  28.597  45.412  0.00  0.00           C  
ATOM   3898  O   MET   253      43.846  27.967  44.462  0.00  0.00           O  
ATOM   3899  CB  MET   253      41.276  28.497  46.702  0.00  0.00           C  
ATOM   3900  CG  MET   253      40.416  27.567  47.542  0.00  0.00           C  
ATOM   3901  SD  MET   253      40.106  25.947  46.972  0.00  0.00           S  
ATOM   3902  CE  MET   253      39.306  25.367  48.492  0.00  0.00           C  
ATOM   3903  H   MET   253      43.046  28.517  48.572  0.00  0.00           H  
ATOM   3904  HA  MET   253      42.586  26.887  46.242  0.00  0.00           H  
ATOM   3905  HB2 MET   253      41.336  29.477  47.192  0.00  0.00           H  
ATOM   3906  HB3 MET   253      40.816  28.657  45.732  0.00  0.00           H  
ATOM   3907  HG2 MET   253      40.906  27.467  48.512  0.00  0.00           H  
ATOM   3908  HG3 MET   253      39.556  28.207  47.752  0.00  0.00           H  
ATOM   3909  HE1 MET   253      38.426  25.947  48.752  0.00  0.00           H  
ATOM   3910  HE2 MET   253      38.986  24.327  48.402  0.00  0.00           H  
ATOM   3911  HE3 MET   253      40.046  25.547  49.272  0.00  0.00           H  
ATOM   3912  N   ASN   254      43.856  29.877  45.512  0.00  0.00           N  
ATOM   3913  CA  ASN   254      44.716  30.597  44.592  0.00  0.00           C  
ATOM   3914  C   ASN   254      46.136  29.887  44.552  0.00  0.00           C  
ATOM   3915  O   ASN   254      46.716  29.897  43.462  0.00  0.00           O  
ATOM   3916  CB  ASN   254      44.846  32.117  44.972  0.00  0.00           C  
ATOM   3917  CG  ASN   254      45.956  32.537  45.952  0.00  0.00           C  
ATOM   3918  ND2 ASN   254      45.616  33.037  47.142  0.00  0.00           N  
ATOM   3919  OD1 ASN   254      47.096  32.237  45.682  0.00  0.00           O  
ATOM   3920  H   ASN   254      43.516  30.397  46.312  0.00  0.00           H  
ATOM   3921  HA  ASN   254      44.306  30.647  43.582  0.00  0.00           H  
ATOM   3922  HB2 ASN   254      45.086  32.727  44.092  0.00  0.00           H  
ATOM   3923  HB3 ASN   254      43.926  32.437  45.452  0.00  0.00           H  
ATOM   3924 1HD2 ASN   254      46.376  33.147  47.792  0.00  0.00           H  
ATOM   3925 2HD2 ASN   254      44.646  32.957  47.412  0.00  0.00           H  
ATOM   3926  N   LYS   255      46.606  29.137  45.562  0.00  0.00           N  
ATOM   3927  CA  LYS   255      47.906  28.367  45.512  0.00  0.00           C  
ATOM   3928  C   LYS   255      47.796  27.027  44.742  0.00  0.00           C  
ATOM   3929  O   LYS   255      48.796  26.627  44.132  0.00  0.00           O  
ATOM   3930  CB  LYS   255      48.346  28.147  46.942  0.00  0.00           C  
ATOM   3931  CG  LYS   255      48.766  29.477  47.652  0.00  0.00           C  
ATOM   3932  CD  LYS   255      49.806  30.397  46.992  0.00  0.00           C  
ATOM   3933  CE  LYS   255      50.156  31.477  48.022  0.00  0.00           C  
ATOM   3934  NZ  LYS   255      49.066  32.497  48.352  0.00  0.00           N1+
ATOM   3935  H   LYS   255      46.056  29.167  46.402  0.00  0.00           H  
ATOM   3936  HA  LYS   255      48.646  28.957  44.972  0.00  0.00           H  
ATOM   3937  HB2 LYS   255      47.636  27.667  47.622  0.00  0.00           H  
ATOM   3938  HB3 LYS   255      49.166  27.437  46.992  0.00  0.00           H  
ATOM   3939  HG2 LYS   255      47.846  30.057  47.612  0.00  0.00           H  
ATOM   3940  HG3 LYS   255      49.046  29.257  48.682  0.00  0.00           H  
ATOM   3941  HD2 LYS   255      50.616  29.787  46.592  0.00  0.00           H  
ATOM   3942  HD3 LYS   255      49.346  30.937  46.162  0.00  0.00           H  
ATOM   3943  HE2 LYS   255      50.496  31.017  48.952  0.00  0.00           H  
ATOM   3944  HE3 LYS   255      51.026  32.037  47.702  0.00  0.00           H  
ATOM   3945  HZ1 LYS   255      48.406  32.187  49.042  0.00  0.00           H  
ATOM   3946  HZ2 LYS   255      49.546  33.277  48.772  0.00  0.00           H  
ATOM   3947  HZ3 LYS   255      48.496  32.677  47.532  0.00  0.00           H  
ATOM   3948  N   GLU   256      46.606  26.427  44.622  0.00  0.00           N  
ATOM   3949  CA  GLU   256      46.366  25.357  43.642  0.00  0.00           C  
ATOM   3950  C   GLU   256      46.106  25.817  42.202  0.00  0.00           C  
ATOM   3951  O   GLU   256      46.616  25.337  41.202  0.00  0.00           O  
ATOM   3952  CB  GLU   256      45.106  24.577  44.032  0.00  0.00           C  
ATOM   3953  CG  GLU   256      44.596  23.407  43.092  0.00  0.00           C  
ATOM   3954  CD  GLU   256      43.636  22.457  43.802  0.00  0.00           C  
ATOM   3955  OE1 GLU   256      42.676  22.897  44.472  0.00  0.00           O  
ATOM   3956  OE2 GLU   256      43.816  21.257  43.642  0.00  0.00           O1-
ATOM   3957  H   GLU   256      45.836  26.687  45.222  0.00  0.00           H  
ATOM   3958  HA  GLU   256      47.246  24.737  43.522  0.00  0.00           H  
ATOM   3959  HB2 GLU   256      45.376  24.147  44.992  0.00  0.00           H  
ATOM   3960  HB3 GLU   256      44.236  25.227  44.132  0.00  0.00           H  
ATOM   3961  HG2 GLU   256      44.046  23.827  42.252  0.00  0.00           H  
ATOM   3962  HG3 GLU   256      45.436  22.817  42.732  0.00  0.00           H  
ATOM   3963  N   LEU   257      45.176  26.757  42.102  0.00  0.00           N  
ATOM   3964  CA  LEU   257      44.856  27.397  40.812  0.00  0.00           C  
ATOM   3965  C   LEU   257      46.096  27.937  40.052  0.00  0.00           C  
ATOM   3966  O   LEU   257      46.226  27.577  38.872  0.00  0.00           O  
ATOM   3967  CB  LEU   257      43.916  28.527  41.112  0.00  0.00           C  
ATOM   3968  CG  LEU   257      43.406  29.237  39.802  0.00  0.00           C  
ATOM   3969  CD1 LEU   257      42.776  28.257  38.822  0.00  0.00           C  
ATOM   3970  CD2 LEU   257      42.506  30.467  40.062  0.00  0.00           C  
ATOM   3971  H   LEU   257      44.656  27.057  42.912  0.00  0.00           H  
ATOM   3972  HA  LEU   257      44.346  26.677  40.172  0.00  0.00           H  
ATOM   3973  HB2 LEU   257      43.036  28.207  41.672  0.00  0.00           H  
ATOM   3974  HB3 LEU   257      44.496  29.247  41.692  0.00  0.00           H  
ATOM   3975  HG  LEU   257      44.266  29.587  39.232  0.00  0.00           H  
ATOM   3976 1HD1 LEU   257      42.026  27.547  39.172  0.00  0.00           H  
ATOM   3977 2HD1 LEU   257      42.196  28.837  38.092  0.00  0.00           H  
ATOM   3978 3HD1 LEU   257      43.616  27.687  38.422  0.00  0.00           H  
ATOM   3979 1HD2 LEU   257      42.936  31.197  40.742  0.00  0.00           H  
ATOM   3980 2HD2 LEU   257      42.396  30.927  39.082  0.00  0.00           H  
ATOM   3981 3HD2 LEU   257      41.586  30.107  40.542  0.00  0.00           H  
ATOM   3982  N   LYS   258      47.046  28.707  40.662  0.00  0.00           N  
ATOM   3983  CA  LYS   258      48.326  28.997  40.052  0.00  0.00           C  
ATOM   3984  C   LYS   258      49.066  27.787  39.472  0.00  0.00           C  
ATOM   3985  O   LYS   258      49.786  27.927  38.522  0.00  0.00           O  
ATOM   3986  CB  LYS   258      49.126  29.957  40.922  0.00  0.00           C  
ATOM   3987  CG  LYS   258      49.616  29.297  42.242  0.00  0.00           C  
ATOM   3988  CD  LYS   258      50.426  30.267  43.122  0.00  0.00           C  
ATOM   3989  CE  LYS   258      51.756  30.627  42.472  0.00  0.00           C  
ATOM   3990  NZ  LYS   258      52.556  31.497  43.372  0.00  0.00           N1+
ATOM   3991  H   LYS   258      46.766  29.107  41.542  0.00  0.00           H  
ATOM   3992  HA  LYS   258      48.226  29.597  39.142  0.00  0.00           H  
ATOM   3993  HB2 LYS   258      49.976  30.357  40.362  0.00  0.00           H  
ATOM   3994  HB3 LYS   258      48.586  30.857  41.212  0.00  0.00           H  
ATOM   3995  HG2 LYS   258      48.816  28.907  42.872  0.00  0.00           H  
ATOM   3996  HG3 LYS   258      50.286  28.487  41.942  0.00  0.00           H  
ATOM   3997  HD2 LYS   258      49.806  31.117  43.392  0.00  0.00           H  
ATOM   3998  HD3 LYS   258      50.626  29.707  44.042  0.00  0.00           H  
ATOM   3999  HE2 LYS   258      52.286  29.717  42.172  0.00  0.00           H  
ATOM   4000  HE3 LYS   258      51.466  31.227  41.602  0.00  0.00           H  
ATOM   4001  HZ1 LYS   258      52.856  30.967  44.182  0.00  0.00           H  
ATOM   4002  HZ2 LYS   258      53.316  31.927  42.882  0.00  0.00           H  
ATOM   4003  HZ3 LYS   258      51.956  32.257  43.672  0.00  0.00           H  
ATOM   4004  N   LYS   259      49.026  26.587  40.002  0.00  0.00           N  
ATOM   4005  CA  LYS   259      49.546  25.357  39.382  0.00  0.00           C  
ATOM   4006  C   LYS   259      48.736  24.997  38.112  0.00  0.00           C  
ATOM   4007  O   LYS   259      49.306  24.857  37.022  0.00  0.00           O  
ATOM   4008  CB  LYS   259      49.586  24.167  40.382  0.00  0.00           C  
ATOM   4009  CG  LYS   259      50.436  24.477  41.602  0.00  0.00           C  
ATOM   4010  CD  LYS   259      50.776  23.247  42.442  0.00  0.00           C  
ATOM   4011  CE  LYS   259      52.036  23.607  43.362  0.00  0.00           C  
ATOM   4012  NZ  LYS   259      52.286  22.707  44.452  0.00  0.00           N1+
ATOM   4013  H   LYS   259      48.366  26.537  40.762  0.00  0.00           H  
ATOM   4014  HA  LYS   259      50.546  25.447  38.982  0.00  0.00           H  
ATOM   4015  HB2 LYS   259      48.596  23.937  40.772  0.00  0.00           H  
ATOM   4016  HB3 LYS   259      49.926  23.257  39.882  0.00  0.00           H  
ATOM   4017  HG2 LYS   259      51.356  24.957  41.262  0.00  0.00           H  
ATOM   4018  HG3 LYS   259      50.006  25.277  42.202  0.00  0.00           H  
ATOM   4019  HD2 LYS   259      49.956  23.067  43.122  0.00  0.00           H  
ATOM   4020  HD3 LYS   259      51.026  22.397  41.802  0.00  0.00           H  
ATOM   4021  HE2 LYS   259      52.886  23.637  42.672  0.00  0.00           H  
ATOM   4022  HE3 LYS   259      51.956  24.617  43.732  0.00  0.00           H  
ATOM   4023  HZ1 LYS   259      52.436  21.767  44.122  0.00  0.00           H  
ATOM   4024  HZ2 LYS   259      53.166  22.997  44.842  0.00  0.00           H  
ATOM   4025  HZ3 LYS   259      51.616  22.677  45.202  0.00  0.00           H  
ATOM   4026  N   ILE   260      47.426  24.927  38.262  0.00  0.00           N  
ATOM   4027  CA  ILE   260      46.446  24.807  37.152  0.00  0.00           C  
ATOM   4028  C   ILE   260      46.666  25.757  36.012  0.00  0.00           C  
ATOM   4029  O   ILE   260      46.806  25.297  34.882  0.00  0.00           O  
ATOM   4030  CB  ILE   260      45.026  24.867  37.682  0.00  0.00           C  
ATOM   4031  CG1 ILE   260      44.666  23.847  38.872  0.00  0.00           C  
ATOM   4032  CG2 ILE   260      44.156  24.547  36.502  0.00  0.00           C  
ATOM   4033  CD1 ILE   260      43.216  23.927  39.452  0.00  0.00           C  
ATOM   4034  H   ILE   260      47.176  25.097  39.222  0.00  0.00           H  
ATOM   4035  HA  ILE   260      46.586  23.777  36.842  0.00  0.00           H  
ATOM   4036  HB  ILE   260      44.656  25.857  37.952  0.00  0.00           H  
ATOM   4037 2HG1 ILE   260      44.716  22.787  38.602  0.00  0.00           H  
ATOM   4038 3HG1 ILE   260      45.296  23.867  39.762  0.00  0.00           H  
ATOM   4039 1HG2 ILE   260      44.466  23.577  36.102  0.00  0.00           H  
ATOM   4040 2HG2 ILE   260      43.096  24.557  36.772  0.00  0.00           H  
ATOM   4041 3HG2 ILE   260      44.126  25.247  35.662  0.00  0.00           H  
ATOM   4042 1HD1 ILE   260      43.296  23.497  40.452  0.00  0.00           H  
ATOM   4043 2HD1 ILE   260      42.936  24.977  39.532  0.00  0.00           H  
ATOM   4044 3HD1 ILE   260      42.546  23.337  38.822  0.00  0.00           H  
ATOM   4045  N   ILE   261      46.976  27.057  36.292  0.00  0.00           N  
ATOM   4046  CA  ILE   261      47.176  27.957  35.182  0.00  0.00           C  
ATOM   4047  C   ILE   261      48.506  27.647  34.392  0.00  0.00           C  
ATOM   4048  O   ILE   261      48.586  27.837  33.222  0.00  0.00           O  
ATOM   4049  CB  ILE   261      47.016  29.437  35.652  0.00  0.00           C  
ATOM   4050  CG1 ILE   261      45.576  29.707  36.172  0.00  0.00           C  
ATOM   4051  CG2 ILE   261      47.626  30.467  34.732  0.00  0.00           C  
ATOM   4052  CD1 ILE   261      45.236  30.987  37.072  0.00  0.00           C  
ATOM   4053  H   ILE   261      46.866  27.357  37.252  0.00  0.00           H  
ATOM   4054  HA  ILE   261      46.356  27.747  34.482  0.00  0.00           H  
ATOM   4055  HB  ILE   261      47.636  29.417  36.542  0.00  0.00           H  
ATOM   4056 2HG1 ILE   261      44.856  29.647  35.362  0.00  0.00           H  
ATOM   4057 3HG1 ILE   261      45.426  28.897  36.882  0.00  0.00           H  
ATOM   4058 1HG2 ILE   261      47.066  30.417  33.802  0.00  0.00           H  
ATOM   4059 2HG2 ILE   261      47.446  31.457  35.162  0.00  0.00           H  
ATOM   4060 3HG2 ILE   261      48.696  30.357  34.562  0.00  0.00           H  
ATOM   4061 1HD1 ILE   261      45.576  31.907  36.572  0.00  0.00           H  
ATOM   4062 2HD1 ILE   261      44.206  31.077  37.412  0.00  0.00           H  
ATOM   4063 3HD1 ILE   261      45.916  30.967  37.922  0.00  0.00           H  
ATOM   4064  N   GLY   262      49.556  27.177  35.062  0.00  0.00           N  
ATOM   4065  CA  GLY   262      50.756  26.727  34.302  0.00  0.00           C  
ATOM   4066  C   GLY   262      50.446  25.327  33.612  0.00  0.00           C  
ATOM   4067  O   GLY   262      50.986  25.137  32.522  0.00  0.00           O  
ATOM   4068  H   GLY   262      49.756  27.327  36.042  0.00  0.00           H  
ATOM   4069  HA2 GLY   262      50.946  27.377  33.452  0.00  0.00           H  
ATOM   4070  HA3 GLY   262      51.526  26.677  35.072  0.00  0.00           H  
ATOM   4071  N   GLN   263      49.596  24.497  34.202  0.00  0.00           N  
ATOM   4072  CA  GLN   263      49.306  23.187  33.692  0.00  0.00           C  
ATOM   4073  C   GLN   263      48.536  23.347  32.372  0.00  0.00           C  
ATOM   4074  O   GLN   263      48.876  22.867  31.312  0.00  0.00           O  
ATOM   4075  CB  GLN   263      48.506  22.327  34.712  0.00  0.00           C  
ATOM   4076  CG  GLN   263      49.346  21.617  35.812  0.00  0.00           C  
ATOM   4077  CD  GLN   263      48.546  20.637  36.652  0.00  0.00           C  
ATOM   4078  NE2 GLN   263      48.976  19.417  36.862  0.00  0.00           N  
ATOM   4079  OE1 GLN   263      47.466  20.977  37.142  0.00  0.00           O  
ATOM   4080  H   GLN   263      49.406  24.557  35.192  0.00  0.00           H  
ATOM   4081  HA  GLN   263      50.186  22.587  33.452  0.00  0.00           H  
ATOM   4082  HB2 GLN   263      47.756  22.877  35.272  0.00  0.00           H  
ATOM   4083  HB3 GLN   263      48.096  21.457  34.192  0.00  0.00           H  
ATOM   4084  HG2 GLN   263      49.966  21.067  35.112  0.00  0.00           H  
ATOM   4085  HG3 GLN   263      50.016  22.327  36.292  0.00  0.00           H  
ATOM   4086 1HE2 GLN   263      48.336  18.817  37.362  0.00  0.00           H  
ATOM   4087 2HE2 GLN   263      49.876  19.047  36.592  0.00  0.00           H  
ATOM   4088  N   VAL   264      47.396  24.107  32.482  0.00  0.00           N  
ATOM   4089  CA  VAL   264      46.496  24.327  31.322  0.00  0.00           C  
ATOM   4090  C   VAL   264      46.996  25.317  30.212  0.00  0.00           C  
ATOM   4091  O   VAL   264      46.326  25.417  29.122  0.00  0.00           O  
ATOM   4092  CB  VAL   264      44.986  24.597  31.662  0.00  0.00           C  
ATOM   4093  CG1 VAL   264      44.506  23.617  32.762  0.00  0.00           C  
ATOM   4094  CG2 VAL   264      44.956  26.117  32.082  0.00  0.00           C  
ATOM   4095  H   VAL   264      47.116  24.397  33.402  0.00  0.00           H  
ATOM   4096  HA  VAL   264      46.356  23.337  30.882  0.00  0.00           H  
ATOM   4097  HB  VAL   264      44.336  24.457  30.802  0.00  0.00           H  
ATOM   4098 1HG1 VAL   264      44.586  24.127  33.722  0.00  0.00           H  
ATOM   4099 2HG1 VAL   264      43.506  23.267  32.502  0.00  0.00           H  
ATOM   4100 3HG1 VAL   264      45.156  22.747  32.702  0.00  0.00           H  
ATOM   4101 1HG2 VAL   264      45.806  26.547  32.612  0.00  0.00           H  
ATOM   4102 2HG2 VAL   264      44.876  26.647  31.132  0.00  0.00           H  
ATOM   4103 3HG2 VAL   264      44.026  26.307  32.612  0.00  0.00           H  
ATOM   4104  N   ARG   265      48.176  25.847  30.412  0.00  0.00           N  
ATOM   4105  CA  ARG   265      48.736  26.857  29.462  0.00  0.00           C  
ATOM   4106  C   ARG   265      48.806  26.367  28.002  0.00  0.00           C  
ATOM   4107  O   ARG   265      48.386  27.087  27.172  0.00  0.00           O  
ATOM   4108  CB  ARG   265      50.036  27.397  30.022  0.00  0.00           C  
ATOM   4109  CG  ARG   265      51.226  26.407  29.812  0.00  0.00           C  
ATOM   4110  CD  ARG   265      52.586  26.827  30.512  0.00  0.00           C  
ATOM   4111  NE  ARG   265      53.226  27.867  29.712  0.00  0.00           N  
ATOM   4112  CZ  ARG   265      54.106  27.637  28.752  0.00  0.00           C  
ATOM   4113  NH1 ARG   265      54.386  26.447  28.292  0.00  0.00           N1+
ATOM   4114  NH2 ARG   265      54.776  28.607  28.162  0.00  0.00           N  
ATOM   4115  H   ARG   265      48.586  25.507  31.272  0.00  0.00           H  
ATOM   4116  HA  ARG   265      48.016  27.677  29.442  0.00  0.00           H  
ATOM   4117  HB2 ARG   265      50.216  28.347  29.522  0.00  0.00           H  
ATOM   4118  HB3 ARG   265      49.976  27.647  31.082  0.00  0.00           H  
ATOM   4119  HG2 ARG   265      50.986  25.467  30.312  0.00  0.00           H  
ATOM   4120  HG3 ARG   265      51.436  26.207  28.752  0.00  0.00           H  
ATOM   4121  HD2 ARG   265      52.286  27.197  31.492  0.00  0.00           H  
ATOM   4122  HD3 ARG   265      53.286  25.987  30.582  0.00  0.00           H  
ATOM   4123  HE  ARG   265      53.036  28.827  29.962  0.00  0.00           H  
ATOM   4124 1HH1 ARG   265      54.166  25.637  28.842  0.00  0.00           H  
ATOM   4125 2HH1 ARG   265      54.726  26.407  27.342  0.00  0.00           H  
ATOM   4126 1HH2 ARG   265      54.646  29.547  28.512  0.00  0.00           H  
ATOM   4127 2HH2 ARG   265      55.386  28.397  27.382  0.00  0.00           H  
ATOM   4128  N   ASP   266      49.126  25.087  27.802  0.00  0.00           N  
ATOM   4129  CA  ASP   266      49.266  24.507  26.462  0.00  0.00           C  
ATOM   4130  C   ASP   266      47.996  24.497  25.632  0.00  0.00           C  
ATOM   4131  O   ASP   266      48.076  24.397  24.412  0.00  0.00           O  
ATOM   4132  CB  ASP   266      49.906  23.127  26.602  0.00  0.00           C  
ATOM   4133  CG  ASP   266      50.256  22.387  25.282  0.00  0.00           C  
ATOM   4134  OD1 ASP   266      51.316  22.647  24.722  0.00  0.00           O  
ATOM   4135  OD2 ASP   266      49.366  21.557  24.842  0.00  0.00           O1-
ATOM   4136  H   ASP   266      49.486  24.597  28.602  0.00  0.00           H  
ATOM   4137  HA  ASP   266      49.986  25.137  25.942  0.00  0.00           H  
ATOM   4138  HB2 ASP   266      50.846  23.207  27.142  0.00  0.00           H  
ATOM   4139  HB3 ASP   266      49.456  22.497  27.362  0.00  0.00           H  
ATOM   4140  N   GLN   267      46.846  24.597  26.322  0.00  0.00           N  
ATOM   4141  CA  GLN   267      45.496  24.457  25.782  0.00  0.00           C  
ATOM   4142  C   GLN   267      45.126  25.797  25.112  0.00  0.00           C  
ATOM   4143  O   GLN   267      44.146  25.947  24.382  0.00  0.00           O  
ATOM   4144  CB  GLN   267      44.566  24.107  26.982  0.00  0.00           C  
ATOM   4145  CG  GLN   267      44.846  22.797  27.652  0.00  0.00           C  
ATOM   4146  CD  GLN   267      44.016  22.397  28.792  0.00  0.00           C  
ATOM   4147  NE2 GLN   267      44.466  21.757  29.852  0.00  0.00           N  
ATOM   4148  OE1 GLN   267      42.776  22.527  28.722  0.00  0.00           O  
ATOM   4149  H   GLN   267      46.956  24.827  27.302  0.00  0.00           H  
ATOM   4150  HA  GLN   267      45.386  23.677  25.032  0.00  0.00           H  
ATOM   4151  HB2 GLN   267      44.476  24.977  27.642  0.00  0.00           H  
ATOM   4152  HB3 GLN   267      43.556  23.987  26.572  0.00  0.00           H  
ATOM   4153  HG2 GLN   267      44.736  22.067  26.852  0.00  0.00           H  
ATOM   4154  HG3 GLN   267      45.826  22.747  28.132  0.00  0.00           H  
ATOM   4155 1HE2 GLN   267      43.796  21.647  30.602  0.00  0.00           H  
ATOM   4156 2HE2 GLN   267      45.426  21.477  29.982  0.00  0.00           H  
ATOM   4157  N   ALA   268      45.986  26.867  25.262  0.00  0.00           N  
ATOM   4158  CA  ALA   268      45.766  28.157  24.652  0.00  0.00           C  
ATOM   4159  C   ALA   268      47.016  28.797  24.052  0.00  0.00           C  
ATOM   4160  O   ALA   268      48.106  28.267  24.242  0.00  0.00           O  
ATOM   4161  CB  ALA   268      45.136  29.017  25.662  0.00  0.00           C  
ATOM   4162  H   ALA   268      46.856  26.727  25.752  0.00  0.00           H  
ATOM   4163  HA  ALA   268      45.106  28.037  23.792  0.00  0.00           H  
ATOM   4164  HB1 ALA   268      44.646  29.797  25.082  0.00  0.00           H  
ATOM   4165  HB2 ALA   268      44.366  28.497  26.222  0.00  0.00           H  
ATOM   4166  HB3 ALA   268      45.946  29.457  26.242  0.00  0.00           H  
ATOM   4167  N   GLU   269      46.906  29.977  23.462  0.00  0.00           N  
ATOM   4168  CA  GLU   269      47.986  30.807  23.012  0.00  0.00           C  
ATOM   4169  C   GLU   269      48.026  32.127  23.802  0.00  0.00           C  
ATOM   4170  O   GLU   269      48.956  32.867  23.552  0.00  0.00           O  
ATOM   4171  CB  GLU   269      47.946  31.017  21.482  0.00  0.00           C  
ATOM   4172  CG  GLU   269      48.096  29.717  20.692  0.00  0.00           C  
ATOM   4173  CD  GLU   269      47.916  29.867  19.142  0.00  0.00           C  
ATOM   4174  OE1 GLU   269      46.916  29.357  18.572  0.00  0.00           O  
ATOM   4175  OE2 GLU   269      48.616  30.657  18.482  0.00  0.00           O1-
ATOM   4176  H   GLU   269      45.966  30.277  23.262  0.00  0.00           H  
ATOM   4177  HA  GLU   269      48.916  30.307  23.262  0.00  0.00           H  
ATOM   4178  HB2 GLU   269      46.996  31.547  21.312  0.00  0.00           H  
ATOM   4179  HB3 GLU   269      48.696  31.747  21.192  0.00  0.00           H  
ATOM   4180  HG2 GLU   269      49.076  29.327  20.952  0.00  0.00           H  
ATOM   4181  HG3 GLU   269      47.326  29.017  21.032  0.00  0.00           H  
ATOM   4182  N   HIE   270      47.216  32.417  24.762  0.00  0.00           N  
ATOM   4183  CA  HIE   270      47.296  33.537  25.682  0.00  0.00           C  
ATOM   4184  C   HIE   270      46.946  33.267  27.152  0.00  0.00           C  
ATOM   4185  O   HIE   270      46.186  32.327  27.452  0.00  0.00           O  
ATOM   4186  CB  HIE   270      46.576  34.707  25.032  0.00  0.00           C  
ATOM   4187  CG  HIE   270      46.936  36.057  25.672  0.00  0.00           C  
ATOM   4188  CD2 HIE   270      48.106  36.777  25.542  0.00  0.00           C  
ATOM   4189  ND1 HIE   270      46.276  36.507  26.832  0.00  0.00           N  
ATOM   4190  CE1 HIE   270      46.956  37.587  27.292  0.00  0.00           C  
ATOM   4191  NE2 HIE   270      48.026  37.877  26.462  0.00  0.00           N  
ATOM   4192  H   HIE   270      46.416  31.817  24.882  0.00  0.00           H  
ATOM   4193  HA  HIE   270      48.336  33.847  25.792  0.00  0.00           H  
ATOM   4194  HB2 HIE   270      46.746  34.847  23.962  0.00  0.00           H  
ATOM   4195  HB3 HIE   270      45.506  34.547  25.152  0.00  0.00           H  
ATOM   4196  HD2 HIE   270      49.036  36.627  25.012  0.00  0.00           H  
ATOM   4197  HE1 HIE   270      46.656  38.187  28.132  0.00  0.00           H  
ATOM   4198  HE2 HIE   270      48.836  38.447  26.672  0.00  0.00           H  
ATOM   4199  N   LEU   271      47.436  33.997  28.212  0.00  0.00           N  
ATOM   4200  CA  LEU   271      47.066  33.737  29.562  0.00  0.00           C  
ATOM   4201  C   LEU   271      45.576  33.897  29.832  0.00  0.00           C  
ATOM   4202  O   LEU   271      45.016  33.207  30.672  0.00  0.00           O  
ATOM   4203  CB  LEU   271      47.846  34.667  30.572  0.00  0.00           C  
ATOM   4204  CG  LEU   271      47.556  34.427  32.062  0.00  0.00           C  
ATOM   4205  CD1 LEU   271      47.976  33.077  32.682  0.00  0.00           C  
ATOM   4206  CD2 LEU   271      48.286  35.507  32.862  0.00  0.00           C  
ATOM   4207  H   LEU   271      48.046  34.777  28.022  0.00  0.00           H  
ATOM   4208  HA  LEU   271      47.176  32.687  29.822  0.00  0.00           H  
ATOM   4209  HB2 LEU   271      48.896  34.447  30.402  0.00  0.00           H  
ATOM   4210  HB3 LEU   271      47.566  35.697  30.352  0.00  0.00           H  
ATOM   4211  HG  LEU   271      46.496  34.617  32.192  0.00  0.00           H  
ATOM   4212 1HD1 LEU   271      47.816  33.097  33.762  0.00  0.00           H  
ATOM   4213 2HD1 LEU   271      47.446  32.197  32.312  0.00  0.00           H  
ATOM   4214 3HD1 LEU   271      49.006  32.837  32.402  0.00  0.00           H  
ATOM   4215 1HD2 LEU   271      49.336  35.337  33.082  0.00  0.00           H  
ATOM   4216 2HD2 LEU   271      48.156  36.497  32.422  0.00  0.00           H  
ATOM   4217 3HD2 LEU   271      47.846  35.637  33.852  0.00  0.00           H  
ATOM   4218  N   LYS   272      44.896  34.877  29.172  0.00  0.00           N  
ATOM   4219  CA  LYS   272      43.446  35.037  29.392  0.00  0.00           C  
ATOM   4220  C   LYS   272      42.596  33.737  29.242  0.00  0.00           C  
ATOM   4221  O   LYS   272      41.836  33.307  30.092  0.00  0.00           O  
ATOM   4222  CB  LYS   272      42.966  36.227  28.602  0.00  0.00           C  
ATOM   4223  CG  LYS   272      42.776  36.117  27.062  0.00  0.00           C  
ATOM   4224  CD  LYS   272      42.256  37.427  26.492  0.00  0.00           C  
ATOM   4225  CE  LYS   272      41.826  37.297  25.042  0.00  0.00           C  
ATOM   4226  NZ  LYS   272      41.346  38.637  24.472  0.00  0.00           N1+
ATOM   4227  H   LYS   272      45.286  35.487  28.462  0.00  0.00           H  
ATOM   4228  HA  LYS   272      43.256  35.327  30.432  0.00  0.00           H  
ATOM   4229  HB2 LYS   272      42.056  36.387  29.182  0.00  0.00           H  
ATOM   4230  HB3 LYS   272      43.626  37.067  28.802  0.00  0.00           H  
ATOM   4231  HG2 LYS   272      43.686  35.747  26.602  0.00  0.00           H  
ATOM   4232  HG3 LYS   272      41.956  35.417  26.892  0.00  0.00           H  
ATOM   4233  HD2 LYS   272      41.356  37.687  27.052  0.00  0.00           H  
ATOM   4234  HD3 LYS   272      42.996  38.217  26.532  0.00  0.00           H  
ATOM   4235  HE2 LYS   272      42.626  36.927  24.402  0.00  0.00           H  
ATOM   4236  HE3 LYS   272      41.056  36.537  24.952  0.00  0.00           H  
ATOM   4237  HZ1 LYS   272      40.596  39.017  25.032  0.00  0.00           H  
ATOM   4238  HZ2 LYS   272      42.126  39.277  24.532  0.00  0.00           H  
ATOM   4239  HZ3 LYS   272      41.016  38.497  23.532  0.00  0.00           H  
ATOM   4240  N   THR   273      42.896  33.087  28.112  0.00  0.00           N  
ATOM   4241  CA  THR   273      42.146  31.847  27.822  0.00  0.00           C  
ATOM   4242  C   THR   273      42.586  30.797  28.842  0.00  0.00           C  
ATOM   4243  O   THR   273      41.646  30.317  29.482  0.00  0.00           O  
ATOM   4244  CB  THR   273      42.446  31.407  26.362  0.00  0.00           C  
ATOM   4245  CG2 THR   273      41.666  30.217  25.952  0.00  0.00           C  
ATOM   4246  OG1 THR   273      42.176  32.347  25.372  0.00  0.00           O  
ATOM   4247  H   THR   273      43.426  33.557  27.392  0.00  0.00           H  
ATOM   4248  HA  THR   273      41.056  31.937  27.832  0.00  0.00           H  
ATOM   4249  HB  THR   273      43.506  31.177  26.222  0.00  0.00           H  
ATOM   4250  HG1 THR   273      42.596  32.047  24.562  0.00  0.00           H  
ATOM   4251 1HG2 THR   273      41.386  29.617  26.812  0.00  0.00           H  
ATOM   4252 2HG2 THR   273      40.806  30.557  25.362  0.00  0.00           H  
ATOM   4253 3HG2 THR   273      42.286  29.617  25.282  0.00  0.00           H  
ATOM   4254  N   ALA   274      43.866  30.497  29.102  0.00  0.00           N  
ATOM   4255  CA  ALA   274      44.266  29.527  30.132  0.00  0.00           C  
ATOM   4256  C   ALA   274      43.756  29.797  31.522  0.00  0.00           C  
ATOM   4257  O   ALA   274      43.486  28.797  32.112  0.00  0.00           O  
ATOM   4258  CB  ALA   274      45.786  29.567  30.072  0.00  0.00           C  
ATOM   4259  H   ALA   274      44.576  30.987  28.572  0.00  0.00           H  
ATOM   4260  HA  ALA   274      43.776  28.597  29.852  0.00  0.00           H  
ATOM   4261  HB1 ALA   274      46.096  29.227  29.082  0.00  0.00           H  
ATOM   4262  HB2 ALA   274      46.146  30.567  30.282  0.00  0.00           H  
ATOM   4263  HB3 ALA   274      46.296  28.847  30.712  0.00  0.00           H  
ATOM   4264  N   VAL   275      43.576  31.087  31.962  0.00  0.00           N  
ATOM   4265  CA  VAL   275      43.076  31.477  33.272  0.00  0.00           C  
ATOM   4266  C   VAL   275      41.516  31.247  33.292  0.00  0.00           C  
ATOM   4267  O   VAL   275      41.076  30.687  34.282  0.00  0.00           O  
ATOM   4268  CB  VAL   275      43.256  32.967  33.682  0.00  0.00           C  
ATOM   4269  CG1 VAL   275      42.386  33.377  34.872  0.00  0.00           C  
ATOM   4270  CG2 VAL   275      44.766  33.327  33.872  0.00  0.00           C  
ATOM   4271  H   VAL   275      43.826  31.877  31.382  0.00  0.00           H  
ATOM   4272  HA  VAL   275      43.636  30.777  33.892  0.00  0.00           H  
ATOM   4273  HB  VAL   275      42.866  33.477  32.802  0.00  0.00           H  
ATOM   4274 1HG1 VAL   275      41.386  33.417  34.442  0.00  0.00           H  
ATOM   4275 2HG1 VAL   275      42.376  32.617  35.652  0.00  0.00           H  
ATOM   4276 3HG1 VAL   275      42.676  34.387  35.162  0.00  0.00           H  
ATOM   4277 1HG2 VAL   275      44.846  34.407  33.732  0.00  0.00           H  
ATOM   4278 2HG2 VAL   275      45.096  33.167  34.892  0.00  0.00           H  
ATOM   4279 3HG2 VAL   275      45.316  32.687  33.172  0.00  0.00           H  
ATOM   4280  N   GLN   276      40.766  31.637  32.272  0.00  0.00           N  
ATOM   4281  CA  GLN   276      39.326  31.387  32.162  0.00  0.00           C  
ATOM   4282  C   GLN   276      39.056  29.877  31.992  0.00  0.00           C  
ATOM   4283  O   GLN   276      38.106  29.387  32.642  0.00  0.00           O  
ATOM   4284  CB  GLN   276      38.746  32.217  31.072  0.00  0.00           C  
ATOM   4285  CG  GLN   276      38.686  33.717  31.352  0.00  0.00           C  
ATOM   4286  CD  GLN   276      38.316  34.147  32.762  0.00  0.00           C  
ATOM   4287  NE2 GLN   276      39.236  34.717  33.462  0.00  0.00           N  
ATOM   4288  OE1 GLN   276      37.216  33.917  33.222  0.00  0.00           O  
ATOM   4289  H   GLN   276      41.206  32.197  31.562  0.00  0.00           H  
ATOM   4290  HA  GLN   276      38.846  31.697  33.092  0.00  0.00           H  
ATOM   4291  HB2 GLN   276      39.256  31.967  30.142  0.00  0.00           H  
ATOM   4292  HB3 GLN   276      37.696  31.967  30.932  0.00  0.00           H  
ATOM   4293  HG2 GLN   276      39.636  34.207  31.122  0.00  0.00           H  
ATOM   4294  HG3 GLN   276      37.936  34.187  30.712  0.00  0.00           H  
ATOM   4295 1HE2 GLN   276      39.066  34.917  34.442  0.00  0.00           H  
ATOM   4296 2HE2 GLN   276      40.066  35.037  32.972  0.00  0.00           H  
ATOM   4297  N   MET   277      39.856  29.147  31.282  0.00  0.00           N  
ATOM   4298  CA  MET   277      39.896  27.697  31.322  0.00  0.00           C  
ATOM   4299  C   MET   277      40.096  27.157  32.712  0.00  0.00           C  
ATOM   4300  O   MET   277      39.216  26.407  33.222  0.00  0.00           O  
ATOM   4301  CB  MET   277      40.926  27.147  30.382  0.00  0.00           C  
ATOM   4302  CG  MET   277      40.586  27.257  28.862  0.00  0.00           C  
ATOM   4303  SD  MET   277      42.096  26.717  28.002  0.00  0.00           S  
ATOM   4304  CE  MET   277      41.366  26.217  26.422  0.00  0.00           C  
ATOM   4305  H   MET   277      40.436  29.617  30.602  0.00  0.00           H  
ATOM   4306  HA  MET   277      38.886  27.407  31.012  0.00  0.00           H  
ATOM   4307  HB2 MET   277      41.846  27.707  30.552  0.00  0.00           H  
ATOM   4308  HB3 MET   277      41.206  26.127  30.652  0.00  0.00           H  
ATOM   4309  HG2 MET   277      39.786  26.547  28.682  0.00  0.00           H  
ATOM   4310  HG3 MET   277      40.366  28.307  28.672  0.00  0.00           H  
ATOM   4311  HE1 MET   277      42.096  25.787  25.722  0.00  0.00           H  
ATOM   4312  HE2 MET   277      40.666  25.397  26.572  0.00  0.00           H  
ATOM   4313  HE3 MET   277      40.866  27.047  25.932  0.00  0.00           H  
ATOM   4314  N   ALA   278      41.086  27.627  33.452  0.00  0.00           N  
ATOM   4315  CA  ALA   278      41.466  27.017  34.692  0.00  0.00           C  
ATOM   4316  C   ALA   278      40.436  27.167  35.742  0.00  0.00           C  
ATOM   4317  O   ALA   278      40.026  26.157  36.362  0.00  0.00           O  
ATOM   4318  CB  ALA   278      42.766  27.747  35.172  0.00  0.00           C  
ATOM   4319  H   ALA   278      41.726  28.257  32.972  0.00  0.00           H  
ATOM   4320  HA  ALA   278      41.656  25.947  34.542  0.00  0.00           H  
ATOM   4321  HB1 ALA   278      43.316  27.357  36.022  0.00  0.00           H  
ATOM   4322  HB2 ALA   278      43.496  27.667  34.372  0.00  0.00           H  
ATOM   4323  HB3 ALA   278      42.516  28.737  35.532  0.00  0.00           H  
ATOM   4324  N   VAL   279      39.726  28.317  35.742  0.00  0.00           N  
ATOM   4325  CA  VAL   279      38.596  28.637  36.652  0.00  0.00           C  
ATOM   4326  C   VAL   279      37.366  27.717  36.402  0.00  0.00           C  
ATOM   4327  O   VAL   279      36.736  27.277  37.382  0.00  0.00           O  
ATOM   4328  CB  VAL   279      38.336  30.197  36.602  0.00  0.00           C  
ATOM   4329  CG1 VAL   279      36.976  30.637  37.182  0.00  0.00           C  
ATOM   4330  CG2 VAL   279      39.506  30.817  37.332  0.00  0.00           C  
ATOM   4331  H   VAL   279      40.046  28.947  35.022  0.00  0.00           H  
ATOM   4332  HA  VAL   279      38.936  28.427  37.662  0.00  0.00           H  
ATOM   4333  HB  VAL   279      38.336  30.477  35.542  0.00  0.00           H  
ATOM   4334 1HG1 VAL   279      36.206  30.147  36.592  0.00  0.00           H  
ATOM   4335 2HG1 VAL   279      36.906  30.397  38.242  0.00  0.00           H  
ATOM   4336 3HG1 VAL   279      36.856  31.717  37.142  0.00  0.00           H  
ATOM   4337 1HG2 VAL   279      39.496  30.697  38.412  0.00  0.00           H  
ATOM   4338 2HG2 VAL   279      40.446  30.527  36.842  0.00  0.00           H  
ATOM   4339 3HG2 VAL   279      39.326  31.887  37.242  0.00  0.00           H  
ATOM   4340  N   PHE   280      36.966  27.427  35.142  0.00  0.00           N  
ATOM   4341  CA  PHE   280      35.986  26.457  34.772  0.00  0.00           C  
ATOM   4342  C   PHE   280      36.166  25.077  35.392  0.00  0.00           C  
ATOM   4343  O   PHE   280      35.226  24.537  35.932  0.00  0.00           O  
ATOM   4344  CB  PHE   280      35.826  26.417  33.262  0.00  0.00           C  
ATOM   4345  CG  PHE   280      34.966  25.287  32.882  0.00  0.00           C  
ATOM   4346  CD1 PHE   280      35.456  24.217  32.232  0.00  0.00           C  
ATOM   4347  CD2 PHE   280      33.576  25.387  33.002  0.00  0.00           C  
ATOM   4348  CE1 PHE   280      34.606  23.247  31.692  0.00  0.00           C  
ATOM   4349  CE2 PHE   280      32.706  24.477  32.422  0.00  0.00           C  
ATOM   4350  CZ  PHE   280      33.246  23.407  31.672  0.00  0.00           C  
ATOM   4351  H   PHE   280      37.266  28.057  34.422  0.00  0.00           H  
ATOM   4352  HA  PHE   280      35.026  26.827  35.142  0.00  0.00           H  
ATOM   4353  HB2 PHE   280      35.566  27.437  32.992  0.00  0.00           H  
ATOM   4354  HB3 PHE   280      36.786  26.227  32.792  0.00  0.00           H  
ATOM   4355  HD1 PHE   280      36.516  23.987  32.202  0.00  0.00           H  
ATOM   4356  HD2 PHE   280      33.156  26.257  33.492  0.00  0.00           H  
ATOM   4357  HE1 PHE   280      35.066  22.367  31.282  0.00  0.00           H  
ATOM   4358  HE2 PHE   280      31.636  24.607  32.362  0.00  0.00           H  
ATOM   4359  HZ  PHE   280      32.596  22.747  31.122  0.00  0.00           H  
ATOM   4360  N   ILE   281      37.396  24.537  35.352  0.00  0.00           N  
ATOM   4361  CA  ILE   281      37.726  23.267  35.932  0.00  0.00           C  
ATOM   4362  C   ILE   281      38.126  23.247  37.422  0.00  0.00           C  
ATOM   4363  O   ILE   281      37.736  22.257  38.002  0.00  0.00           O  
ATOM   4364  CB  ILE   281      38.756  22.447  35.052  0.00  0.00           C  
ATOM   4365  CG1 ILE   281      40.226  22.987  35.092  0.00  0.00           C  
ATOM   4366  CG2 ILE   281      38.136  22.137  33.762  0.00  0.00           C  
ATOM   4367  CD1 ILE   281      41.216  22.097  34.342  0.00  0.00           C  
ATOM   4368  H   ILE   281      38.116  25.117  34.952  0.00  0.00           H  
ATOM   4369  HA  ILE   281      36.806  22.687  35.952  0.00  0.00           H  
ATOM   4370  HB  ILE   281      38.806  21.477  35.542  0.00  0.00           H  
ATOM   4371 2HG1 ILE   281      40.336  23.987  34.682  0.00  0.00           H  
ATOM   4372 3HG1 ILE   281      40.586  22.947  36.122  0.00  0.00           H  
ATOM   4373 1HG2 ILE   281      37.066  21.907  33.822  0.00  0.00           H  
ATOM   4374 2HG2 ILE   281      38.246  23.067  33.212  0.00  0.00           H  
ATOM   4375 3HG2 ILE   281      38.686  21.327  33.282  0.00  0.00           H  
ATOM   4376 1HD1 ILE   281      41.136  21.107  34.792  0.00  0.00           H  
ATOM   4377 2HD1 ILE   281      40.936  22.207  33.292  0.00  0.00           H  
ATOM   4378 3HD1 ILE   281      42.206  22.507  34.522  0.00  0.00           H  
ATOM   4379  N   HIE   282      38.806  24.267  37.952  0.00  0.00           N  
ATOM   4380  CA  HIE   282      39.096  24.377  39.362  0.00  0.00           C  
ATOM   4381  C   HIE   282      37.866  24.327  40.302  0.00  0.00           C  
ATOM   4382  O   HIE   282      37.886  23.557  41.282  0.00  0.00           O  
ATOM   4383  CB  HIE   282      40.036  25.507  39.662  0.00  0.00           C  
ATOM   4384  CG  HIE   282      40.516  25.517  41.112  0.00  0.00           C  
ATOM   4385  CD2 HIE   282      40.946  24.427  41.802  0.00  0.00           C  
ATOM   4386  ND1 HIE   282      40.476  26.617  41.872  0.00  0.00           N  
ATOM   4387  CE1 HIE   282      40.976  26.217  43.022  0.00  0.00           C  
ATOM   4388  NE2 HIE   282      41.226  24.897  43.092  0.00  0.00           N  
ATOM   4389  H   HIE   282      39.066  25.047  37.372  0.00  0.00           H  
ATOM   4390  HA  HIE   282      39.576  23.437  39.652  0.00  0.00           H  
ATOM   4391  HB2 HIE   282      40.856  25.517  38.952  0.00  0.00           H  
ATOM   4392  HB3 HIE   282      39.486  26.437  39.542  0.00  0.00           H  
ATOM   4393  HD2 HIE   282      41.096  23.417  41.452  0.00  0.00           H  
ATOM   4394  HE1 HIE   282      41.266  26.877  43.822  0.00  0.00           H  
ATOM   4395  HE2 HIE   282      41.756  24.387  43.772  0.00  0.00           H  
ATOM   4396  N   ASN   283      36.866  25.127  40.052  0.00  0.00           N  
ATOM   4397  CA  ASN   283      35.556  25.027  40.792  0.00  0.00           C  
ATOM   4398  C   ASN   283      34.606  23.887  40.452  0.00  0.00           C  
ATOM   4399  O   ASN   283      33.546  23.787  40.972  0.00  0.00           O  
ATOM   4400  CB  ASN   283      34.786  26.357  40.552  0.00  0.00           C  
ATOM   4401  CG  ASN   283      35.546  27.547  40.962  0.00  0.00           C  
ATOM   4402  ND2 ASN   283      36.016  28.367  40.022  0.00  0.00           N  
ATOM   4403  OD1 ASN   283      35.706  27.817  42.162  0.00  0.00           O  
ATOM   4404  H   ASN   283      36.936  25.797  39.302  0.00  0.00           H  
ATOM   4405  HA  ASN   283      35.776  24.997  41.852  0.00  0.00           H  
ATOM   4406  HB2 ASN   283      34.466  26.337  39.512  0.00  0.00           H  
ATOM   4407  HB3 ASN   283      33.896  26.447  41.182  0.00  0.00           H  
ATOM   4408 1HD2 ASN   283      36.536  29.117  40.442  0.00  0.00           H  
ATOM   4409 2HD2 ASN   283      36.106  28.157  39.042  0.00  0.00           H  
ATOM   4410  N   LYS   284      34.996  23.097  39.402  0.00  0.00           N  
ATOM   4411  CA  LYS   284      34.216  21.897  39.012  0.00  0.00           C  
ATOM   4412  C   LYS   284      34.576  20.677  39.892  0.00  0.00           C  
ATOM   4413  O   LYS   284      33.796  19.747  40.072  0.00  0.00           O  
ATOM   4414  CB  LYS   284      34.586  21.677  37.532  0.00  0.00           C  
ATOM   4415  CG  LYS   284      33.706  20.717  36.772  0.00  0.00           C  
ATOM   4416  CD  LYS   284      33.966  20.567  35.252  0.00  0.00           C  
ATOM   4417  CE  LYS   284      33.306  21.757  34.412  0.00  0.00           C  
ATOM   4418  NZ  LYS   284      31.866  22.047  34.632  0.00  0.00           N1+
ATOM   4419  H   LYS   284      35.946  23.127  39.062  0.00  0.00           H  
ATOM   4420  HA  LYS   284      33.156  22.107  39.122  0.00  0.00           H  
ATOM   4421  HB2 LYS   284      34.576  22.637  37.022  0.00  0.00           H  
ATOM   4422  HB3 LYS   284      35.616  21.327  37.442  0.00  0.00           H  
ATOM   4423  HG2 LYS   284      33.676  19.737  37.252  0.00  0.00           H  
ATOM   4424  HG3 LYS   284      32.706  21.127  36.902  0.00  0.00           H  
ATOM   4425  HD2 LYS   284      35.046  20.667  35.082  0.00  0.00           H  
ATOM   4426  HD3 LYS   284      33.356  19.747  34.902  0.00  0.00           H  
ATOM   4427  HE2 LYS   284      33.876  22.677  34.532  0.00  0.00           H  
ATOM   4428  HE3 LYS   284      33.156  21.507  33.362  0.00  0.00           H  
ATOM   4429  HZ1 LYS   284      31.346  22.537  33.922  0.00  0.00           H  
ATOM   4430  HZ2 LYS   284      31.356  21.217  34.892  0.00  0.00           H  
ATOM   4431  HZ3 LYS   284      31.826  22.737  35.362  0.00  0.00           H  
ATOM   4432  N   LYS   285      35.766  20.617  40.422  0.00  0.00           N  
ATOM   4433  CA  LYS   285      36.266  19.477  41.322  0.00  0.00           C  
ATOM   4434  C   LYS   285      35.316  19.247  42.482  0.00  0.00           C  
ATOM   4435  O   LYS   285      34.886  20.217  43.112  0.00  0.00           O  
ATOM   4436  CB  LYS   285      37.676  19.927  41.902  0.00  0.00           C  
ATOM   4437  CG  LYS   285      38.736  20.117  40.752  0.00  0.00           C  
ATOM   4438  CD  LYS   285      40.136  20.337  41.322  0.00  0.00           C  
ATOM   4439  CE  LYS   285      40.816  19.067  41.942  0.00  0.00           C  
ATOM   4440  NZ  LYS   285      42.116  19.417  42.552  0.00  0.00           N1+
ATOM   4441  H   LYS   285      36.456  21.267  40.072  0.00  0.00           H  
ATOM   4442  HA  LYS   285      36.366  18.527  40.802  0.00  0.00           H  
ATOM   4443  HB2 LYS   285      37.546  20.907  42.352  0.00  0.00           H  
ATOM   4444  HB3 LYS   285      38.056  19.217  42.642  0.00  0.00           H  
ATOM   4445  HG2 LYS   285      38.666  19.327  39.992  0.00  0.00           H  
ATOM   4446  HG3 LYS   285      38.436  21.017  40.222  0.00  0.00           H  
ATOM   4447  HD2 LYS   285      40.766  20.597  40.472  0.00  0.00           H  
ATOM   4448  HD3 LYS   285      40.106  21.217  41.952  0.00  0.00           H  
ATOM   4449  HE2 LYS   285      40.256  18.517  42.692  0.00  0.00           H  
ATOM   4450  HE3 LYS   285      40.906  18.367  41.102  0.00  0.00           H  
ATOM   4451  HZ1 LYS   285      42.616  18.657  43.002  0.00  0.00           H  
ATOM   4452  HZ2 LYS   285      42.676  19.687  41.762  0.00  0.00           H  
ATOM   4453  HZ3 LYS   285      42.036  20.227  43.152  0.00  0.00           H  
ATOM   4454  N   ARG   286      35.056  17.977  42.812  0.00  0.00           N  
ATOM   4455  CA  ARG   286      34.446  17.457  44.062  0.00  0.00           C  
ATOM   4456  C   ARG   286      35.476  17.157  45.082  0.00  0.00           C  
ATOM   4457  O   ARG   286      36.616  16.617  44.852  0.00  0.00           O  
ATOM   4458  CB  ARG   286      33.856  16.047  43.842  0.00  0.00           C  
ATOM   4459  CG  ARG   286      32.616  15.997  42.952  0.00  0.00           C  
ATOM   4460  CD  ARG   286      31.266  16.437  43.582  0.00  0.00           C  
ATOM   4461  NE  ARG   286      30.886  15.647  44.812  0.00  0.00           N  
ATOM   4462  CZ  ARG   286      29.666  15.637  45.362  0.00  0.00           C  
ATOM   4463  NH1 ARG   286      28.716  16.377  44.882  0.00  0.00           N1+
ATOM   4464  NH2 ARG   286      29.396  14.827  46.372  0.00  0.00           N  
ATOM   4465  H   ARG   286      35.486  17.257  42.242  0.00  0.00           H  
ATOM   4466  HA  ARG   286      33.686  18.117  44.462  0.00  0.00           H  
ATOM   4467  HB2 ARG   286      34.596  15.357  43.432  0.00  0.00           H  
ATOM   4468  HB3 ARG   286      33.556  15.737  44.842  0.00  0.00           H  
ATOM   4469  HG2 ARG   286      32.786  16.697  42.132  0.00  0.00           H  
ATOM   4470  HG3 ARG   286      32.496  14.987  42.562  0.00  0.00           H  
ATOM   4471  HD2 ARG   286      31.436  17.497  43.752  0.00  0.00           H  
ATOM   4472  HD3 ARG   286      30.566  16.337  42.752  0.00  0.00           H  
ATOM   4473  HE  ARG   286      31.626  15.127  45.262  0.00  0.00           H  
ATOM   4474 1HH1 ARG   286      28.766  16.887  44.012  0.00  0.00           H  
ATOM   4475 2HH1 ARG   286      27.866  16.617  45.382  0.00  0.00           H  
ATOM   4476 1HH2 ARG   286      30.166  14.267  46.702  0.00  0.00           H  
ATOM   4477 2HH2 ARG   286      28.496  14.847  46.842  0.00  0.00           H  
ATOM   4478  N   LYS   287      35.206  17.537  46.352  0.00  0.00           N  
ATOM   4479  CA  LYS   287      36.156  17.447  47.512  0.00  0.00           C  
ATOM   4480  C   LYS   287      35.966  16.207  48.352  0.00  0.00           C  
ATOM   4481  O   LYS   287      36.816  15.947  49.192  0.00  0.00           O  
ATOM   4482  CB  LYS   287      36.206  18.737  48.312  0.00  0.00           C  
ATOM   4483  CG  LYS   287      34.966  18.917  49.132  0.00  0.00           C  
ATOM   4484  CD  LYS   287      35.146  19.977  50.212  0.00  0.00           C  
ATOM   4485  CE  LYS   287      33.696  20.247  50.632  0.00  0.00           C  
ATOM   4486  NZ  LYS   287      33.626  21.077  51.802  0.00  0.00           N1+
ATOM   4487  H   LYS   287      34.236  17.707  46.592  0.00  0.00           H  
ATOM   4488  HA  LYS   287      37.196  17.407  47.192  0.00  0.00           H  
ATOM   4489  HB2 LYS   287      37.036  18.557  49.002  0.00  0.00           H  
ATOM   4490  HB3 LYS   287      36.386  19.637  47.732  0.00  0.00           H  
ATOM   4491  HG2 LYS   287      34.236  19.297  48.412  0.00  0.00           H  
ATOM   4492  HG3 LYS   287      34.476  18.027  49.532  0.00  0.00           H  
ATOM   4493  HD2 LYS   287      35.566  19.577  51.132  0.00  0.00           H  
ATOM   4494  HD3 LYS   287      35.576  20.917  49.882  0.00  0.00           H  
ATOM   4495  HE2 LYS   287      33.026  20.697  49.902  0.00  0.00           H  
ATOM   4496  HE3 LYS   287      33.156  19.327  50.832  0.00  0.00           H  
ATOM   4497  HZ1 LYS   287      33.916  22.037  51.632  0.00  0.00           H  
ATOM   4498  HZ2 LYS   287      32.716  21.067  52.232  0.00  0.00           H  
ATOM   4499  HZ3 LYS   287      34.286  20.817  52.512  0.00  0.00           H  
ATOM   4500  N   GLY   288      34.986  15.257  48.142  0.00  0.00           N  
ATOM   4501  CA  GLY   288      34.896  13.907  48.802  0.00  0.00           C  
ATOM   4502  C   GLY   288      33.816  13.747  49.852  0.00  0.00           C  
ATOM   4503  O   GLY   288      33.726  14.667  50.702  0.00  0.00           O  
ATOM   4504  H   GLY   288      34.346  15.477  47.382  0.00  0.00           H  
ATOM   4505  HA2 GLY   288      34.656  13.187  48.012  0.00  0.00           H  
ATOM   4506  HA3 GLY   288      35.826  13.597  49.282  0.00  0.00           H  
ATOM   4507  N   GLY   289      33.126  12.607  49.922  0.00  0.00           N  
ATOM   4508  CA  GLY   289      32.046  12.387  50.892  0.00  0.00           C  
ATOM   4509  C   GLY   289      30.666  12.717  50.212  0.00  0.00           C  
ATOM   4510  O   GLY   289      30.616  13.207  49.132  0.00  0.00           O  
ATOM   4511  H   GLY   289      33.396  11.807  49.362  0.00  0.00           H  
ATOM   4512  HA2 GLY   289      31.996  11.347  51.212  0.00  0.00           H  
ATOM   4513  HA3 GLY   289      32.236  12.867  51.852  0.00  0.00           H  
ATOM   4514  N   ILE   290      29.566  12.557  51.022  0.00  0.00           N  
ATOM   4515  CA  ILE   290      28.236  12.707  50.482  0.00  0.00           C  
ATOM   4516  C   ILE   290      27.896  14.257  50.362  0.00  0.00           C  
ATOM   4517  O   ILE   290      27.436  14.697  49.362  0.00  0.00           O  
ATOM   4518  CB  ILE   290      27.256  11.987  51.422  0.00  0.00           C  
ATOM   4519  CG1 ILE   290      25.996  11.567  50.562  0.00  0.00           C  
ATOM   4520  CG2 ILE   290      26.926  12.817  52.692  0.00  0.00           C  
ATOM   4521  CD1 ILE   290      24.926  10.737  51.282  0.00  0.00           C  
ATOM   4522  H   ILE   290      29.776  12.287  51.972  0.00  0.00           H  
ATOM   4523  HA  ILE   290      28.266  12.257  49.492  0.00  0.00           H  
ATOM   4524  HB  ILE   290      27.706  11.087  51.852  0.00  0.00           H  
ATOM   4525 2HG1 ILE   290      25.696  12.467  50.032  0.00  0.00           H  
ATOM   4526 3HG1 ILE   290      26.356  10.987  49.702  0.00  0.00           H  
ATOM   4527 1HG2 ILE   290      26.186  12.257  53.252  0.00  0.00           H  
ATOM   4528 2HG2 ILE   290      27.876  12.927  53.212  0.00  0.00           H  
ATOM   4529 3HG2 ILE   290      26.526  13.817  52.522  0.00  0.00           H  
ATOM   4530 1HD1 ILE   290      25.326   9.997  51.982  0.00  0.00           H  
ATOM   4531 2HD1 ILE   290      24.396  11.427  51.942  0.00  0.00           H  
ATOM   4532 3HD1 ILE   290      24.266  10.277  50.552  0.00  0.00           H  
ATOM   4533  N   GLY   291      28.326  15.077  51.302  0.00  0.00           N  
ATOM   4534  CA  GLY   291      28.446  16.527  51.132  0.00  0.00           C  
ATOM   4535  C   GLY   291      29.776  16.897  50.532  0.00  0.00           C  
ATOM   4536  O   GLY   291      30.226  17.957  50.902  0.00  0.00           O  
ATOM   4537  H   GLY   291      28.816  14.677  52.092  0.00  0.00           H  
ATOM   4538  HA2 GLY   291      27.736  16.847  50.382  0.00  0.00           H  
ATOM   4539  HA3 GLY   291      28.276  16.967  52.112  0.00  0.00           H  
ATOM   4540  N   GLY   292      30.386  16.067  49.702  0.00  0.00           N  
ATOM   4541  CA  GLY   292      31.706  16.307  49.092  0.00  0.00           C  
ATOM   4542  C   GLY   292      31.766  17.167  47.812  0.00  0.00           C  
ATOM   4543  O   GLY   292      32.436  16.827  46.862  0.00  0.00           O  
ATOM   4544  H   GLY   292      29.886  15.217  49.482  0.00  0.00           H  
ATOM   4545  HA2 GLY   292      32.366  16.817  49.792  0.00  0.00           H  
ATOM   4546  HA3 GLY   292      32.066  15.297  48.892  0.00  0.00           H  
ATOM   4547  N   TYR   293      30.966  18.257  47.832  0.00  0.00           N  
ATOM   4548  CA  TYR   293      30.496  19.157  46.732  0.00  0.00           C  
ATOM   4549  C   TYR   293      31.496  19.857  45.862  0.00  0.00           C  
ATOM   4550  O   TYR   293      32.616  20.067  46.342  0.00  0.00           O  
ATOM   4551  CB  TYR   293      29.466  20.187  47.172  0.00  0.00           C  
ATOM   4552  CG  TYR   293      30.006  21.087  48.262  0.00  0.00           C  
ATOM   4553  CD1 TYR   293      29.556  20.717  49.562  0.00  0.00           C  
ATOM   4554  CD2 TYR   293      30.776  22.247  48.062  0.00  0.00           C  
ATOM   4555  CE1 TYR   293      29.986  21.487  50.682  0.00  0.00           C  
ATOM   4556  CE2 TYR   293      31.136  23.047  49.192  0.00  0.00           C  
ATOM   4557  CZ  TYR   293      30.756  22.697  50.542  0.00  0.00           C  
ATOM   4558  OH  TYR   293      31.046  23.457  51.622  0.00  0.00           O  
ATOM   4559  H   TYR   293      30.546  18.367  48.742  0.00  0.00           H  
ATOM   4560  HA  TYR   293      30.016  18.517  46.002  0.00  0.00           H  
ATOM   4561  HB2 TYR   293      29.016  20.707  46.332  0.00  0.00           H  
ATOM   4562  HB3 TYR   293      28.656  19.537  47.522  0.00  0.00           H  
ATOM   4563  HD1 TYR   293      28.966  19.827  49.682  0.00  0.00           H  
ATOM   4564  HD2 TYR   293      31.126  22.557  47.092  0.00  0.00           H  
ATOM   4565  HE1 TYR   293      29.666  21.217  51.672  0.00  0.00           H  
ATOM   4566  HE2 TYR   293      31.766  23.907  49.052  0.00  0.00           H  
ATOM   4567  HH  TYR   293      30.476  23.347  52.382  0.00  0.00           H  
ATOM   4568  N   SER   294      31.146  20.227  44.662  0.00  0.00           N  
ATOM   4569  CA  SER   294      32.016  21.267  43.932  0.00  0.00           C  
ATOM   4570  C   SER   294      31.666  22.717  44.152  0.00  0.00           C  
ATOM   4571  O   SER   294      30.556  23.037  44.482  0.00  0.00           O  
ATOM   4572  CB  SER   294      32.036  21.037  42.382  0.00  0.00           C  
ATOM   4573  OG  SER   294      30.726  21.347  42.012  0.00  0.00           O  
ATOM   4574  H   SER   294      30.236  19.947  44.322  0.00  0.00           H  
ATOM   4575  HA  SER   294      33.036  21.057  44.252  0.00  0.00           H  
ATOM   4576  HB2 SER   294      32.726  21.737  41.922  0.00  0.00           H  
ATOM   4577  HB3 SER   294      32.296  20.017  42.102  0.00  0.00           H  
ATOM   4578  HG  SER   294      30.556  21.497  41.082  0.00  0.00           H  
ATOM   4579  N   ALA   295      32.596  23.647  44.302  0.00  0.00           N  
ATOM   4580  CA  ALA   295      32.326  25.037  44.552  0.00  0.00           C  
ATOM   4581  C   ALA   295      31.506  25.707  43.362  0.00  0.00           C  
ATOM   4582  O   ALA   295      30.726  26.667  43.662  0.00  0.00           O  
ATOM   4583  CB  ALA   295      33.656  25.807  44.892  0.00  0.00           C  
ATOM   4584  H   ALA   295      33.546  23.407  44.062  0.00  0.00           H  
ATOM   4585  HA  ALA   295      31.746  25.177  45.472  0.00  0.00           H  
ATOM   4586  HB1 ALA   295      34.176  26.047  43.962  0.00  0.00           H  
ATOM   4587  HB2 ALA   295      33.366  26.677  45.472  0.00  0.00           H  
ATOM   4588  HB3 ALA   295      34.286  25.137  45.472  0.00  0.00           H  
ATOM   4589  N   GLY   296      31.636  25.267  42.112  0.00  0.00           N  
ATOM   4590  CA  GLY   296      30.856  25.817  40.922  0.00  0.00           C  
ATOM   4591  C   GLY   296      29.336  25.547  40.932  0.00  0.00           C  
ATOM   4592  O   GLY   296      28.616  26.177  40.182  0.00  0.00           O  
ATOM   4593  H   GLY   296      32.316  24.547  41.922  0.00  0.00           H  
ATOM   4594  HA2 GLY   296      31.056  26.867  40.702  0.00  0.00           H  
ATOM   4595  HA3 GLY   296      31.326  25.237  40.122  0.00  0.00           H  
ATOM   4596  N   GLU   297      28.956  24.597  41.792  0.00  0.00           N  
ATOM   4597  CA  GLU   297      27.526  24.537  42.172  0.00  0.00           C  
ATOM   4598  C   GLU   297      27.236  25.347  43.462  0.00  0.00           C  
ATOM   4599  O   GLU   297      26.366  26.247  43.472  0.00  0.00           O  
ATOM   4600  CB  GLU   297      27.136  23.037  42.522  0.00  0.00           C  
ATOM   4601  CG  GLU   297      26.936  22.167  41.262  0.00  0.00           C  
ATOM   4602  CD  GLU   297      26.606  20.737  41.602  0.00  0.00           C  
ATOM   4603  OE1 GLU   297      27.056  20.147  42.642  0.00  0.00           O  
ATOM   4604  OE2 GLU   297      25.886  20.137  40.762  0.00  0.00           O1-
ATOM   4605  H   GLU   297      29.636  24.087  42.332  0.00  0.00           H  
ATOM   4606  HA  GLU   297      26.856  24.887  41.392  0.00  0.00           H  
ATOM   4607  HB2 GLU   297      27.826  22.667  43.272  0.00  0.00           H  
ATOM   4608  HB3 GLU   297      26.146  23.057  42.992  0.00  0.00           H  
ATOM   4609  HG2 GLU   297      26.086  22.597  40.742  0.00  0.00           H  
ATOM   4610  HG3 GLU   297      27.846  22.257  40.672  0.00  0.00           H  
ATOM   4611  N   ARG   298      27.926  25.007  44.562  0.00  0.00           N  
ATOM   4612  CA  ARG   298      27.766  25.577  45.932  0.00  0.00           C  
ATOM   4613  C   ARG   298      27.736  27.137  45.962  0.00  0.00           C  
ATOM   4614  O   ARG   298      26.996  27.667  46.762  0.00  0.00           O  
ATOM   4615  CB  ARG   298      28.786  25.107  46.882  0.00  0.00           C  
ATOM   4616  CG  ARG   298      28.666  25.547  48.392  0.00  0.00           C  
ATOM   4617  CD  ARG   298      27.436  24.947  49.002  0.00  0.00           C  
ATOM   4618  NE  ARG   298      27.346  25.437  50.372  0.00  0.00           N  
ATOM   4619  CZ  ARG   298      26.256  25.837  51.012  0.00  0.00           C  
ATOM   4620  NH1 ARG   298      25.056  25.987  50.492  0.00  0.00           N1+
ATOM   4621  NH2 ARG   298      26.366  26.127  52.262  0.00  0.00           N  
ATOM   4622  H   ARG   298      28.196  24.037  44.662  0.00  0.00           H  
ATOM   4623  HA  ARG   298      26.836  25.127  46.292  0.00  0.00           H  
ATOM   4624  HB2 ARG   298      28.786  24.027  46.782  0.00  0.00           H  
ATOM   4625  HB3 ARG   298      29.716  25.517  46.472  0.00  0.00           H  
ATOM   4626  HG2 ARG   298      29.476  25.037  48.902  0.00  0.00           H  
ATOM   4627  HG3 ARG   298      28.636  26.627  48.532  0.00  0.00           H  
ATOM   4628  HD2 ARG   298      26.526  25.207  48.452  0.00  0.00           H  
ATOM   4629  HD3 ARG   298      27.476  23.867  48.832  0.00  0.00           H  
ATOM   4630  HE  ARG   298      28.186  25.367  50.932  0.00  0.00           H  
ATOM   4631 1HH1 ARG   298      24.876  25.587  49.582  0.00  0.00           H  
ATOM   4632 2HH1 ARG   298      24.326  26.397  51.052  0.00  0.00           H  
ATOM   4633 1HH2 ARG   298      27.146  25.827  52.842  0.00  0.00           H  
ATOM   4634 2HH2 ARG   298      25.626  26.507  52.832  0.00  0.00           H  
ATOM   4635  N   ILE   299      28.436  27.817  45.062  0.00  0.00           N  
ATOM   4636  CA  ILE   299      28.476  29.267  44.982  0.00  0.00           C  
ATOM   4637  C   ILE   299      27.016  29.877  44.782  0.00  0.00           C  
ATOM   4638  O   ILE   299      26.606  30.777  45.602  0.00  0.00           O  
ATOM   4639  CB  ILE   299      29.536  29.777  43.942  0.00  0.00           C  
ATOM   4640  CG1 ILE   299      29.696  31.347  44.032  0.00  0.00           C  
ATOM   4641  CG2 ILE   299      29.426  29.337  42.512  0.00  0.00           C  
ATOM   4642  CD1 ILE   299      29.926  31.947  45.482  0.00  0.00           C  
ATOM   4643  H   ILE   299      29.046  27.307  44.442  0.00  0.00           H  
ATOM   4644  HA  ILE   299      28.776  29.647  45.962  0.00  0.00           H  
ATOM   4645  HB  ILE   299      30.486  29.437  44.352  0.00  0.00           H  
ATOM   4646 2HG1 ILE   299      30.636  31.567  43.522  0.00  0.00           H  
ATOM   4647 3HG1 ILE   299      28.956  31.897  43.452  0.00  0.00           H  
ATOM   4648 1HG2 ILE   299      28.706  29.977  42.012  0.00  0.00           H  
ATOM   4649 2HG2 ILE   299      30.326  29.697  42.022  0.00  0.00           H  
ATOM   4650 3HG2 ILE   299      29.246  28.267  42.462  0.00  0.00           H  
ATOM   4651 1HD1 ILE   299      29.016  31.917  46.072  0.00  0.00           H  
ATOM   4652 2HD1 ILE   299      30.746  31.537  46.082  0.00  0.00           H  
ATOM   4653 3HD1 ILE   299      30.336  32.947  45.352  0.00  0.00           H  
ATOM   4654  N   VAL   300      26.326  29.277  43.812  0.00  0.00           N  
ATOM   4655  CA  VAL   300      24.966  29.797  43.482  0.00  0.00           C  
ATOM   4656  C   VAL   300      23.906  29.337  44.562  0.00  0.00           C  
ATOM   4657  O   VAL   300      23.096  30.147  45.002  0.00  0.00           O  
ATOM   4658  CB  VAL   300      24.456  29.457  42.092  0.00  0.00           C  
ATOM   4659  CG1 VAL   300      23.196  30.257  41.772  0.00  0.00           C  
ATOM   4660  CG2 VAL   300      25.546  29.667  41.062  0.00  0.00           C  
ATOM   4661  H   VAL   300      26.516  28.317  43.562  0.00  0.00           H  
ATOM   4662  HA  VAL   300      25.106  30.877  43.462  0.00  0.00           H  
ATOM   4663  HB  VAL   300      24.216  28.397  42.052  0.00  0.00           H  
ATOM   4664 1HG1 VAL   300      23.456  31.277  42.022  0.00  0.00           H  
ATOM   4665 2HG1 VAL   300      22.996  30.217  40.692  0.00  0.00           H  
ATOM   4666 3HG1 VAL   300      22.396  29.857  42.392  0.00  0.00           H  
ATOM   4667 1HG2 VAL   300      26.526  29.227  41.262  0.00  0.00           H  
ATOM   4668 2HG2 VAL   300      25.136  29.447  40.082  0.00  0.00           H  
ATOM   4669 3HG2 VAL   300      25.716  30.737  40.992  0.00  0.00           H  
ATOM   4670  N   ASP   301      24.076  28.067  44.972  0.00  0.00           N  
ATOM   4671  CA  ASP   301      23.286  27.487  46.112  0.00  0.00           C  
ATOM   4672  C   ASP   301      23.356  28.337  47.412  0.00  0.00           C  
ATOM   4673  O   ASP   301      22.336  28.637  47.982  0.00  0.00           O  
ATOM   4674  CB  ASP   301      23.746  26.107  46.412  0.00  0.00           C  
ATOM   4675  CG  ASP   301      23.176  25.427  47.582  0.00  0.00           C  
ATOM   4676  OD1 ASP   301      21.966  25.187  47.532  0.00  0.00           O  
ATOM   4677  OD2 ASP   301      23.986  24.787  48.252  0.00  0.00           O1-
ATOM   4678  H   ASP   301      24.726  27.437  44.522  0.00  0.00           H  
ATOM   4679  HA  ASP   301      22.296  27.447  45.652  0.00  0.00           H  
ATOM   4680  HB2 ASP   301      23.626  25.437  45.562  0.00  0.00           H  
ATOM   4681  HB3 ASP   301      24.836  26.177  46.482  0.00  0.00           H  
ATOM   4682  N   ILE   302      24.636  28.687  47.862  0.00  0.00           N  
ATOM   4683  CA  ILE   302      24.876  29.577  49.012  0.00  0.00           C  
ATOM   4684  C   ILE   302      24.276  30.937  48.762  0.00  0.00           C  
ATOM   4685  O   ILE   302      23.526  31.417  49.602  0.00  0.00           O  
ATOM   4686  CB  ILE   302      26.296  29.537  49.612  0.00  0.00           C  
ATOM   4687  CG1 ILE   302      26.206  30.167  51.062  0.00  0.00           C  
ATOM   4688  CG2 ILE   302      27.456  30.127  48.792  0.00  0.00           C  
ATOM   4689  CD1 ILE   302      27.466  29.757  51.862  0.00  0.00           C  
ATOM   4690  H   ILE   302      25.456  28.397  47.342  0.00  0.00           H  
ATOM   4691  HA  ILE   302      24.306  29.187  49.852  0.00  0.00           H  
ATOM   4692  HB  ILE   302      26.476  28.477  49.782  0.00  0.00           H  
ATOM   4693 2HG1 ILE   302      26.226  31.247  50.972  0.00  0.00           H  
ATOM   4694 3HG1 ILE   302      25.286  29.937  51.602  0.00  0.00           H  
ATOM   4695 1HG2 ILE   302      27.296  31.197  48.682  0.00  0.00           H  
ATOM   4696 2HG2 ILE   302      28.386  29.867  49.302  0.00  0.00           H  
ATOM   4697 3HG2 ILE   302      27.436  29.597  47.842  0.00  0.00           H  
ATOM   4698 1HD1 ILE   302      28.346  30.207  51.392  0.00  0.00           H  
ATOM   4699 2HD1 ILE   302      27.436  30.117  52.892  0.00  0.00           H  
ATOM   4700 3HD1 ILE   302      27.466  28.677  51.962  0.00  0.00           H  
ATOM   4701  N   ILE   303      24.606  31.627  47.642  0.00  0.00           N  
ATOM   4702  CA  ILE   303      24.156  32.987  47.382  0.00  0.00           C  
ATOM   4703  C   ILE   303      22.556  33.147  47.302  0.00  0.00           C  
ATOM   4704  O   ILE   303      21.986  34.117  47.812  0.00  0.00           O  
ATOM   4705  CB  ILE   303      24.916  33.637  46.212  0.00  0.00           C  
ATOM   4706  CG1 ILE   303      26.476  33.797  46.562  0.00  0.00           C  
ATOM   4707  CG2 ILE   303      24.356  35.027  45.962  0.00  0.00           C  
ATOM   4708  CD1 ILE   303      27.286  34.287  45.312  0.00  0.00           C  
ATOM   4709  H   ILE   303      25.266  31.267  46.962  0.00  0.00           H  
ATOM   4710  HA  ILE   303      24.376  33.587  48.262  0.00  0.00           H  
ATOM   4711  HB  ILE   303      24.946  32.937  45.382  0.00  0.00           H  
ATOM   4712 2HG1 ILE   303      26.656  34.547  47.332  0.00  0.00           H  
ATOM   4713 3HG1 ILE   303      26.786  32.807  46.902  0.00  0.00           H  
ATOM   4714 1HG2 ILE   303      25.026  35.637  45.362  0.00  0.00           H  
ATOM   4715 2HG2 ILE   303      23.396  34.947  45.432  0.00  0.00           H  
ATOM   4716 3HG2 ILE   303      24.136  35.537  46.902  0.00  0.00           H  
ATOM   4717 1HD1 ILE   303      28.366  34.367  45.432  0.00  0.00           H  
ATOM   4718 2HD1 ILE   303      27.036  33.607  44.492  0.00  0.00           H  
ATOM   4719 3HD1 ILE   303      26.856  35.167  44.842  0.00  0.00           H  
ATOM   4720  N   ALA   304      21.886  32.067  46.912  0.00  0.00           N  
ATOM   4721  CA  ALA   304      20.386  32.057  46.732  0.00  0.00           C  
ATOM   4722  C   ALA   304      19.546  32.247  48.052  0.00  0.00           C  
ATOM   4723  O   ALA   304      18.476  32.837  48.022  0.00  0.00           O  
ATOM   4724  CB  ALA   304      20.036  30.667  46.092  0.00  0.00           C  
ATOM   4725  H   ALA   304      22.366  31.237  46.602  0.00  0.00           H  
ATOM   4726  HA  ALA   304      20.056  32.857  46.072  0.00  0.00           H  
ATOM   4727  HB1 ALA   304      18.976  30.597  45.852  0.00  0.00           H  
ATOM   4728  HB2 ALA   304      20.626  30.547  45.182  0.00  0.00           H  
ATOM   4729  HB3 ALA   304      20.266  29.917  46.852  0.00  0.00           H  
ATOM   4730  N   THR   305      20.156  31.807  49.162  0.00  0.00           N  
ATOM   4731  CA  THR   305      19.796  31.967  50.582  0.00  0.00           C  
ATOM   4732  C   THR   305      20.346  33.267  51.212  0.00  0.00           C  
ATOM   4733  O   THR   305      19.836  33.527  52.322  0.00  0.00           O  
ATOM   4734  CB  THR   305      20.186  30.737  51.422  0.00  0.00           C  
ATOM   4735  CG2 THR   305      19.456  29.477  50.932  0.00  0.00           C  
ATOM   4736  OG1 THR   305      21.576  30.517  51.212  0.00  0.00           O  
ATOM   4737  H   THR   305      20.986  31.267  48.962  0.00  0.00           H  
ATOM   4738  HA  THR   305      18.726  32.157  50.522  0.00  0.00           H  
ATOM   4739  HB  THR   305      20.076  30.877  52.492  0.00  0.00           H  
ATOM   4740  HG1 THR   305      21.886  31.187  50.602  0.00  0.00           H  
ATOM   4741 1HG2 THR   305      19.736  28.567  51.472  0.00  0.00           H  
ATOM   4742 2HG2 THR   305      18.386  29.527  51.142  0.00  0.00           H  
ATOM   4743 3HG2 THR   305      19.706  29.277  49.892  0.00  0.00           H  
ATOM   4744  N   ASP   306      21.246  34.077  50.582  0.00  0.00           N  
ATOM   4745  CA  ASP   306      21.556  35.487  51.092  0.00  0.00           C  
ATOM   4746  C   ASP   306      20.596  36.617  50.612  0.00  0.00           C  
ATOM   4747  O   ASP   306      20.466  37.697  51.202  0.00  0.00           O  
ATOM   4748  CB  ASP   306      22.986  35.827  50.732  0.00  0.00           C  
ATOM   4749  CG  ASP   306      23.446  37.147  51.312  0.00  0.00           C  
ATOM   4750  OD1 ASP   306      24.066  37.847  50.512  0.00  0.00           O  
ATOM   4751  OD2 ASP   306      23.216  37.447  52.462  0.00  0.00           O1-
ATOM   4752  H   ASP   306      21.436  33.867  49.612  0.00  0.00           H  
ATOM   4753  HA  ASP   306      21.506  35.457  52.172  0.00  0.00           H  
ATOM   4754  HB2 ASP   306      23.686  35.077  51.102  0.00  0.00           H  
ATOM   4755  HB3 ASP   306      23.096  35.877  49.642  0.00  0.00           H  
ATOM   4756  N   ILE   307      19.756  36.357  49.572  0.00  0.00           N  
ATOM   4757  CA  ILE   307      19.036  37.337  48.822  0.00  0.00           C  
ATOM   4758  C   ILE   307      17.486  37.217  48.992  0.00  0.00           C  
ATOM   4759  O   ILE   307      16.926  36.137  49.312  0.00  0.00           O  
ATOM   4760  CB  ILE   307      19.476  37.297  47.342  0.00  0.00           C  
ATOM   4761  CG1 ILE   307      19.016  35.937  46.572  0.00  0.00           C  
ATOM   4762  CG2 ILE   307      20.956  37.657  47.182  0.00  0.00           C  
ATOM   4763  CD1 ILE   307      19.566  35.767  45.142  0.00  0.00           C  
ATOM   4764  OXT ILE   307      16.866  38.267  48.882  0.00  0.00           O1-
ATOM   4765  H   ILE   307      19.706  35.397  49.262  0.00  0.00           H  
ATOM   4766  HA  ILE   307      19.186  38.377  49.102  0.00  0.00           H  
ATOM   4767  HB  ILE   307      19.006  38.157  46.862  0.00  0.00           H  
ATOM   4768 2HG1 ILE   307      19.296  35.137  47.252  0.00  0.00           H  
ATOM   4769 3HG1 ILE   307      17.926  35.907  46.492  0.00  0.00           H  
ATOM   4770 1HG2 ILE   307      21.596  36.827  47.462  0.00  0.00           H  
ATOM   4771 2HG2 ILE   307      21.196  37.887  46.142  0.00  0.00           H  
ATOM   4772 3HG2 ILE   307      21.246  38.497  47.822  0.00  0.00           H  
ATOM   4773 1HD1 ILE   307      19.016  34.927  44.742  0.00  0.00           H  
ATOM   4774 2HD1 ILE   307      19.446  36.677  44.542  0.00  0.00           H  
ATOM   4775 3HD1 ILE   307      20.626  35.517  45.122  0.00  0.00           H  
ATOM   4776  C1  MOL   308      37.996  59.437  41.392  0.00  0.00           C  
ATOM   4777  N1  MOL   308      40.986  58.227  38.792  0.00  0.00           N  
ATOM   4778  O1  MOL   308      39.966  56.147  34.992  0.00  0.00           O  
ATOM   4779  C2  MOL   308      39.106  60.247  41.222  0.00  0.00           C  
ATOM   4780  O2  MOL   308      41.136  54.627  35.602  0.00  0.00           O  
ATOM   4781  C3  MOL   308      40.076  59.817  40.312  0.00  0.00           C  
ATOM   4782  O3  MOL   308      40.096  54.087  38.142  0.00  0.00           O  
ATOM   4783  C4  MOL   308      39.966  58.627  39.632  0.00  0.00           C  
ATOM   4784  C5  MOL   308      38.706  57.927  39.692  0.00  0.00           C  
ATOM   4785  C6  MOL   308      37.746  58.337  40.602  0.00  0.00           C  
ATOM   4786  C7  MOL   308      40.816  56.997  38.232  0.00  0.00           C  
ATOM   4787  C8  MOL   308      39.616  56.377  38.142  0.00  0.00           C  
ATOM   4788  C9  MOL   308      38.496  56.777  38.912  0.00  0.00           C  
ATOM   4789  C10 MOL   308      37.126  56.087  38.872  0.00  0.00           C  
ATOM   4790  C11 MOL   308      39.536  55.167  37.282  0.00  0.00           C  
ATOM   4791  C12 MOL   308      40.166  55.337  35.892  0.00  0.00           C  
ATOM   4792  C13 MOL   308      39.616  52.737  37.742  0.00  0.00           C  
ATOM   4793  C14 MOL   308      42.086  56.587  37.622  0.00  0.00           C  
ATOM   4794  C15 MOL   308      37.076  54.827  39.482  0.00  0.00           C  
ATOM   4795  C16 MOL   308      35.866  54.157  39.622  0.00  0.00           C  
ATOM   4796  C17 MOL   308      34.696  54.797  39.212  0.00  0.00           C  
ATOM   4797  C18 MOL   308      34.726  56.077  38.752  0.00  0.00           C  
ATOM   4798  C19 MOL   308      35.896  56.747  38.622  0.00  0.00           C  
ATOM   4799  Cl1 MOL   308      33.296  54.017  39.652  0.00  0.00           C  
ATOM   4800  Br1 MOL   308      36.616  59.997  42.672  0.00  0.00           B  
ATOM   4801  H1  MOL   308      39.196  61.197  41.732  0.00  0.00           H  
ATOM   4802  H2  MOL   308      40.936  60.437  40.052  0.00  0.00           H  
ATOM   4803  H3  MOL   308      36.866  57.717  40.702  0.00  0.00           H  
ATOM   4804  H4  MOL   308      38.456  54.957  37.222  0.00  0.00           H  
ATOM   4805  H5  MOL   308      38.556  52.487  37.832  0.00  0.00           H  
ATOM   4806  H6  MOL   308      40.186  52.137  38.452  0.00  0.00           H  
ATOM   4807  H7  MOL   308      39.976  52.407  36.762  0.00  0.00           H  
ATOM   4808  H8  MOL   308      43.016  57.067  37.932  0.00  0.00           H  
ATOM   4809  H9  MOL   308      42.116  56.797  36.552  0.00  0.00           H  
ATOM   4810  H10 MOL   308      42.316  55.547  37.862  0.00  0.00           H  
ATOM   4811  H11 MOL   308      37.956  54.427  39.982  0.00  0.00           H  
ATOM   4812  H12 MOL   308      35.766  53.197  40.122  0.00  0.00           H  
ATOM   4813  H13 MOL   308      33.786  56.597  38.652  0.00  0.00           H  
ATOM   4814  H14 MOL   308      35.926  57.797  38.332  0.00  0.00           H  
END
