# Supplementary material for: Molecular Modeling Study on the Allosteric Inhibition Mechanism of HIV-1 Integrase by LEDGF/p75 Binding Site Inhibitors
Source: PLoS One. 2014 Mar 5;9(3):e90799. doi: 10.1371/journal.pone.0090799 (PMC3944435; doi:10.1371/journal.pone.0090799)
Supplement: PDB S2 — The coordinates of the MD-simulated structure for CX14442 in complex with HIV-1 IN CCD. (PDB) [file pone.0090799.s005.pdb]

ATOM      1  N   CYS     1      33.546  38.984  59.976  0.00  0.00           N  
ATOM      2  CA  CYS     1      33.746  39.034  58.486  0.00  0.00           C  
ATOM      3  C   CYS     1      35.206  38.874  58.146  0.00  0.00           C  
ATOM      4  O   CYS     1      36.056  38.894  59.016  0.00  0.00           O  
ATOM      5  CB  CYS     1      33.166  40.444  58.036  0.00  0.00           C  
ATOM      6  SG  CYS     1      34.496  41.654  58.596  0.00  0.00           S  
ATOM      7  HA  CYS     1      33.306  38.204  57.946  0.00  0.00           H  
ATOM      8  HB2 CYS     1      33.156  40.344  56.946  0.00  0.00           H  
ATOM      9  HB3 CYS     1      32.156  40.614  58.406  0.00  0.00           H  
ATOM     10  HG  CYS     1      33.866  42.814  58.376  0.00  0.00           H  
ATOM     11  H1  CYS     1      34.146  39.614  60.486  0.00  0.00           H  
ATOM     12  H2  CYS     1      33.726  38.104  60.436  0.00  0.00           H  
ATOM     13  H3  CYS     1      32.556  39.064  60.166  0.00  0.00           H  
ATOM     14  N   SER     2      35.556  38.834  56.906  0.00  0.00           N  
ATOM     15  CA  SER     2      37.026  38.754  56.496  0.00  0.00           C  
ATOM     16  C   SER     2      37.576  40.204  56.376  0.00  0.00           C  
ATOM     17  O   SER     2      36.816  40.984  55.766  0.00  0.00           O  
ATOM     18  CB  SER     2      37.226  38.144  55.036  0.00  0.00           C  
ATOM     19  OG  SER     2      36.876  36.734  55.176  0.00  0.00           O  
ATOM     20  H   SER     2      34.876  38.794  56.176  0.00  0.00           H  
ATOM     21  HA  SER     2      37.526  38.144  57.246  0.00  0.00           H  
ATOM     22  HB2 SER     2      36.456  38.564  54.396  0.00  0.00           H  
ATOM     23  HB3 SER     2      38.226  38.294  54.636  0.00  0.00           H  
ATOM     24  HG  SER     2      36.696  36.534  54.256  0.00  0.00           H  
ATOM     25  N   PRO     3      38.796  40.584  56.876  0.00  0.00           N  
ATOM     26  CA  PRO     3      39.306  41.954  56.676  0.00  0.00           C  
ATOM     27  C   PRO     3      39.566  42.184  55.236  0.00  0.00           C  
ATOM     28  O   PRO     3      39.756  41.154  54.506  0.00  0.00           O  
ATOM     29  CB  PRO     3      40.656  42.034  57.486  0.00  0.00           C  
ATOM     30  CG  PRO     3      40.656  40.784  58.386  0.00  0.00           C  
ATOM     31  CD  PRO     3      39.806  39.784  57.646  0.00  0.00           C  
ATOM     32  HA  PRO     3      38.566  42.674  57.016  0.00  0.00           H  
ATOM     33  HB2 PRO     3      41.576  41.974  56.916  0.00  0.00           H  
ATOM     34  HB3 PRO     3      40.576  42.924  58.106  0.00  0.00           H  
ATOM     35  HG2 PRO     3      41.676  40.424  58.526  0.00  0.00           H  
ATOM     36  HG3 PRO     3      40.286  41.084  59.366  0.00  0.00           H  
ATOM     37  HD2 PRO     3      40.426  39.254  56.916  0.00  0.00           H  
ATOM     38  HD3 PRO     3      39.226  39.134  58.296  0.00  0.00           H  
ATOM     39  N   GLY     4      39.506  43.494  54.776  0.00  0.00           N  
ATOM     40  CA  GLY     4      39.846  43.814  53.426  0.00  0.00           C  
ATOM     41  C   GLY     4      38.866  43.334  52.396  0.00  0.00           C  
ATOM     42  O   GLY     4      39.136  43.294  51.186  0.00  0.00           O  
ATOM     43  H   GLY     4      39.356  44.264  55.416  0.00  0.00           H  
ATOM     44  HA2 GLY     4      39.856  44.894  53.336  0.00  0.00           H  
ATOM     45  HA3 GLY     4      40.836  43.384  53.316  0.00  0.00           H  
ATOM     46  N   ILE     5      37.596  43.024  52.766  0.00  0.00           N  
ATOM     47  CA  ILE     5      36.476  42.574  51.896  0.00  0.00           C  
ATOM     48  C   ILE     5      35.866  43.564  50.916  0.00  0.00           C  
ATOM     49  O   ILE     5      36.196  44.724  51.096  0.00  0.00           O  
ATOM     50  CB  ILE     5      35.406  41.844  52.766  0.00  0.00           C  
ATOM     51  CG1 ILE     5      34.766  40.664  52.056  0.00  0.00           C  
ATOM     52  CG2 ILE     5      34.366  42.714  53.476  0.00  0.00           C  
ATOM     53  CD1 ILE     5      35.696  39.644  51.556  0.00  0.00           C  
ATOM     54  H   ILE     5      37.436  43.004  53.756  0.00  0.00           H  
ATOM     55  HA  ILE     5      36.866  41.834  51.196  0.00  0.00           H  
ATOM     56  HB  ILE     5      35.906  41.404  53.626  0.00  0.00           H  
ATOM     57 2HG1 ILE     5      34.126  40.144  52.776  0.00  0.00           H  
ATOM     58 3HG1 ILE     5      34.206  41.004  51.186  0.00  0.00           H  
ATOM     59 1HG2 ILE     5      34.446  42.554  54.556  0.00  0.00           H  
ATOM     60 2HG2 ILE     5      34.496  43.754  53.166  0.00  0.00           H  
ATOM     61 3HG2 ILE     5      33.366  42.394  53.206  0.00  0.00           H  
ATOM     62 1HD1 ILE     5      36.596  39.514  52.166  0.00  0.00           H  
ATOM     63 2HD1 ILE     5      35.196  38.674  51.596  0.00  0.00           H  
ATOM     64 3HD1 ILE     5      36.016  39.784  50.516  0.00  0.00           H  
ATOM     65  N   TRP     6      34.986  43.134  50.036  0.00  0.00           N  
ATOM     66  CA  TRP     6      34.466  43.924  48.876  0.00  0.00           C  
ATOM     67  C   TRP     6      33.866  45.304  49.266  0.00  0.00           C  
ATOM     68  O   TRP     6      32.806  45.454  49.776  0.00  0.00           O  
ATOM     69  CB  TRP     6      33.446  42.984  48.296  0.00  0.00           C  
ATOM     70  CG  TRP     6      33.856  41.654  47.816  0.00  0.00           C  
ATOM     71  CD1 TRP     6      33.506  40.474  48.426  0.00  0.00           C  
ATOM     72  CD2 TRP     6      34.816  41.364  46.726  0.00  0.00           C  
ATOM     73  CE2 TRP     6      35.066  39.994  46.716  0.00  0.00           C  
ATOM     74  CE3 TRP     6      35.426  42.204  45.766  0.00  0.00           C  
ATOM     75  NE1 TRP     6      34.336  39.514  47.756  0.00  0.00           N  
ATOM     76  CZ2 TRP     6      35.886  39.484  45.746  0.00  0.00           C  
ATOM     77  CZ3 TRP     6      36.356  41.694  44.846  0.00  0.00           C  
ATOM     78  CH2 TRP     6      36.516  40.294  44.736  0.00  0.00           C  
ATOM     79  H   TRP     6      34.636  42.184  50.046  0.00  0.00           H  
ATOM     80  HA  TRP     6      35.276  44.134  48.166  0.00  0.00           H  
ATOM     81  HB2 TRP     6      32.596  42.844  48.976  0.00  0.00           H  
ATOM     82  HB3 TRP     6      33.096  43.394  47.346  0.00  0.00           H  
ATOM     83  HD1 TRP     6      32.766  40.314  49.196  0.00  0.00           H  
ATOM     84  HE1 TRP     6      34.346  38.554  48.086  0.00  0.00           H  
ATOM     85  HE3 TRP     6      35.346  43.274  45.736  0.00  0.00           H  
ATOM     86  HZ2 TRP     6      36.146  38.444  45.626  0.00  0.00           H  
ATOM     87  HZ3 TRP     6      36.936  42.314  44.186  0.00  0.00           H  
ATOM     88  HH2 TRP     6      37.116  39.794  43.996  0.00  0.00           H  
ATOM     89  N   GLN     7      34.616  46.414  49.086  0.00  0.00           N  
ATOM     90  CA  GLN     7      34.206  47.804  49.406  0.00  0.00           C  
ATOM     91  C   GLN     7      33.806  48.354  48.056  0.00  0.00           C  
ATOM     92  O   GLN     7      34.626  48.434  47.156  0.00  0.00           O  
ATOM     93  CB  GLN     7      35.396  48.544  50.026  0.00  0.00           C  
ATOM     94  CG  GLN     7      35.016  49.944  50.456  0.00  0.00           C  
ATOM     95  CD  GLN     7      36.066  50.684  51.236  0.00  0.00           C  
ATOM     96  NE2 GLN     7      35.646  51.554  52.186  0.00  0.00           N  
ATOM     97  OE1 GLN     7      37.246  50.354  51.076  0.00  0.00           O  
ATOM     98  H   GLN     7      35.576  46.264  48.816  0.00  0.00           H  
ATOM     99  HA  GLN     7      33.356  47.814  50.076  0.00  0.00           H  
ATOM    100  HB2 GLN     7      35.636  47.904  50.876  0.00  0.00           H  
ATOM    101  HB3 GLN     7      36.266  48.584  49.366  0.00  0.00           H  
ATOM    102  HG2 GLN     7      34.656  50.534  49.616  0.00  0.00           H  
ATOM    103  HG3 GLN     7      34.096  49.904  51.036  0.00  0.00           H  
ATOM    104 1HE2 GLN     7      36.326  52.154  52.626  0.00  0.00           H  
ATOM    105 2HE2 GLN     7      34.676  51.804  52.086  0.00  0.00           H  
ATOM    106  N   LEU     8      32.546  48.784  47.916  0.00  0.00           N  
ATOM    107  CA  LEU     8      31.936  49.314  46.686  0.00  0.00           C  
ATOM    108  C   LEU     8      31.836  50.824  46.706  0.00  0.00           C  
ATOM    109  O   LEU     8      31.436  51.424  47.726  0.00  0.00           O  
ATOM    110  CB  LEU     8      30.566  48.604  46.466  0.00  0.00           C  
ATOM    111  CG  LEU     8      29.706  49.164  45.346  0.00  0.00           C  
ATOM    112  CD1 LEU     8      28.716  48.054  45.086  0.00  0.00           C  
ATOM    113  CD2 LEU     8      28.976  50.444  45.636  0.00  0.00           C  
ATOM    114  H   LEU     8      32.066  48.684  48.796  0.00  0.00           H  
ATOM    115  HA  LEU     8      32.616  49.024  45.886  0.00  0.00           H  
ATOM    116  HB2 LEU     8      30.846  47.594  46.146  0.00  0.00           H  
ATOM    117  HB3 LEU     8      30.106  48.554  47.456  0.00  0.00           H  
ATOM    118  HG  LEU     8      30.346  49.264  44.476  0.00  0.00           H  
ATOM    119 1HD1 LEU     8      28.016  48.474  44.356  0.00  0.00           H  
ATOM    120 2HD1 LEU     8      29.306  47.274  44.616  0.00  0.00           H  
ATOM    121 3HD1 LEU     8      28.306  47.814  46.066  0.00  0.00           H  
ATOM    122 1HD2 LEU     8      28.496  50.824  44.736  0.00  0.00           H  
ATOM    123 2HD2 LEU     8      28.176  50.214  46.336  0.00  0.00           H  
ATOM    124 3HD2 LEU     8      29.536  51.284  46.056  0.00  0.00           H  
ATOM    125  N   ASP     9      32.166  51.444  45.576  0.00  0.00           N  
ATOM    126  CA  ASP     9      32.286  52.854  45.286  0.00  0.00           C  
ATOM    127  C   ASP     9      31.916  53.164  43.816  0.00  0.00           C  
ATOM    128  O   ASP     9      31.676  52.234  42.986  0.00  0.00           O  
ATOM    129  CB  ASP     9      33.676  53.344  45.696  0.00  0.00           C  
ATOM    130  CG  ASP     9      33.746  54.784  46.286  0.00  0.00           C  
ATOM    131  OD1 ASP     9      34.796  55.084  46.946  0.00  0.00           O  
ATOM    132  OD2 ASP     9      32.966  55.664  45.896  0.00  0.00           O1-
ATOM    133  H   ASP     9      32.296  50.814  44.796  0.00  0.00           H  
ATOM    134  HA  ASP     9      31.496  53.304  45.886  0.00  0.00           H  
ATOM    135  HB2 ASP     9      34.086  52.724  46.496  0.00  0.00           H  
ATOM    136  HB3 ASP     9      34.416  53.144  44.926  0.00  0.00           H  
ATOM    137  N   CYS    10      31.796  54.444  43.546  0.00  0.00           N  
ATOM    138  CA  CYS    10      31.576  54.994  42.166  0.00  0.00           C  
ATOM    139  C   CYS    10      32.606  56.154  42.136  0.00  0.00           C  
ATOM    140  O   CYS    10      32.526  57.284  42.666  0.00  0.00           O  
ATOM    141  CB  CYS    10      30.186  55.404  41.886  0.00  0.00           C  
ATOM    142  SG  CYS    10      29.186  53.944  41.986  0.00  0.00           S  
ATOM    143  H   CYS    10      31.926  55.194  44.206  0.00  0.00           H  
ATOM    144  HA  CYS    10      31.876  54.304  41.376  0.00  0.00           H  
ATOM    145  HB2 CYS    10      29.876  56.194  42.576  0.00  0.00           H  
ATOM    146  HB3 CYS    10      30.166  55.754  40.856  0.00  0.00           H  
ATOM    147  HG  CYS    10      30.046  53.484  42.896  0.00  0.00           H  
ATOM    148  N   THR    11      33.716  55.874  41.426  0.00  0.00           N  
ATOM    149  CA  THR    11      34.936  56.684  41.406  0.00  0.00           C  
ATOM    150  C   THR    11      35.046  57.414  40.126  0.00  0.00           C  
ATOM    151  O   THR    11      35.006  56.774  39.086  0.00  0.00           O  
ATOM    152  CB  THR    11      36.166  55.814  41.656  0.00  0.00           C  
ATOM    153  CG2 THR    11      36.116  55.244  43.056  0.00  0.00           C  
ATOM    154  OG1 THR    11      36.246  54.784  40.666  0.00  0.00           O  
ATOM    155  H   THR    11      33.696  55.024  40.876  0.00  0.00           H  
ATOM    156  HA  THR    11      34.946  57.394  42.226  0.00  0.00           H  
ATOM    157  HB  THR    11      37.086  56.394  41.636  0.00  0.00           H  
ATOM    158  HG1 THR    11      35.626  55.074  39.996  0.00  0.00           H  
ATOM    159 1HG2 THR    11      36.026  56.064  43.776  0.00  0.00           H  
ATOM    160 2HG2 THR    11      35.376  54.464  43.216  0.00  0.00           H  
ATOM    161 3HG2 THR    11      37.066  54.754  43.216  0.00  0.00           H  
ATOM    162  N   HIE    12      35.246  58.684  40.186  0.00  0.00           N  
ATOM    163  CA  HIE    12      35.246  59.594  38.976  0.00  0.00           C  
ATOM    164  C   HIE    12      36.616  59.514  38.236  0.00  0.00           C  
ATOM    165  O   HIE    12      37.666  59.574  38.876  0.00  0.00           O  
ATOM    166  CB  HIE    12      35.016  61.094  39.436  0.00  0.00           C  
ATOM    167  CG  HIE    12      34.786  62.084  38.376  0.00  0.00           C  
ATOM    168  CD2 HIE    12      35.406  63.304  38.296  0.00  0.00           C  
ATOM    169  ND1 HIE    12      33.986  61.854  37.266  0.00  0.00           N  
ATOM    170  CE1 HIE    12      34.236  62.844  36.496  0.00  0.00           C  
ATOM    171  NE2 HIE    12      35.046  63.764  37.066  0.00  0.00           N  
ATOM    172  H   HIE    12      35.056  59.094  41.096  0.00  0.00           H  
ATOM    173  HA  HIE    12      34.506  59.244  38.256  0.00  0.00           H  
ATOM    174  HB2 HIE    12      34.156  61.104  40.106  0.00  0.00           H  
ATOM    175  HB3 HIE    12      35.846  61.424  40.066  0.00  0.00           H  
ATOM    176  HD2 HIE    12      36.156  63.854  38.846  0.00  0.00           H  
ATOM    177  HE1 HIE    12      33.996  62.814  35.446  0.00  0.00           H  
ATOM    178  HE2 HIE    12      35.366  64.644  36.696  0.00  0.00           H  
ATOM    179  N   LEU    13      36.636  59.454  36.916  0.00  0.00           N  
ATOM    180  CA  LEU    13      37.766  59.584  36.016  0.00  0.00           C  
ATOM    181  C   LEU    13      38.036  60.994  35.736  0.00  0.00           C  
ATOM    182  O   LEU    13      38.616  61.744  36.526  0.00  0.00           O  
ATOM    183  CB  LEU    13      37.536  58.674  34.736  0.00  0.00           C  
ATOM    184  CG  LEU    13      37.226  57.234  35.066  0.00  0.00           C  
ATOM    185  CD1 LEU    13      37.146  56.714  33.656  0.00  0.00           C  
ATOM    186  CD2 LEU    13      38.296  56.444  35.846  0.00  0.00           C  
ATOM    187  H   LEU    13      35.776  59.514  36.376  0.00  0.00           H  
ATOM    188  HA  LEU    13      38.646  59.294  36.586  0.00  0.00           H  
ATOM    189  HB2 LEU    13      36.646  59.054  34.226  0.00  0.00           H  
ATOM    190  HB3 LEU    13      38.456  58.684  34.146  0.00  0.00           H  
ATOM    191  HG  LEU    13      36.266  57.084  35.556  0.00  0.00           H  
ATOM    192 1HD1 LEU    13      36.266  57.074  33.116  0.00  0.00           H  
ATOM    193 2HD1 LEU    13      38.086  56.934  33.146  0.00  0.00           H  
ATOM    194 3HD1 LEU    13      37.086  55.624  33.646  0.00  0.00           H  
ATOM    195 1HD2 LEU    13      39.236  56.694  35.336  0.00  0.00           H  
ATOM    196 2HD2 LEU    13      38.396  56.814  36.866  0.00  0.00           H  
ATOM    197 3HD2 LEU    13      38.286  55.364  35.696  0.00  0.00           H  
ATOM    198  N   GLU    14      37.856  61.384  34.476  0.00  0.00           N  
ATOM    199  CA  GLU    14      38.136  62.704  33.966  0.00  0.00           C  
ATOM    200  C   GLU    14      36.876  63.404  33.466  0.00  0.00           C  
ATOM    201  O   GLU    14      36.696  64.604  33.706  0.00  0.00           O  
ATOM    202  CB  GLU    14      39.246  62.594  32.916  0.00  0.00           C  
ATOM    203  CG  GLU    14      39.866  63.874  32.496  0.00  0.00           C  
ATOM    204  CD  GLU    14      41.066  63.744  31.546  0.00  0.00           C  
ATOM    205  OE1 GLU    14      41.616  62.634  31.446  0.00  0.00           O  
ATOM    206  OE2 GLU    14      41.226  64.684  30.726  0.00  0.00           O1-
ATOM    207  H   GLU    14      37.476  60.724  33.816  0.00  0.00           H  
ATOM    208  HA  GLU    14      38.406  63.344  34.806  0.00  0.00           H  
ATOM    209  HB2 GLU    14      40.046  61.934  33.276  0.00  0.00           H  
ATOM    210  HB3 GLU    14      38.956  62.074  32.006  0.00  0.00           H  
ATOM    211  HG2 GLU    14      39.046  64.444  32.066  0.00  0.00           H  
ATOM    212  HG3 GLU    14      40.146  64.334  33.446  0.00  0.00           H  
ATOM    213  N   GLY    15      36.076  62.714  32.676  0.00  0.00           N  
ATOM    214  CA  GLY    15      34.746  63.074  32.226  0.00  0.00           C  
ATOM    215  C   GLY    15      33.596  62.034  32.516  0.00  0.00           C  
ATOM    216  O   GLY    15      32.446  62.404  32.506  0.00  0.00           O  
ATOM    217  H   GLY    15      36.356  61.834  32.266  0.00  0.00           H  
ATOM    218  HA2 GLY    15      34.366  63.964  32.746  0.00  0.00           H  
ATOM    219  HA3 GLY    15      34.636  63.324  31.176  0.00  0.00           H  
ATOM    220  N   LYS    16      33.866  60.784  32.776  0.00  0.00           N  
ATOM    221  CA  LYS    16      32.936  59.664  33.246  0.00  0.00           C  
ATOM    222  C   LYS    16      33.246  59.084  34.646  0.00  0.00           C  
ATOM    223  O   LYS    16      34.416  59.214  35.086  0.00  0.00           O  
ATOM    224  CB  LYS    16      32.846  58.524  32.216  0.00  0.00           C  
ATOM    225  CG  LYS    16      32.116  58.954  30.946  0.00  0.00           C  
ATOM    226  CD  LYS    16      31.986  57.924  29.806  0.00  0.00           C  
ATOM    227  CE  LYS    16      31.296  56.614  30.236  0.00  0.00           C  
ATOM    228  NZ  LYS    16      30.636  55.934  29.096  0.00  0.00           N1+
ATOM    229  H   LYS    16      34.696  60.414  32.336  0.00  0.00           H  
ATOM    230  HA  LYS    16      31.936  60.084  33.306  0.00  0.00           H  
ATOM    231  HB2 LYS    16      33.836  58.194  31.906  0.00  0.00           H  
ATOM    232  HB3 LYS    16      32.306  57.704  32.686  0.00  0.00           H  
ATOM    233  HG2 LYS    16      31.136  59.384  31.176  0.00  0.00           H  
ATOM    234  HG3 LYS    16      32.706  59.764  30.516  0.00  0.00           H  
ATOM    235  HD2 LYS    16      31.286  58.374  29.106  0.00  0.00           H  
ATOM    236  HD3 LYS    16      32.926  57.564  29.386  0.00  0.00           H  
ATOM    237  HE2 LYS    16      32.016  55.994  30.776  0.00  0.00           H  
ATOM    238  HE3 LYS    16      30.506  56.874  30.936  0.00  0.00           H  
ATOM    239  HZ1 LYS    16      31.396  55.564  28.546  0.00  0.00           H  
ATOM    240  HZ2 LYS    16      30.176  55.074  29.386  0.00  0.00           H  
ATOM    241  HZ3 LYS    16      29.976  56.454  28.536  0.00  0.00           H  
ATOM    242  N   VAL    17      32.226  58.504  35.286  0.00  0.00           N  
ATOM    243  CA  VAL    17      32.296  57.694  36.506  0.00  0.00           C  
ATOM    244  C   VAL    17      32.616  56.244  36.106  0.00  0.00           C  
ATOM    245  O   VAL    17      32.236  55.904  34.996  0.00  0.00           O  
ATOM    246  CB  VAL    17      30.966  57.894  37.276  0.00  0.00           C  
ATOM    247  CG1 VAL    17      30.736  56.914  38.506  0.00  0.00           C  
ATOM    248  CG2 VAL    17      30.956  59.324  37.756  0.00  0.00           C  
ATOM    249  H   VAL    17      31.366  58.394  34.776  0.00  0.00           H  
ATOM    250  HA  VAL    17      33.106  58.124  37.106  0.00  0.00           H  
ATOM    251  HB  VAL    17      30.106  57.744  36.626  0.00  0.00           H  
ATOM    252 1HG1 VAL    17      29.776  57.194  38.946  0.00  0.00           H  
ATOM    253 2HG1 VAL    17      30.696  55.864  38.196  0.00  0.00           H  
ATOM    254 3HG1 VAL    17      31.536  57.074  39.226  0.00  0.00           H  
ATOM    255 1HG2 VAL    17      31.176  60.034  36.956  0.00  0.00           H  
ATOM    256 2HG2 VAL    17      29.926  59.434  38.096  0.00  0.00           H  
ATOM    257 3HG2 VAL    17      31.596  59.544  38.616  0.00  0.00           H  
ATOM    258  N   ILE    18      33.146  55.364  36.966  0.00  0.00           N  
ATOM    259  CA  ILE    18      33.086  53.884  36.846  0.00  0.00           C  
ATOM    260  C   ILE    18      32.516  53.524  38.236  0.00  0.00           C  
ATOM    261  O   ILE    18      32.926  54.064  39.286  0.00  0.00           O  
ATOM    262  CB  ILE    18      34.536  53.244  36.606  0.00  0.00           C  
ATOM    263  CG1 ILE    18      35.716  53.944  37.316  0.00  0.00           C  
ATOM    264  CG2 ILE    18      34.856  53.174  35.086  0.00  0.00           C  
ATOM    265  CD1 ILE    18      37.046  53.284  37.286  0.00  0.00           C  
ATOM    266  H   ILE    18      33.706  55.614  37.766  0.00  0.00           H  
ATOM    267  HA  ILE    18      32.426  53.604  36.036  0.00  0.00           H  
ATOM    268  HB  ILE    18      34.486  52.184  36.876  0.00  0.00           H  
ATOM    269 2HG1 ILE    18      35.836  54.934  36.876  0.00  0.00           H  
ATOM    270 3HG1 ILE    18      35.376  54.124  38.336  0.00  0.00           H  
ATOM    271 1HG2 ILE    18      35.106  54.174  34.746  0.00  0.00           H  
ATOM    272 2HG2 ILE    18      35.586  52.394  34.876  0.00  0.00           H  
ATOM    273 3HG2 ILE    18      33.966  52.974  34.476  0.00  0.00           H  
ATOM    274 1HD1 ILE    18      37.306  53.144  36.236  0.00  0.00           H  
ATOM    275 2HD1 ILE    18      37.736  53.944  37.806  0.00  0.00           H  
ATOM    276 3HD1 ILE    18      37.006  52.324  37.806  0.00  0.00           H  
ATOM    277  N   LEU    19      31.606  52.514  38.216  0.00  0.00           N  
ATOM    278  CA  LEU    19      31.196  51.684  39.336  0.00  0.00           C  
ATOM    279  C   LEU    19      32.306  50.594  39.626  0.00  0.00           C  
ATOM    280  O   LEU    19      32.716  49.914  38.726  0.00  0.00           O  
ATOM    281  CB  LEU    19      29.756  51.274  39.006  0.00  0.00           C  
ATOM    282  CG  LEU    19      29.196  50.154  39.866  0.00  0.00           C  
ATOM    283  CD1 LEU    19      29.036  50.434  41.366  0.00  0.00           C  
ATOM    284  CD2 LEU    19      27.826  49.684  39.186  0.00  0.00           C  
ATOM    285  H   LEU    19      31.386  52.284  37.256  0.00  0.00           H  
ATOM    286  HA  LEU    19      31.156  52.244  40.276  0.00  0.00           H  
ATOM    287  HB2 LEU    19      29.146  52.164  39.116  0.00  0.00           H  
ATOM    288  HB3 LEU    19      29.646  51.104  37.936  0.00  0.00           H  
ATOM    289  HG  LEU    19      29.856  49.284  39.846  0.00  0.00           H  
ATOM    290 1HD1 LEU    19      28.596  49.594  41.886  0.00  0.00           H  
ATOM    291 2HD1 LEU    19      30.046  50.634  41.736  0.00  0.00           H  
ATOM    292 3HD1 LEU    19      28.486  51.364  41.486  0.00  0.00           H  
ATOM    293 1HD2 LEU    19      27.326  48.894  39.736  0.00  0.00           H  
ATOM    294 2HD2 LEU    19      27.156  50.544  39.176  0.00  0.00           H  
ATOM    295 3HD2 LEU    19      28.046  49.424  38.146  0.00  0.00           H  
ATOM    296  N   VAL    20      32.856  50.554  40.836  0.00  0.00           N  
ATOM    297  CA  VAL    20      33.976  49.714  41.246  0.00  0.00           C  
ATOM    298  C   VAL    20      33.696  49.004  42.576  0.00  0.00           C  
ATOM    299  O   VAL    20      32.776  49.464  43.226  0.00  0.00           O  
ATOM    300  CB  VAL    20      35.296  50.474  41.406  0.00  0.00           C  
ATOM    301  CG1 VAL    20      35.746  51.084  40.056  0.00  0.00           C  
ATOM    302  CG2 VAL    20      35.166  51.634  42.376  0.00  0.00           C  
ATOM    303  H   VAL    20      32.466  51.254  41.446  0.00  0.00           H  
ATOM    304  HA  VAL    20      34.046  48.884  40.546  0.00  0.00           H  
ATOM    305  HB  VAL    20      36.086  49.844  41.826  0.00  0.00           H  
ATOM    306 1HG1 VAL    20      36.786  51.384  40.156  0.00  0.00           H  
ATOM    307 2HG1 VAL    20      35.676  50.364  39.236  0.00  0.00           H  
ATOM    308 3HG1 VAL    20      35.226  52.004  39.806  0.00  0.00           H  
ATOM    309 1HG2 VAL    20      34.496  52.444  42.086  0.00  0.00           H  
ATOM    310 2HG2 VAL    20      34.706  51.284  43.296  0.00  0.00           H  
ATOM    311 3HG2 VAL    20      36.176  51.984  42.636  0.00  0.00           H  
ATOM    312  N   ALA    21      34.396  47.944  42.926  0.00  0.00           N  
ATOM    313  CA  ALA    21      34.336  47.254  44.236  0.00  0.00           C  
ATOM    314  C   ALA    21      35.596  46.374  44.456  0.00  0.00           C  
ATOM    315  O   ALA    21      35.876  45.494  43.626  0.00  0.00           O  
ATOM    316  CB  ALA    21      33.036  46.474  44.436  0.00  0.00           C  
ATOM    317  H   ALA    21      35.076  47.574  42.276  0.00  0.00           H  
ATOM    318  HA  ALA    21      34.356  48.074  44.956  0.00  0.00           H  
ATOM    319  HB1 ALA    21      33.066  46.084  45.446  0.00  0.00           H  
ATOM    320  HB2 ALA    21      32.206  47.164  44.286  0.00  0.00           H  
ATOM    321  HB3 ALA    21      32.936  45.704  43.666  0.00  0.00           H  
ATOM    322  N   VAL    22      36.326  46.514  45.546  0.00  0.00           N  
ATOM    323  CA  VAL    22      37.736  45.974  45.766  0.00  0.00           C  
ATOM    324  C   VAL    22      37.856  45.134  47.006  0.00  0.00           C  
ATOM    325  O   VAL    22      37.426  45.484  48.066  0.00  0.00           O  
ATOM    326  CB  VAL    22      38.736  47.184  45.936  0.00  0.00           C  
ATOM    327  CG1 VAL    22      38.186  48.264  46.896  0.00  0.00           C  
ATOM    328  CG2 VAL    22      40.256  46.954  46.266  0.00  0.00           C  
ATOM    329  H   VAL    22      35.996  47.234  46.166  0.00  0.00           H  
ATOM    330  HA  VAL    22      38.206  45.444  44.936  0.00  0.00           H  
ATOM    331  HB  VAL    22      38.776  47.534  44.916  0.00  0.00           H  
ATOM    332 1HG1 VAL    22      38.976  49.004  47.046  0.00  0.00           H  
ATOM    333 2HG1 VAL    22      37.246  48.734  46.606  0.00  0.00           H  
ATOM    334 3HG1 VAL    22      38.096  47.844  47.896  0.00  0.00           H  
ATOM    335 1HG2 VAL    22      40.726  47.934  46.436  0.00  0.00           H  
ATOM    336 2HG2 VAL    22      40.286  46.364  47.176  0.00  0.00           H  
ATOM    337 3HG2 VAL    22      40.726  46.274  45.546  0.00  0.00           H  
ATOM    338  N   HIE    23      38.516  44.004  46.876  0.00  0.00           N  
ATOM    339  CA  HIE    23      38.976  43.094  47.946  0.00  0.00           C  
ATOM    340  C   HIE    23      40.336  43.664  48.456  0.00  0.00           C  
ATOM    341  O   HIE    23      41.366  43.124  48.116  0.00  0.00           O  
ATOM    342  CB  HIE    23      39.016  41.614  47.436  0.00  0.00           C  
ATOM    343  CG  HIE    23      39.226  40.534  48.496  0.00  0.00           C  
ATOM    344  CD2 HIE    23      38.306  39.594  48.756  0.00  0.00           C  
ATOM    345  ND1 HIE    23      40.426  40.224  49.236  0.00  0.00           N  
ATOM    346  CE1 HIE    23      40.016  39.194  49.916  0.00  0.00           C  
ATOM    347  NE2 HIE    23      38.816  38.734  49.646  0.00  0.00           N  
ATOM    348  H   HIE    23      38.956  43.894  45.976  0.00  0.00           H  
ATOM    349  HA  HIE    23      38.296  43.034  48.796  0.00  0.00           H  
ATOM    350  HB2 HIE    23      38.106  41.384  46.886  0.00  0.00           H  
ATOM    351  HB3 HIE    23      39.886  41.564  46.776  0.00  0.00           H  
ATOM    352  HD2 HIE    23      37.296  39.584  48.386  0.00  0.00           H  
ATOM    353  HE1 HIE    23      40.576  38.804  50.746  0.00  0.00           H  
ATOM    354  HE2 HIE    23      38.396  37.954  50.136  0.00  0.00           H  
ATOM    355  N   VAL    24      40.296  44.794  49.206  0.00  0.00           N  
ATOM    356  CA  VAL    24      41.456  45.664  49.576  0.00  0.00           C  
ATOM    357  C   VAL    24      42.646  44.844  50.036  0.00  0.00           C  
ATOM    358  O   VAL    24      43.796  45.104  49.606  0.00  0.00           O  
ATOM    359  CB  VAL    24      40.996  46.594  50.786  0.00  0.00           C  
ATOM    360  CG1 VAL    24      42.076  47.664  51.226  0.00  0.00           C  
ATOM    361  CG2 VAL    24      39.836  47.484  50.306  0.00  0.00           C  
ATOM    362  H   VAL    24      39.346  44.984  49.486  0.00  0.00           H  
ATOM    363  HA  VAL    24      41.806  46.274  48.756  0.00  0.00           H  
ATOM    364  HB  VAL    24      40.626  46.024  51.646  0.00  0.00           H  
ATOM    365 1HG1 VAL    24      42.136  48.544  50.576  0.00  0.00           H  
ATOM    366 2HG1 VAL    24      41.866  47.974  52.246  0.00  0.00           H  
ATOM    367 3HG1 VAL    24      43.076  47.244  51.226  0.00  0.00           H  
ATOM    368 1HG2 VAL    24      38.936  46.874  50.206  0.00  0.00           H  
ATOM    369 2HG2 VAL    24      39.726  48.294  51.026  0.00  0.00           H  
ATOM    370 3HG2 VAL    24      40.036  47.924  49.326  0.00  0.00           H  
ATOM    371  N   ALA    25      42.356  43.734  50.746  0.00  0.00           N  
ATOM    372  CA  ALA    25      43.236  42.584  51.206  0.00  0.00           C  
ATOM    373  C   ALA    25      44.106  41.894  50.116  0.00  0.00           C  
ATOM    374  O   ALA    25      45.116  41.374  50.506  0.00  0.00           O  
ATOM    375  CB  ALA    25      42.286  41.534  51.886  0.00  0.00           C  
ATOM    376  H   ALA    25      41.366  43.674  50.936  0.00  0.00           H  
ATOM    377  HA  ALA    25      43.876  43.064  51.946  0.00  0.00           H  
ATOM    378  HB1 ALA    25      41.546  41.234  51.146  0.00  0.00           H  
ATOM    379  HB2 ALA    25      42.966  40.784  52.296  0.00  0.00           H  
ATOM    380  HB3 ALA    25      41.866  41.894  52.816  0.00  0.00           H  
ATOM    381  N   SER    26      43.736  41.984  48.856  0.00  0.00           N  
ATOM    382  CA  SER    26      44.226  41.254  47.666  0.00  0.00           C  
ATOM    383  C   SER    26      44.876  42.064  46.536  0.00  0.00           C  
ATOM    384  O   SER    26      45.646  41.494  45.766  0.00  0.00           O  
ATOM    385  CB  SER    26      43.076  40.474  46.996  0.00  0.00           C  
ATOM    386  OG  SER    26      42.796  39.244  47.536  0.00  0.00           O  
ATOM    387  H   SER    26      43.046  42.714  48.706  0.00  0.00           H  
ATOM    388  HA  SER    26      44.926  40.504  48.046  0.00  0.00           H  
ATOM    389  HB2 SER    26      42.176  41.084  46.946  0.00  0.00           H  
ATOM    390  HB3 SER    26      43.226  40.344  45.926  0.00  0.00           H  
ATOM    391  HG  SER    26      42.236  39.344  48.306  0.00  0.00           H  
ATOM    392  N   GLY    27      44.526  43.344  46.516  0.00  0.00           N  
ATOM    393  CA  GLY    27      44.956  44.384  45.546  0.00  0.00           C  
ATOM    394  C   GLY    27      43.986  44.414  44.306  0.00  0.00           C  
ATOM    395  O   GLY    27      43.896  45.334  43.536  0.00  0.00           O  
ATOM    396  H   GLY    27      43.886  43.684  47.226  0.00  0.00           H  
ATOM    397  HA2 GLY    27      44.996  45.404  45.926  0.00  0.00           H  
ATOM    398  HA3 GLY    27      45.966  44.214  45.156  0.00  0.00           H  
ATOM    399  N   TYR    28      43.266  43.344  44.156  0.00  0.00           N  
ATOM    400  CA  TYR    28      42.206  43.084  43.186  0.00  0.00           C  
ATOM    401  C   TYR    28      41.016  44.034  43.346  0.00  0.00           C  
ATOM    402  O   TYR    28      40.486  44.204  44.476  0.00  0.00           O  
ATOM    403  CB  TYR    28      41.796  41.614  43.446  0.00  0.00           C  
ATOM    404  CG  TYR    28      40.796  41.104  42.496  0.00  0.00           C  
ATOM    405  CD1 TYR    28      41.186  40.644  41.216  0.00  0.00           C  
ATOM    406  CD2 TYR    28      39.416  41.314  42.676  0.00  0.00           C  
ATOM    407  CE1 TYR    28      40.256  40.174  40.216  0.00  0.00           C  
ATOM    408  CE2 TYR    28      38.466  40.894  41.696  0.00  0.00           C  
ATOM    409  CZ  TYR    28      38.886  40.274  40.476  0.00  0.00           C  
ATOM    410  OH  TYR    28      37.976  39.894  39.556  0.00  0.00           O  
ATOM    411  H   TYR    28      43.376  42.654  44.876  0.00  0.00           H  
ATOM    412  HA  TYR    28      42.636  43.054  42.186  0.00  0.00           H  
ATOM    413  HB2 TYR    28      42.646  40.964  43.636  0.00  0.00           H  
ATOM    414  HB3 TYR    28      41.336  41.544  44.426  0.00  0.00           H  
ATOM    415  HD1 TYR    28      42.256  40.504  41.086  0.00  0.00           H  
ATOM    416  HD2 TYR    28      39.026  41.684  43.616  0.00  0.00           H  
ATOM    417  HE1 TYR    28      40.646  39.854  39.256  0.00  0.00           H  
ATOM    418  HE2 TYR    28      37.406  40.884  41.896  0.00  0.00           H  
ATOM    419  HH  TYR    28      37.056  39.994  39.806  0.00  0.00           H  
ATOM    420  N   ILE    29      40.626  44.584  42.186  0.00  0.00           N  
ATOM    421  CA  ILE    29      39.436  45.454  42.156  0.00  0.00           C  
ATOM    422  C   ILE    29      38.626  45.164  40.916  0.00  0.00           C  
ATOM    423  O   ILE    29      39.116  45.094  39.786  0.00  0.00           O  
ATOM    424  CB  ILE    29      40.076  46.864  42.346  0.00  0.00           C  
ATOM    425  CG1 ILE    29      39.046  47.964  42.326  0.00  0.00           C  
ATOM    426  CG2 ILE    29      41.076  47.264  41.226  0.00  0.00           C  
ATOM    427  CD1 ILE    29      39.436  49.394  42.806  0.00  0.00           C  
ATOM    428  H   ILE    29      41.146  44.304  41.366  0.00  0.00           H  
ATOM    429  HA  ILE    29      38.826  45.344  43.046  0.00  0.00           H  
ATOM    430  HB  ILE    29      40.586  46.864  43.306  0.00  0.00           H  
ATOM    431 2HG1 ILE    29      38.686  48.114  41.316  0.00  0.00           H  
ATOM    432 3HG1 ILE    29      38.156  47.604  42.846  0.00  0.00           H  
ATOM    433 1HG2 ILE    29      41.916  46.574  41.196  0.00  0.00           H  
ATOM    434 2HG2 ILE    29      40.656  47.274  40.216  0.00  0.00           H  
ATOM    435 3HG2 ILE    29      41.426  48.284  41.416  0.00  0.00           H  
ATOM    436 1HD1 ILE    29      40.126  49.934  42.156  0.00  0.00           H  
ATOM    437 2HD1 ILE    29      38.526  49.994  42.886  0.00  0.00           H  
ATOM    438 3HD1 ILE    29      39.886  49.264  43.786  0.00  0.00           H  
ATOM    439  N   GLU    30      37.336  44.934  41.116  0.00  0.00           N  
ATOM    440  CA  GLU    30      36.246  44.914  40.186  0.00  0.00           C  
ATOM    441  C   GLU    30      35.966  46.294  39.646  0.00  0.00           C  
ATOM    442  O   GLU    30      36.146  47.274  40.356  0.00  0.00           O  
ATOM    443  CB  GLU    30      35.006  44.224  40.826  0.00  0.00           C  
ATOM    444  CG  GLU    30      35.076  42.754  41.166  0.00  0.00           C  
ATOM    445  CD  GLU    30      35.156  41.724  40.026  0.00  0.00           C  
ATOM    446  OE1 GLU    30      34.856  42.064  38.816  0.00  0.00           O  
ATOM    447  OE2 GLU    30      35.416  40.594  40.306  0.00  0.00           O1-
ATOM    448  H   GLU    30      36.966  45.004  42.046  0.00  0.00           H  
ATOM    449  HA  GLU    30      36.576  44.314  39.336  0.00  0.00           H  
ATOM    450  HB2 GLU    30      34.806  44.814  41.726  0.00  0.00           H  
ATOM    451  HB3 GLU    30      34.096  44.304  40.226  0.00  0.00           H  
ATOM    452  HG2 GLU    30      35.886  42.584  41.886  0.00  0.00           H  
ATOM    453  HG3 GLU    30      34.166  42.604  41.746  0.00  0.00           H  
ATOM    454  N   ALA    31      35.586  46.414  38.366  0.00  0.00           N  
ATOM    455  CA  ALA    31      35.206  47.724  37.656  0.00  0.00           C  
ATOM    456  C   ALA    31      34.216  47.454  36.516  0.00  0.00           C  
ATOM    457  O   ALA    31      34.036  46.374  36.036  0.00  0.00           O  
ATOM    458  CB  ALA    31      36.576  48.344  37.136  0.00  0.00           C  
ATOM    459  H   ALA    31      35.436  45.564  37.836  0.00  0.00           H  
ATOM    460  HA  ALA    31      34.716  48.434  38.326  0.00  0.00           H  
ATOM    461  HB1 ALA    31      36.916  47.874  36.216  0.00  0.00           H  
ATOM    462  HB2 ALA    31      36.346  49.334  36.746  0.00  0.00           H  
ATOM    463  HB3 ALA    31      37.416  48.324  37.826  0.00  0.00           H  
ATOM    464  N   GLU    32      33.506  48.534  36.116  0.00  0.00           N  
ATOM    465  CA  GLU    32      32.356  48.534  35.246  0.00  0.00           C  
ATOM    466  C   GLU    32      32.136  49.944  34.666  0.00  0.00           C  
ATOM    467  O   GLU    32      32.556  50.914  35.236  0.00  0.00           O  
ATOM    468  CB  GLU    32      31.176  47.914  36.076  0.00  0.00           C  
ATOM    469  CG  GLU    32      29.936  47.944  35.276  0.00  0.00           C  
ATOM    470  CD  GLU    32      29.946  47.074  34.036  0.00  0.00           C  
ATOM    471  OE1 GLU    32      29.906  45.794  34.106  0.00  0.00           O  
ATOM    472  OE2 GLU    32      30.216  47.774  32.996  0.00  0.00           O1-
ATOM    473  H   GLU    32      33.686  49.444  36.526  0.00  0.00           H  
ATOM    474  HA  GLU    32      32.576  47.804  34.466  0.00  0.00           H  
ATOM    475  HB2 GLU    32      31.286  46.894  36.446  0.00  0.00           H  
ATOM    476  HB3 GLU    32      31.026  48.584  36.916  0.00  0.00           H  
ATOM    477  HG2 GLU    32      29.146  47.674  35.976  0.00  0.00           H  
ATOM    478  HG3 GLU    32      29.746  48.984  35.016  0.00  0.00           H  
ATOM    479  N   VAL    33      31.566  50.124  33.436  0.00  0.00           N  
ATOM    480  CA  VAL    33      31.426  51.404  32.686  0.00  0.00           C  
ATOM    481  C   VAL    33      29.996  51.864  32.886  0.00  0.00           C  
ATOM    482  O   VAL    33      29.146  51.064  32.706  0.00  0.00           O  
ATOM    483  CB  VAL    33      31.836  51.284  31.206  0.00  0.00           C  
ATOM    484  CG1 VAL    33      31.906  52.674  30.636  0.00  0.00           C  
ATOM    485  CG2 VAL    33      33.246  50.654  30.996  0.00  0.00           C  
ATOM    486  H   VAL    33      31.016  49.354  33.086  0.00  0.00           H  
ATOM    487  HA  VAL    33      32.056  52.164  33.146  0.00  0.00           H  
ATOM    488  HB  VAL    33      31.066  50.814  30.606  0.00  0.00           H  
ATOM    489 1HG1 VAL    33      32.786  53.184  31.036  0.00  0.00           H  
ATOM    490 2HG1 VAL    33      31.936  52.594  29.556  0.00  0.00           H  
ATOM    491 3HG1 VAL    33      30.976  53.174  30.916  0.00  0.00           H  
ATOM    492 1HG2 VAL    33      33.916  51.204  31.656  0.00  0.00           H  
ATOM    493 2HG2 VAL    33      33.236  49.594  31.266  0.00  0.00           H  
ATOM    494 3HG2 VAL    33      33.526  50.854  29.966  0.00  0.00           H  
ATOM    495  N   ILE    34      29.786  53.084  33.276  0.00  0.00           N  
ATOM    496  CA  ILE    34      28.416  53.694  33.276  0.00  0.00           C  
ATOM    497  C   ILE    34      28.236  55.104  32.606  0.00  0.00           C  
ATOM    498  O   ILE    34      29.166  55.914  32.746  0.00  0.00           O  
ATOM    499  CB  ILE    34      27.876  53.714  34.766  0.00  0.00           C  
ATOM    500  CG1 ILE    34      28.776  54.544  35.706  0.00  0.00           C  
ATOM    501  CG2 ILE    34      27.666  52.344  35.356  0.00  0.00           C  
ATOM    502  CD1 ILE    34      28.116  54.784  37.036  0.00  0.00           C  
ATOM    503  H   ILE    34      30.566  53.604  33.656  0.00  0.00           H  
ATOM    504  HA  ILE    34      27.766  53.074  32.666  0.00  0.00           H  
ATOM    505  HB  ILE    34      26.886  54.164  34.776  0.00  0.00           H  
ATOM    506 2HG1 ILE    34      29.776  54.154  35.866  0.00  0.00           H  
ATOM    507 3HG1 ILE    34      29.006  55.504  35.246  0.00  0.00           H  
ATOM    508 1HG2 ILE    34      28.636  51.924  35.626  0.00  0.00           H  
ATOM    509 2HG2 ILE    34      27.036  52.264  36.236  0.00  0.00           H  
ATOM    510 3HG2 ILE    34      27.116  51.764  34.616  0.00  0.00           H  
ATOM    511 1HD1 ILE    34      27.046  54.904  36.856  0.00  0.00           H  
ATOM    512 2HD1 ILE    34      28.306  54.014  37.786  0.00  0.00           H  
ATOM    513 3HD1 ILE    34      28.506  55.734  37.396  0.00  0.00           H  
ATOM    514  N   PRO    35      27.076  55.514  32.096  0.00  0.00           N  
ATOM    515  CA  PRO    35      26.816  56.844  31.686  0.00  0.00           C  
ATOM    516  C   PRO    35      26.446  57.624  32.936  0.00  0.00           C  
ATOM    517  O   PRO    35      26.896  58.784  33.046  0.00  0.00           O  
ATOM    518  CB  PRO    35      25.656  56.824  30.696  0.00  0.00           C  
ATOM    519  CG  PRO    35      24.876  55.634  31.236  0.00  0.00           C  
ATOM    520  CD  PRO    35      25.906  54.664  31.876  0.00  0.00           C  
ATOM    521  HA  PRO    35      27.736  57.224  31.256  0.00  0.00           H  
ATOM    522  HB2 PRO    35      25.086  57.754  30.706  0.00  0.00           H  
ATOM    523  HB3 PRO    35      26.106  56.594  29.736  0.00  0.00           H  
ATOM    524  HG2 PRO    35      24.246  55.904  32.076  0.00  0.00           H  
ATOM    525  HG3 PRO    35      24.256  55.134  30.486  0.00  0.00           H  
ATOM    526  HD2 PRO    35      25.586  54.254  32.836  0.00  0.00           H  
ATOM    527  HD3 PRO    35      26.106  53.804  31.236  0.00  0.00           H  
ATOM    528  N   ALA    36      25.646  57.134  33.836  0.00  0.00           N  
ATOM    529  CA  ALA    36      25.126  57.814  35.006  0.00  0.00           C  
ATOM    530  C   ALA    36      24.926  56.814  36.116  0.00  0.00           C  
ATOM    531  O   ALA    36      24.696  55.624  35.896  0.00  0.00           O  
ATOM    532  CB  ALA    36      23.836  58.484  34.646  0.00  0.00           C  
ATOM    533  H   ALA    36      25.326  56.194  33.636  0.00  0.00           H  
ATOM    534  HA  ALA    36      25.816  58.584  35.366  0.00  0.00           H  
ATOM    535  HB1 ALA    36      24.036  59.314  33.966  0.00  0.00           H  
ATOM    536  HB2 ALA    36      23.096  57.784  34.256  0.00  0.00           H  
ATOM    537  HB3 ALA    36      23.436  58.934  35.556  0.00  0.00           H  
ATOM    538  N   GLU    37      24.996  57.204  37.336  0.00  0.00           N  
ATOM    539  CA  GLU    37      25.026  56.264  38.546  0.00  0.00           C  
ATOM    540  C   GLU    37      23.556  55.824  38.696  0.00  0.00           C  
ATOM    541  O   GLU    37      22.626  56.634  38.646  0.00  0.00           O  
ATOM    542  CB  GLU    37      25.476  57.024  39.816  0.00  0.00           C  
ATOM    543  CG  GLU    37      27.006  57.114  40.066  0.00  0.00           C  
ATOM    544  CD  GLU    37      27.496  58.414  40.726  0.00  0.00           C  
ATOM    545  OE1 GLU    37      28.186  58.274  41.766  0.00  0.00           O  
ATOM    546  OE2 GLU    37      27.056  59.524  40.306  0.00  0.00           O1-
ATOM    547  H   GLU    37      25.166  58.184  37.506  0.00  0.00           H  
ATOM    548  HA  GLU    37      25.666  55.384  38.526  0.00  0.00           H  
ATOM    549  HB2 GLU    37      25.076  58.034  39.786  0.00  0.00           H  
ATOM    550  HB3 GLU    37      25.146  56.604  40.766  0.00  0.00           H  
ATOM    551  HG2 GLU    37      27.296  56.274  40.696  0.00  0.00           H  
ATOM    552  HG3 GLU    37      27.436  56.954  39.066  0.00  0.00           H  
ATOM    553  N   THR    38      23.256  54.584  39.136  0.00  0.00           N  
ATOM    554  CA  THR    38      21.956  54.024  39.416  0.00  0.00           C  
ATOM    555  C   THR    38      21.966  52.884  40.486  0.00  0.00           C  
ATOM    556  O   THR    38      22.896  52.124  40.656  0.00  0.00           O  
ATOM    557  CB  THR    38      21.236  53.604  38.106  0.00  0.00           C  
ATOM    558  CG2 THR    38      21.176  54.584  36.926  0.00  0.00           C  
ATOM    559  OG1 THR    38      21.886  52.384  37.696  0.00  0.00           O  
ATOM    560  H   THR    38      24.046  54.024  39.436  0.00  0.00           H  
ATOM    561  HA  THR    38      21.416  54.854  39.876  0.00  0.00           H  
ATOM    562  HB  THR    38      20.216  53.314  38.366  0.00  0.00           H  
ATOM    563  HG1 THR    38      21.826  52.414  36.746  0.00  0.00           H  
ATOM    564 1HG2 THR    38      20.776  54.014  36.086  0.00  0.00           H  
ATOM    565 2HG2 THR    38      20.536  55.424  37.186  0.00  0.00           H  
ATOM    566 3HG2 THR    38      22.156  54.924  36.586  0.00  0.00           H  
ATOM    567  N   GLY    39      20.896  52.684  41.206  0.00  0.00           N  
ATOM    568  CA  GLY    39      20.696  51.444  41.986  0.00  0.00           C  
ATOM    569  C   GLY    39      20.636  50.274  41.026  0.00  0.00           C  
ATOM    570  O   GLY    39      21.026  49.164  41.396  0.00  0.00           O  
ATOM    571  H   GLY    39      20.116  53.264  40.926  0.00  0.00           H  
ATOM    572  HA2 GLY    39      21.476  51.264  42.726  0.00  0.00           H  
ATOM    573  HA3 GLY    39      19.696  51.464  42.416  0.00  0.00           H  
ATOM    574  N   GLN    40      19.996  50.464  39.836  0.00  0.00           N  
ATOM    575  CA  GLN    40      19.746  49.404  38.796  0.00  0.00           C  
ATOM    576  C   GLN    40      21.006  48.654  38.396  0.00  0.00           C  
ATOM    577  O   GLN    40      20.996  47.394  38.366  0.00  0.00           O  
ATOM    578  CB  GLN    40      18.906  49.884  37.606  0.00  0.00           C  
ATOM    579  CG  GLN    40      17.576  50.584  37.866  0.00  0.00           C  
ATOM    580  CD  GLN    40      17.756  52.074  38.226  0.00  0.00           C  
ATOM    581  NE2 GLN    40      17.786  53.044  37.316  0.00  0.00           N  
ATOM    582  OE1 GLN    40      18.016  52.414  39.346  0.00  0.00           O  
ATOM    583  H   GLN    40      19.596  51.384  39.776  0.00  0.00           H  
ATOM    584  HA  GLN    40      19.156  48.584  39.216  0.00  0.00           H  
ATOM    585  HB2 GLN    40      19.496  50.604  37.046  0.00  0.00           H  
ATOM    586  HB3 GLN    40      18.806  49.084  36.876  0.00  0.00           H  
ATOM    587  HG2 GLN    40      16.896  50.464  37.016  0.00  0.00           H  
ATOM    588  HG3 GLN    40      17.066  50.074  38.676  0.00  0.00           H  
ATOM    589 1HE2 GLN    40      17.886  54.014  37.586  0.00  0.00           H  
ATOM    590 2HE2 GLN    40      17.826  52.784  36.346  0.00  0.00           H  
ATOM    591  N   GLU    41      22.026  49.404  38.016  0.00  0.00           N  
ATOM    592  CA  GLU    41      23.346  48.814  37.596  0.00  0.00           C  
ATOM    593  C   GLU    41      24.076  48.314  38.826  0.00  0.00           C  
ATOM    594  O   GLU    41      24.856  47.354  38.696  0.00  0.00           O  
ATOM    595  CB  GLU    41      24.146  50.024  37.006  0.00  0.00           C  
ATOM    596  CG  GLU    41      23.866  50.264  35.556  0.00  0.00           C  
ATOM    597  CD  GLU    41      22.466  50.504  35.126  0.00  0.00           C  
ATOM    598  OE1 GLU    41      21.676  49.594  34.896  0.00  0.00           O  
ATOM    599  OE2 GLU    41      21.946  51.654  35.206  0.00  0.00           O1-
ATOM    600  H   GLU    41      21.976  50.414  38.036  0.00  0.00           H  
ATOM    601  HA  GLU    41      23.196  48.054  36.826  0.00  0.00           H  
ATOM    602  HB2 GLU    41      24.066  50.974  37.526  0.00  0.00           H  
ATOM    603  HB3 GLU    41      25.236  49.934  36.936  0.00  0.00           H  
ATOM    604  HG2 GLU    41      24.406  51.194  35.356  0.00  0.00           H  
ATOM    605  HG3 GLU    41      24.306  49.454  34.976  0.00  0.00           H  
ATOM    606  N   THR    42      23.836  48.974  39.996  0.00  0.00           N  
ATOM    607  CA  THR    42      24.356  48.454  41.256  0.00  0.00           C  
ATOM    608  C   THR    42      23.856  47.034  41.636  0.00  0.00           C  
ATOM    609  O   THR    42      24.726  46.194  41.876  0.00  0.00           O  
ATOM    610  CB  THR    42      24.276  49.424  42.476  0.00  0.00           C  
ATOM    611  CG2 THR    42      25.036  48.864  43.686  0.00  0.00           C  
ATOM    612  OG1 THR    42      24.716  50.764  42.256  0.00  0.00           O  
ATOM    613  H   THR    42      23.166  49.724  39.966  0.00  0.00           H  
ATOM    614  HA  THR    42      25.426  48.314  41.126  0.00  0.00           H  
ATOM    615  HB  THR    42      23.226  49.554  42.716  0.00  0.00           H  
ATOM    616  HG1 THR    42      24.216  51.104  41.506  0.00  0.00           H  
ATOM    617 1HG2 THR    42      26.076  48.574  43.516  0.00  0.00           H  
ATOM    618 2HG2 THR    42      25.176  49.684  44.386  0.00  0.00           H  
ATOM    619 3HG2 THR    42      24.586  47.984  44.146  0.00  0.00           H  
ATOM    620  N   ALA    43      22.526  46.794  41.586  0.00  0.00           N  
ATOM    621  CA  ALA    43      21.906  45.474  41.636  0.00  0.00           C  
ATOM    622  C   ALA    43      22.506  44.524  40.606  0.00  0.00           C  
ATOM    623  O   ALA    43      22.826  43.394  40.996  0.00  0.00           O  
ATOM    624  CB  ALA    43      20.386  45.514  41.386  0.00  0.00           C  
ATOM    625  H   ALA    43      21.916  47.554  41.326  0.00  0.00           H  
ATOM    626  HA  ALA    43      21.976  45.104  42.666  0.00  0.00           H  
ATOM    627  HB1 ALA    43      19.976  44.514  41.566  0.00  0.00           H  
ATOM    628  HB2 ALA    43      19.976  46.364  41.926  0.00  0.00           H  
ATOM    629  HB3 ALA    43      20.156  45.604  40.316  0.00  0.00           H  
ATOM    630  N   TYR    44      22.716  44.864  39.376  0.00  0.00           N  
ATOM    631  CA  TYR    44      23.276  43.944  38.376  0.00  0.00           C  
ATOM    632  C   TYR    44      24.796  43.744  38.476  0.00  0.00           C  
ATOM    633  O   TYR    44      25.276  42.614  38.376  0.00  0.00           O  
ATOM    634  CB  TYR    44      22.896  44.544  36.996  0.00  0.00           C  
ATOM    635  CG  TYR    44      23.136  43.664  35.846  0.00  0.00           C  
ATOM    636  CD1 TYR    44      22.266  42.584  35.556  0.00  0.00           C  
ATOM    637  CD2 TYR    44      24.176  43.984  34.986  0.00  0.00           C  
ATOM    638  CE1 TYR    44      22.446  41.774  34.356  0.00  0.00           C  
ATOM    639  CE2 TYR    44      24.276  43.274  33.736  0.00  0.00           C  
ATOM    640  CZ  TYR    44      23.406  42.214  33.436  0.00  0.00           C  
ATOM    641  OH  TYR    44      23.476  41.574  32.206  0.00  0.00           O  
ATOM    642  H   TYR    44      22.226  45.634  38.936  0.00  0.00           H  
ATOM    643  HA  TYR    44      22.776  42.984  38.486  0.00  0.00           H  
ATOM    644  HB2 TYR    44      21.826  44.754  36.956  0.00  0.00           H  
ATOM    645  HB3 TYR    44      23.396  45.504  36.866  0.00  0.00           H  
ATOM    646  HD1 TYR    44      21.466  42.394  36.256  0.00  0.00           H  
ATOM    647  HD2 TYR    44      24.856  44.814  35.136  0.00  0.00           H  
ATOM    648  HE1 TYR    44      22.016  40.794  34.266  0.00  0.00           H  
ATOM    649  HE2 TYR    44      25.016  43.604  33.026  0.00  0.00           H  
ATOM    650  HH  TYR    44      24.206  41.924  31.686  0.00  0.00           H  
ATOM    651  N   PHE    45      25.526  44.754  38.826  0.00  0.00           N  
ATOM    652  CA  PHE    45      26.976  44.674  39.186  0.00  0.00           C  
ATOM    653  C   PHE    45      27.186  43.794  40.356  0.00  0.00           C  
ATOM    654  O   PHE    45      27.886  42.774  40.266  0.00  0.00           O  
ATOM    655  CB  PHE    45      27.546  46.144  39.436  0.00  0.00           C  
ATOM    656  CG  PHE    45      28.986  46.244  39.866  0.00  0.00           C  
ATOM    657  CD1 PHE    45      30.046  46.244  38.896  0.00  0.00           C  
ATOM    658  CD2 PHE    45      29.336  46.314  41.206  0.00  0.00           C  
ATOM    659  CE1 PHE    45      31.386  46.354  39.266  0.00  0.00           C  
ATOM    660  CE2 PHE    45      30.696  46.404  41.596  0.00  0.00           C  
ATOM    661  CZ  PHE    45      31.726  46.354  40.646  0.00  0.00           C  
ATOM    662  H   PHE    45      25.166  45.694  38.946  0.00  0.00           H  
ATOM    663  HA  PHE    45      27.506  44.254  38.326  0.00  0.00           H  
ATOM    664  HB2 PHE    45      27.396  46.784  38.566  0.00  0.00           H  
ATOM    665  HB3 PHE    45      26.906  46.634  40.166  0.00  0.00           H  
ATOM    666  HD1 PHE    45      29.756  46.034  37.876  0.00  0.00           H  
ATOM    667  HD2 PHE    45      28.536  46.384  41.936  0.00  0.00           H  
ATOM    668  HE1 PHE    45      32.166  46.394  38.516  0.00  0.00           H  
ATOM    669  HE2 PHE    45      30.936  46.574  42.636  0.00  0.00           H  
ATOM    670  HZ  PHE    45      32.776  46.414  40.886  0.00  0.00           H  
ATOM    671  N   LEU    46      26.566  44.044  41.456  0.00  0.00           N  
ATOM    672  CA  LEU    46      26.496  43.154  42.606  0.00  0.00           C  
ATOM    673  C   LEU    46      26.136  41.744  42.186  0.00  0.00           C  
ATOM    674  O   LEU    46      26.756  40.764  42.636  0.00  0.00           O  
ATOM    675  CB  LEU    46      25.516  43.794  43.606  0.00  0.00           C  
ATOM    676  CG  LEU    46      25.166  43.164  44.986  0.00  0.00           C  
ATOM    677  CD1 LEU    46      24.296  41.934  44.916  0.00  0.00           C  
ATOM    678  CD2 LEU    46      26.296  43.024  45.996  0.00  0.00           C  
ATOM    679  H   LEU    46      26.016  44.894  41.496  0.00  0.00           H  
ATOM    680  HA  LEU    46      27.486  43.104  43.056  0.00  0.00           H  
ATOM    681  HB2 LEU    46      25.946  44.734  43.956  0.00  0.00           H  
ATOM    682  HB3 LEU    46      24.566  44.064  43.146  0.00  0.00           H  
ATOM    683  HG  LEU    46      24.536  43.824  45.576  0.00  0.00           H  
ATOM    684 1HD1 LEU    46      23.466  42.164  44.246  0.00  0.00           H  
ATOM    685 2HD1 LEU    46      24.836  40.994  44.746  0.00  0.00           H  
ATOM    686 3HD1 LEU    46      23.896  41.784  45.916  0.00  0.00           H  
ATOM    687 1HD2 LEU    46      26.986  42.314  45.546  0.00  0.00           H  
ATOM    688 2HD2 LEU    46      26.706  43.984  46.326  0.00  0.00           H  
ATOM    689 3HD2 LEU    46      25.976  42.474  46.876  0.00  0.00           H  
ATOM    690  N   LEU    47      25.046  41.524  41.466  0.00  0.00           N  
ATOM    691  CA  LEU    47      24.636  40.154  41.086  0.00  0.00           C  
ATOM    692  C   LEU    47      25.756  39.384  40.306  0.00  0.00           C  
ATOM    693  O   LEU    47      26.036  38.214  40.586  0.00  0.00           O  
ATOM    694  CB  LEU    47      23.366  40.194  40.256  0.00  0.00           C  
ATOM    695  CG  LEU    47      22.686  38.884  39.736  0.00  0.00           C  
ATOM    696  CD1 LEU    47      22.316  38.034  40.976  0.00  0.00           C  
ATOM    697  CD2 LEU    47      21.416  39.184  38.936  0.00  0.00           C  
ATOM    698  H   LEU    47      24.396  42.264  41.226  0.00  0.00           H  
ATOM    699  HA  LEU    47      24.326  39.534  41.926  0.00  0.00           H  
ATOM    700  HB2 LEU    47      22.556  40.554  40.886  0.00  0.00           H  
ATOM    701  HB3 LEU    47      23.496  40.884  39.416  0.00  0.00           H  
ATOM    702  HG  LEU    47      23.336  38.354  39.036  0.00  0.00           H  
ATOM    703 1HD1 LEU    47      23.226  37.794  41.526  0.00  0.00           H  
ATOM    704 2HD1 LEU    47      21.766  38.654  41.686  0.00  0.00           H  
ATOM    705 3HD1 LEU    47      21.786  37.134  40.656  0.00  0.00           H  
ATOM    706 1HD2 LEU    47      20.666  39.584  39.626  0.00  0.00           H  
ATOM    707 2HD2 LEU    47      21.596  39.934  38.176  0.00  0.00           H  
ATOM    708 3HD2 LEU    47      21.066  38.224  38.556  0.00  0.00           H  
ATOM    709  N   LYS    48      26.436  40.044  39.396  0.00  0.00           N  
ATOM    710  CA  LYS    48      27.586  39.564  38.656  0.00  0.00           C  
ATOM    711  C   LYS    48      28.676  39.254  39.626  0.00  0.00           C  
ATOM    712  O   LYS    48      29.166  38.114  39.686  0.00  0.00           O  
ATOM    713  CB  LYS    48      27.976  40.534  37.576  0.00  0.00           C  
ATOM    714  CG  LYS    48      26.926  40.504  36.436  0.00  0.00           C  
ATOM    715  CD  LYS    48      27.226  41.344  35.246  0.00  0.00           C  
ATOM    716  CE  LYS    48      28.306  40.864  34.296  0.00  0.00           C  
ATOM    717  NZ  LYS    48      28.356  41.594  32.986  0.00  0.00           N1+
ATOM    718  H   LYS    48      26.066  40.964  39.186  0.00  0.00           H  
ATOM    719  HA  LYS    48      27.346  38.584  38.266  0.00  0.00           H  
ATOM    720  HB2 LYS    48      28.086  41.544  37.966  0.00  0.00           H  
ATOM    721  HB3 LYS    48      28.916  40.224  37.116  0.00  0.00           H  
ATOM    722  HG2 LYS    48      26.926  39.454  36.146  0.00  0.00           H  
ATOM    723  HG3 LYS    48      25.976  40.804  36.876  0.00  0.00           H  
ATOM    724  HD2 LYS    48      26.256  41.374  34.756  0.00  0.00           H  
ATOM    725  HD3 LYS    48      27.386  42.374  35.546  0.00  0.00           H  
ATOM    726  HE2 LYS    48      29.256  40.914  34.826  0.00  0.00           H  
ATOM    727  HE3 LYS    48      28.206  39.844  33.946  0.00  0.00           H  
ATOM    728  HZ1 LYS    48      28.456  42.584  33.146  0.00  0.00           H  
ATOM    729  HZ2 LYS    48      29.046  41.324  32.306  0.00  0.00           H  
ATOM    730  HZ3 LYS    48      27.526  41.474  32.416  0.00  0.00           H  
ATOM    731  N   LEU    49      29.016  40.194  40.526  0.00  0.00           N  
ATOM    732  CA  LEU    49      30.116  40.044  41.506  0.00  0.00           C  
ATOM    733  C   LEU    49      29.906  38.824  42.416  0.00  0.00           C  
ATOM    734  O   LEU    49      30.786  37.944  42.396  0.00  0.00           O  
ATOM    735  CB  LEU    49      30.436  41.414  42.176  0.00  0.00           C  
ATOM    736  CG  LEU    49      31.516  41.504  43.286  0.00  0.00           C  
ATOM    737  CD1 LEU    49      31.936  42.974  43.536  0.00  0.00           C  
ATOM    738  CD2 LEU    49      31.066  40.894  44.656  0.00  0.00           C  
ATOM    739  H   LEU    49      28.576  41.104  40.496  0.00  0.00           H  
ATOM    740  HA  LEU    49      30.946  39.784  40.846  0.00  0.00           H  
ATOM    741  HB2 LEU    49      30.716  42.124  41.396  0.00  0.00           H  
ATOM    742  HB3 LEU    49      29.486  41.674  42.646  0.00  0.00           H  
ATOM    743  HG  LEU    49      32.256  40.804  42.876  0.00  0.00           H  
ATOM    744 1HD1 LEU    49      32.826  43.064  44.166  0.00  0.00           H  
ATOM    745 2HD1 LEU    49      32.196  43.504  42.626  0.00  0.00           H  
ATOM    746 3HD1 LEU    49      31.146  43.564  44.006  0.00  0.00           H  
ATOM    747 1HD2 LEU    49      31.826  41.234  45.356  0.00  0.00           H  
ATOM    748 2HD2 LEU    49      30.136  41.394  44.936  0.00  0.00           H  
ATOM    749 3HD2 LEU    49      30.896  39.824  44.676  0.00  0.00           H  
ATOM    750  N   ALA    50      28.796  38.904  43.146  0.00  0.00           N  
ATOM    751  CA  ALA    50      28.456  37.974  44.216  0.00  0.00           C  
ATOM    752  C   ALA    50      27.946  36.584  43.726  0.00  0.00           C  
ATOM    753  O   ALA    50      27.566  35.804  44.586  0.00  0.00           O  
ATOM    754  CB  ALA    50      27.466  38.654  45.076  0.00  0.00           C  
ATOM    755  H   ALA    50      28.236  39.704  42.886  0.00  0.00           H  
ATOM    756  HA  ALA    50      29.416  37.814  44.696  0.00  0.00           H  
ATOM    757  HB1 ALA    50      27.236  38.134  46.006  0.00  0.00           H  
ATOM    758  HB2 ALA    50      27.756  39.654  45.396  0.00  0.00           H  
ATOM    759  HB3 ALA    50      26.596  38.694  44.416  0.00  0.00           H  
ATOM    760  N   GLY    51      27.926  36.344  42.386  0.00  0.00           N  
ATOM    761  CA  GLY    51      27.856  35.024  41.686  0.00  0.00           C  
ATOM    762  C   GLY    51      29.146  34.404  41.386  0.00  0.00           C  
ATOM    763  O   GLY    51      29.316  33.204  41.706  0.00  0.00           O  
ATOM    764  H   GLY    51      28.146  37.164  41.826  0.00  0.00           H  
ATOM    765  HA2 GLY    51      27.336  34.354  42.366  0.00  0.00           H  
ATOM    766  HA3 GLY    51      27.266  35.134  40.776  0.00  0.00           H  
ATOM    767  N   ARG    52      30.056  35.124  40.806  0.00  0.00           N  
ATOM    768  CA  ARG    52      31.466  34.654  40.416  0.00  0.00           C  
ATOM    769  C   ARG    52      32.306  34.344  41.676  0.00  0.00           C  
ATOM    770  O   ARG    52      32.746  33.214  41.766  0.00  0.00           O  
ATOM    771  CB  ARG    52      32.146  35.674  39.596  0.00  0.00           C  
ATOM    772  CG  ARG    52      31.466  35.904  38.186  0.00  0.00           C  
ATOM    773  CD  ARG    52      32.316  36.764  37.216  0.00  0.00           C  
ATOM    774  NE  ARG    52      32.086  38.254  37.356  0.00  0.00           N  
ATOM    775  CZ  ARG    52      32.766  39.134  38.056  0.00  0.00           C  
ATOM    776  NH1 ARG    52      33.846  38.854  38.776  0.00  0.00           N1+
ATOM    777  NH2 ARG    52      32.516  40.444  37.916  0.00  0.00           N  
ATOM    778  H   ARG    52      29.856  36.084  40.556  0.00  0.00           H  
ATOM    779  HA  ARG    52      31.326  33.794  39.766  0.00  0.00           H  
ATOM    780  HB2 ARG    52      32.176  36.644  40.076  0.00  0.00           H  
ATOM    781  HB3 ARG    52      33.156  35.334  39.366  0.00  0.00           H  
ATOM    782  HG2 ARG    52      31.346  34.954  37.656  0.00  0.00           H  
ATOM    783  HG3 ARG    52      30.516  36.434  38.236  0.00  0.00           H  
ATOM    784  HD2 ARG    52      33.356  36.584  37.496  0.00  0.00           H  
ATOM    785  HD3 ARG    52      32.136  36.394  36.206  0.00  0.00           H  
ATOM    786  HE  ARG    52      31.336  38.654  36.806  0.00  0.00           H  
ATOM    787 1HH1 ARG    52      34.296  37.944  38.836  0.00  0.00           H  
ATOM    788 2HH1 ARG    52      34.246  39.614  39.296  0.00  0.00           H  
ATOM    789 1HH2 ARG    52      31.706  40.754  37.386  0.00  0.00           H  
ATOM    790 2HH2 ARG    52      33.176  41.124  38.266  0.00  0.00           H  
ATOM    791  N   TRP    53      32.356  35.304  42.636  0.00  0.00           N  
ATOM    792  CA  TRP    53      33.106  35.054  43.876  0.00  0.00           C  
ATOM    793  C   TRP    53      32.116  34.404  44.846  0.00  0.00           C  
ATOM    794  O   TRP    53      30.966  34.654  44.706  0.00  0.00           O  
ATOM    795  CB  TRP    53      33.576  36.344  44.406  0.00  0.00           C  
ATOM    796  CG  TRP    53      34.666  36.964  43.586  0.00  0.00           C  
ATOM    797  CD1 TRP    53      34.566  38.104  42.846  0.00  0.00           C  
ATOM    798  CD2 TRP    53      35.936  36.404  43.146  0.00  0.00           C  
ATOM    799  CE2 TRP    53      36.586  37.224  42.216  0.00  0.00           C  
ATOM    800  CE3 TRP    53      36.616  35.174  43.326  0.00  0.00           C  
ATOM    801  NE1 TRP    53      35.686  38.234  42.066  0.00  0.00           N  
ATOM    802  CZ2 TRP    53      37.766  36.874  41.536  0.00  0.00           C  
ATOM    803  CZ3 TRP    53      37.846  34.874  42.756  0.00  0.00           C  
ATOM    804  CH2 TRP    53      38.386  35.654  41.766  0.00  0.00           C  
ATOM    805  H   TRP    53      31.906  36.184  42.436  0.00  0.00           H  
ATOM    806  HA  TRP    53      33.926  34.364  43.706  0.00  0.00           H  
ATOM    807  HB2 TRP    53      32.706  36.994  44.356  0.00  0.00           H  
ATOM    808  HB3 TRP    53      33.876  36.254  45.456  0.00  0.00           H  
ATOM    809  HD1 TRP    53      33.696  38.754  42.886  0.00  0.00           H  
ATOM    810  HE1 TRP    53      35.756  38.994  41.406  0.00  0.00           H  
ATOM    811  HE3 TRP    53      36.096  34.474  43.956  0.00  0.00           H  
ATOM    812  HZ2 TRP    53      38.166  37.574  40.816  0.00  0.00           H  
ATOM    813  HZ3 TRP    53      38.286  33.904  42.946  0.00  0.00           H  
ATOM    814  HH2 TRP    53      39.306  35.324  41.316  0.00  0.00           H  
ATOM    815  N   PRO    54      32.566  33.544  45.796  0.00  0.00           N  
ATOM    816  CA  PRO    54      31.716  33.014  46.866  0.00  0.00           C  
ATOM    817  C   PRO    54      31.786  34.124  47.916  0.00  0.00           C  
ATOM    818  O   PRO    54      32.786  34.454  48.516  0.00  0.00           O  
ATOM    819  CB  PRO    54      32.456  31.744  47.276  0.00  0.00           C  
ATOM    820  CG  PRO    54      33.966  32.064  46.996  0.00  0.00           C  
ATOM    821  CD  PRO    54      33.956  33.044  45.856  0.00  0.00           C  
ATOM    822  HA  PRO    54      30.706  32.834  46.516  0.00  0.00           H  
ATOM    823  HB2 PRO    54      32.276  31.534  48.326  0.00  0.00           H  
ATOM    824  HB3 PRO    54      32.226  30.884  46.636  0.00  0.00           H  
ATOM    825  HG2 PRO    54      34.446  32.514  47.866  0.00  0.00           H  
ATOM    826  HG3 PRO    54      34.466  31.154  46.676  0.00  0.00           H  
ATOM    827  HD2 PRO    54      34.626  33.864  46.116  0.00  0.00           H  
ATOM    828  HD3 PRO    54      34.226  32.564  44.916  0.00  0.00           H  
ATOM    829  N   VAL    55      30.566  34.704  48.146  0.00  0.00           N  
ATOM    830  CA  VAL    55      30.396  35.924  49.016  0.00  0.00           C  
ATOM    831  C   VAL    55      29.546  35.634  50.246  0.00  0.00           C  
ATOM    832  O   VAL    55      28.526  35.014  50.176  0.00  0.00           O  
ATOM    833  CB  VAL    55      29.786  37.154  48.196  0.00  0.00           C  
ATOM    834  CG1 VAL    55      29.196  38.244  49.046  0.00  0.00           C  
ATOM    835  CG2 VAL    55      30.866  37.744  47.296  0.00  0.00           C  
ATOM    836  H   VAL    55      29.746  34.494  47.596  0.00  0.00           H  
ATOM    837  HA  VAL    55      31.386  36.194  49.376  0.00  0.00           H  
ATOM    838  HB  VAL    55      29.076  36.694  47.516  0.00  0.00           H  
ATOM    839 1HG1 VAL    55      28.406  37.814  49.656  0.00  0.00           H  
ATOM    840 2HG1 VAL    55      29.986  38.564  49.726  0.00  0.00           H  
ATOM    841 3HG1 VAL    55      28.726  39.024  48.436  0.00  0.00           H  
ATOM    842 1HG2 VAL    55      31.806  37.744  47.856  0.00  0.00           H  
ATOM    843 2HG2 VAL    55      30.966  37.254  46.326  0.00  0.00           H  
ATOM    844 3HG2 VAL    55      30.636  38.744  46.916  0.00  0.00           H  
ATOM    845  N   LYS    56      30.006  36.054  51.416  0.00  0.00           N  
ATOM    846  CA  LYS    56      29.286  36.114  52.746  0.00  0.00           C  
ATOM    847  C   LYS    56      28.926  37.594  53.056  0.00  0.00           C  
ATOM    848  O   LYS    56      27.776  37.894  53.316  0.00  0.00           O  
ATOM    849  CB  LYS    56      30.116  35.534  53.926  0.00  0.00           C  
ATOM    850  CG  LYS    56      29.916  33.984  53.846  0.00  0.00           C  
ATOM    851  CD  LYS    56      30.556  33.434  55.136  0.00  0.00           C  
ATOM    852  CE  LYS    56      32.036  33.494  55.106  0.00  0.00           C  
ATOM    853  NZ  LYS    56      32.646  32.974  53.856  0.00  0.00           N1+
ATOM    854  H   LYS    56      30.956  36.384  51.426  0.00  0.00           H  
ATOM    855  HA  LYS    56      28.366  35.534  52.676  0.00  0.00           H  
ATOM    856  HB2 LYS    56      31.166  35.814  53.866  0.00  0.00           H  
ATOM    857  HB3 LYS    56      29.636  36.024  54.766  0.00  0.00           H  
ATOM    858  HG2 LYS    56      28.846  33.834  53.916  0.00  0.00           H  
ATOM    859  HG3 LYS    56      30.316  33.484  52.966  0.00  0.00           H  
ATOM    860  HD2 LYS    56      30.156  33.974  55.986  0.00  0.00           H  
ATOM    861  HD3 LYS    56      30.276  32.384  55.276  0.00  0.00           H  
ATOM    862  HE2 LYS    56      32.296  34.554  55.136  0.00  0.00           H  
ATOM    863  HE3 LYS    56      32.436  33.124  56.046  0.00  0.00           H  
ATOM    864  HZ1 LYS    56      33.646  32.864  53.916  0.00  0.00           H  
ATOM    865  HZ2 LYS    56      32.376  31.994  53.806  0.00  0.00           H  
ATOM    866  HZ3 LYS    56      32.326  33.344  52.976  0.00  0.00           H  
ATOM    867  N   THR    57      29.936  38.484  52.976  0.00  0.00           N  
ATOM    868  CA  THR    57      29.716  39.904  53.286  0.00  0.00           C  
ATOM    869  C   THR    57      30.286  40.914  52.316  0.00  0.00           C  
ATOM    870  O   THR    57      31.416  40.724  51.846  0.00  0.00           O  
ATOM    871  CB  THR    57      30.196  40.374  54.686  0.00  0.00           C  
ATOM    872  CG2 THR    57      29.776  41.844  54.996  0.00  0.00           C  
ATOM    873  OG1 THR    57      29.826  39.624  55.786  0.00  0.00           O  
ATOM    874  H   THR    57      30.776  38.224  52.496  0.00  0.00           H  
ATOM    875  HA  THR    57      28.646  40.104  53.176  0.00  0.00           H  
ATOM    876  HB  THR    57      31.276  40.264  54.746  0.00  0.00           H  
ATOM    877  HG1 THR    57      30.396  38.874  55.936  0.00  0.00           H  
ATOM    878 1HG2 THR    57      30.486  42.544  54.556  0.00  0.00           H  
ATOM    879 2HG2 THR    57      28.776  42.164  54.706  0.00  0.00           H  
ATOM    880 3HG2 THR    57      29.836  41.984  56.076  0.00  0.00           H  
ATOM    881  N   VAL    58      29.496  41.934  51.896  0.00  0.00           N  
ATOM    882  CA  VAL    58      29.886  43.074  50.976  0.00  0.00           C  
ATOM    883  C   VAL    58      29.546  44.464  51.656  0.00  0.00           C  
ATOM    884  O   VAL    58      28.546  44.504  52.326  0.00  0.00           O  
ATOM    885  CB  VAL    58      29.206  42.994  49.606  0.00  0.00           C  
ATOM    886  CG1 VAL    58      29.226  44.394  48.876  0.00  0.00           C  
ATOM    887  CG2 VAL    58      29.466  41.874  48.616  0.00  0.00           C  
ATOM    888  H   VAL    58      28.596  42.024  52.336  0.00  0.00           H  
ATOM    889  HA  VAL    58      30.966  43.074  50.906  0.00  0.00           H  
ATOM    890  HB  VAL    58      28.136  42.934  49.776  0.00  0.00           H  
ATOM    891 1HG1 VAL    58      28.626  45.084  49.466  0.00  0.00           H  
ATOM    892 2HG1 VAL    58      30.186  44.844  48.626  0.00  0.00           H  
ATOM    893 3HG1 VAL    58      28.636  44.264  47.966  0.00  0.00           H  
ATOM    894 1HG2 VAL    58      30.476  41.904  48.206  0.00  0.00           H  
ATOM    895 2HG2 VAL    58      29.356  40.914  49.136  0.00  0.00           H  
ATOM    896 3HG2 VAL    58      28.886  41.784  47.696  0.00  0.00           H  
ATOM    897  N   HIE    59      30.326  45.544  51.526  0.00  0.00           N  
ATOM    898  CA  HIE    59      30.056  46.804  52.306  0.00  0.00           C  
ATOM    899  C   HIE    59      30.356  48.124  51.636  0.00  0.00           C  
ATOM    900  O   HIE    59      31.096  48.234  50.626  0.00  0.00           O  
ATOM    901  CB  HIE    59      30.886  46.754  53.606  0.00  0.00           C  
ATOM    902  CG  HIE    59      32.316  46.944  53.336  0.00  0.00           C  
ATOM    903  CD2 HIE    59      33.086  46.034  52.786  0.00  0.00           C  
ATOM    904  ND1 HIE    59      33.016  48.164  53.406  0.00  0.00           N  
ATOM    905  CE1 HIE    59      34.286  47.854  53.066  0.00  0.00           C  
ATOM    906  NE2 HIE    59      34.356  46.604  52.676  0.00  0.00           N  
ATOM    907  H   HIE    59      31.266  45.504  51.156  0.00  0.00           H  
ATOM    908  HA  HIE    59      28.996  46.794  52.556  0.00  0.00           H  
ATOM    909  HB2 HIE    59      30.656  47.624  54.226  0.00  0.00           H  
ATOM    910  HB3 HIE    59      30.706  45.804  54.116  0.00  0.00           H  
ATOM    911  HD2 HIE    59      32.736  45.034  52.556  0.00  0.00           H  
ATOM    912  HE1 HIE    59      35.136  48.524  53.026  0.00  0.00           H  
ATOM    913  HE2 HIE    59      35.136  46.074  52.326  0.00  0.00           H  
ATOM    914  N   THR    60      29.866  49.184  52.286  0.00  0.00           N  
ATOM    915  CA  THR    60      30.166  50.614  51.956  0.00  0.00           C  
ATOM    916  C   THR    60      29.316  51.684  52.666  0.00  0.00           C  
ATOM    917  O   THR    60      28.196  51.484  53.156  0.00  0.00           O  
ATOM    918  CB  THR    60      30.206  50.884  50.406  0.00  0.00           C  
ATOM    919  CG2 THR    60      28.906  50.624  49.686  0.00  0.00           C  
ATOM    920  OG1 THR    60      30.516  52.184  50.176  0.00  0.00           O  
ATOM    921  H   THR    60      29.386  49.034  53.156  0.00  0.00           H  
ATOM    922  HA  THR    60      31.226  50.694  52.216  0.00  0.00           H  
ATOM    923  HB  THR    60      30.886  50.204  49.876  0.00  0.00           H  
ATOM    924  HG1 THR    60      30.916  52.184  49.306  0.00  0.00           H  
ATOM    925 1HG2 THR    60      28.586  49.584  49.756  0.00  0.00           H  
ATOM    926 2HG2 THR    60      28.196  51.304  50.156  0.00  0.00           H  
ATOM    927 3HG2 THR    60      28.926  50.914  48.636  0.00  0.00           H  
ATOM    928  N   ASP    61      30.016  52.794  52.876  0.00  0.00           N  
ATOM    929  CA  ASP    61      29.386  53.924  53.486  0.00  0.00           C  
ATOM    930  C   ASP    61      28.636  54.814  52.456  0.00  0.00           C  
ATOM    931  O   ASP    61      28.076  55.894  52.796  0.00  0.00           O  
ATOM    932  CB  ASP    61      30.456  54.734  54.266  0.00  0.00           C  
ATOM    933  CG  ASP    61      31.536  55.414  53.376  0.00  0.00           C  
ATOM    934  OD1 ASP    61      31.096  56.434  52.826  0.00  0.00           O  
ATOM    935  OD2 ASP    61      32.706  54.924  53.186  0.00  0.00           O1-
ATOM    936  H   ASP    61      30.886  52.994  52.406  0.00  0.00           H  
ATOM    937  HA  ASP    61      28.736  53.544  54.286  0.00  0.00           H  
ATOM    938  HB2 ASP    61      29.816  55.434  54.806  0.00  0.00           H  
ATOM    939  HB3 ASP    61      30.946  54.124  55.026  0.00  0.00           H  
ATOM    940  N   ASN    62      28.516  54.284  51.226  0.00  0.00           N  
ATOM    941  CA  ASN    62      27.726  54.864  50.156  0.00  0.00           C  
ATOM    942  C   ASN    62      26.256  54.514  50.356  0.00  0.00           C  
ATOM    943  O   ASN    62      25.876  53.364  50.386  0.00  0.00           O  
ATOM    944  CB  ASN    62      28.286  54.504  48.756  0.00  0.00           C  
ATOM    945  CG  ASN    62      27.636  55.204  47.596  0.00  0.00           C  
ATOM    946  ND2 ASN    62      28.436  56.064  46.926  0.00  0.00           N  
ATOM    947  OD1 ASN    62      26.496  54.944  47.316  0.00  0.00           O  
ATOM    948  H   ASN    62      29.236  53.604  51.016  0.00  0.00           H  
ATOM    949  HA  ASN    62      27.876  55.934  50.346  0.00  0.00           H  
ATOM    950  HB2 ASN    62      29.366  54.674  48.776  0.00  0.00           H  
ATOM    951  HB3 ASN    62      28.206  53.424  48.606  0.00  0.00           H  
ATOM    952 1HD2 ASN    62      28.086  56.424  46.046  0.00  0.00           H  
ATOM    953 2HD2 ASN    62      29.386  56.234  47.206  0.00  0.00           H  
ATOM    954  N   GLY    63      25.436  55.594  50.476  0.00  0.00           N  
ATOM    955  CA  GLY    63      23.976  55.444  50.286  0.00  0.00           C  
ATOM    956  C   GLY    63      23.446  56.094  48.986  0.00  0.00           C  
ATOM    957  O   GLY    63      22.296  56.024  48.746  0.00  0.00           O  
ATOM    958  H   GLY    63      25.906  56.484  50.486  0.00  0.00           H  
ATOM    959  HA2 GLY    63      23.596  54.434  50.406  0.00  0.00           H  
ATOM    960  HA3 GLY    63      23.396  56.024  51.006  0.00  0.00           H  
ATOM    961  N   SER    64      24.356  56.494  48.076  0.00  0.00           N  
ATOM    962  CA  SER    64      24.136  57.074  46.736  0.00  0.00           C  
ATOM    963  C   SER    64      23.686  56.084  45.656  0.00  0.00           C  
ATOM    964  O   SER    64      22.856  56.404  44.826  0.00  0.00           O  
ATOM    965  CB  SER    64      25.376  57.734  46.156  0.00  0.00           C  
ATOM    966  OG  SER    64      26.086  58.464  47.226  0.00  0.00           O  
ATOM    967  H   SER    64      25.336  56.354  48.256  0.00  0.00           H  
ATOM    968  HA  SER    64      23.396  57.864  46.786  0.00  0.00           H  
ATOM    969  HB2 SER    64      26.126  57.044  45.766  0.00  0.00           H  
ATOM    970  HB3 SER    64      25.066  58.364  45.326  0.00  0.00           H  
ATOM    971  HG  SER    64      26.836  58.974  46.916  0.00  0.00           H  
ATOM    972  N   ASN    65      24.046  54.834  45.766  0.00  0.00           N  
ATOM    973  CA  ASN    65      23.456  53.844  44.866  0.00  0.00           C  
ATOM    974  C   ASN    65      23.426  52.384  45.436  0.00  0.00           C  
ATOM    975  O   ASN    65      22.536  51.624  44.976  0.00  0.00           O  
ATOM    976  CB  ASN    65      23.976  53.974  43.366  0.00  0.00           C  
ATOM    977  CG  ASN    65      25.486  54.144  43.346  0.00  0.00           C  
ATOM    978  ND2 ASN    65      26.296  53.154  43.436  0.00  0.00           N  
ATOM    979  OD1 ASN    65      26.036  55.264  43.106  0.00  0.00           O  
ATOM    980  H   ASN    65      24.936  54.644  46.206  0.00  0.00           H  
ATOM    981  HA  ASN    65      22.396  54.094  44.816  0.00  0.00           H  
ATOM    982  HB2 ASN    65      23.786  53.094  42.756  0.00  0.00           H  
ATOM    983  HB3 ASN    65      23.476  54.834  42.916  0.00  0.00           H  
ATOM    984 1HD2 ASN    65      27.266  53.444  43.406  0.00  0.00           H  
ATOM    985 2HD2 ASN    65      26.086  52.174  43.306  0.00  0.00           H  
ATOM    986  N   PHE    66      24.246  52.014  46.456  0.00  0.00           N  
ATOM    987  CA  PHE    66      24.136  50.714  47.146  0.00  0.00           C  
ATOM    988  C   PHE    66      22.886  50.494  48.016  0.00  0.00           C  
ATOM    989  O   PHE    66      22.486  49.354  47.976  0.00  0.00           O  
ATOM    990  CB  PHE    66      25.376  50.704  48.086  0.00  0.00           C  
ATOM    991  CG  PHE    66      25.576  49.484  48.916  0.00  0.00           C  
ATOM    992  CD1 PHE    66      25.846  48.274  48.226  0.00  0.00           C  
ATOM    993  CD2 PHE    66      25.596  49.454  50.346  0.00  0.00           C  
ATOM    994  CE1 PHE    66      26.086  47.084  48.886  0.00  0.00           C  
ATOM    995  CE2 PHE    66      25.836  48.234  51.056  0.00  0.00           C  
ATOM    996  CZ  PHE    66      26.056  47.044  50.326  0.00  0.00           C  
ATOM    997  H   PHE    66      24.996  52.634  46.716  0.00  0.00           H  
ATOM    998  HA  PHE    66      24.266  49.844  46.506  0.00  0.00           H  
ATOM    999  HB2 PHE    66      26.196  50.874  47.386  0.00  0.00           H  
ATOM   1000  HB3 PHE    66      25.236  51.514  48.806  0.00  0.00           H  
ATOM   1001  HD1 PHE    66      25.786  48.214  47.146  0.00  0.00           H  
ATOM   1002  HD2 PHE    66      25.356  50.334  50.926  0.00  0.00           H  
ATOM   1003  HE1 PHE    66      26.186  46.134  48.376  0.00  0.00           H  
ATOM   1004  HE2 PHE    66      25.876  48.184  52.136  0.00  0.00           H  
ATOM   1005  HZ  PHE    66      26.346  46.184  50.906  0.00  0.00           H  
ATOM   1006  N   THR    67      22.146  51.444  48.606  0.00  0.00           N  
ATOM   1007  CA  THR    67      21.016  51.194  49.486  0.00  0.00           C  
ATOM   1008  C   THR    67      19.726  51.234  48.676  0.00  0.00           C  
ATOM   1009  O   THR    67      18.656  51.484  49.236  0.00  0.00           O  
ATOM   1010  CB  THR    67      21.146  51.994  50.826  0.00  0.00           C  
ATOM   1011  CG2 THR    67      22.476  51.734  51.536  0.00  0.00           C  
ATOM   1012  OG1 THR    67      21.056  53.344  50.466  0.00  0.00           O  
ATOM   1013  H   THR    67      22.346  52.414  48.426  0.00  0.00           H  
ATOM   1014  HA  THR    67      20.976  50.144  49.796  0.00  0.00           H  
ATOM   1015  HB  THR    67      20.316  51.644  51.436  0.00  0.00           H  
ATOM   1016  HG1 THR    67      20.626  53.834  51.176  0.00  0.00           H  
ATOM   1017 1HG2 THR    67      23.336  52.144  51.016  0.00  0.00           H  
ATOM   1018 2HG2 THR    67      22.436  52.154  52.536  0.00  0.00           H  
ATOM   1019 3HG2 THR    67      22.736  50.674  51.606  0.00  0.00           H  
ATOM   1020  N   SER    68      19.756  50.914  47.366  0.00  0.00           N  
ATOM   1021  CA  SER    68      18.556  51.184  46.596  0.00  0.00           C  
ATOM   1022  C   SER    68      17.726  49.894  46.346  0.00  0.00           C  
ATOM   1023  O   SER    68      18.286  48.814  46.306  0.00  0.00           O  
ATOM   1024  CB  SER    68      18.956  51.734  45.216  0.00  0.00           C  
ATOM   1025  OG  SER    68      17.766  52.154  44.556  0.00  0.00           O  
ATOM   1026  H   SER    68      20.626  50.674  46.926  0.00  0.00           H  
ATOM   1027  HA  SER    68      18.026  51.994  47.086  0.00  0.00           H  
ATOM   1028  HB2 SER    68      19.646  52.574  45.336  0.00  0.00           H  
ATOM   1029  HB3 SER    68      19.496  50.894  44.776  0.00  0.00           H  
ATOM   1030  HG  SER    68      17.906  52.324  43.626  0.00  0.00           H  
ATOM   1031  N   THR    69      16.376  50.084  46.246  0.00  0.00           N  
ATOM   1032  CA  THR    69      15.276  49.074  46.186  0.00  0.00           C  
ATOM   1033  C   THR    69      15.726  47.734  45.576  0.00  0.00           C  
ATOM   1034  O   THR    69      15.516  46.644  46.146  0.00  0.00           O  
ATOM   1035  CB  THR    69      14.116  49.524  45.326  0.00  0.00           C  
ATOM   1036  CG2 THR    69      12.776  48.834  45.626  0.00  0.00           C  
ATOM   1037  OG1 THR    69      13.896  50.884  45.586  0.00  0.00           O  
ATOM   1038  H   THR    69      16.056  50.994  46.556  0.00  0.00           H  
ATOM   1039  HA  THR    69      14.946  48.894  47.206  0.00  0.00           H  
ATOM   1040  HB  THR    69      14.366  49.314  44.286  0.00  0.00           H  
ATOM   1041  HG1 THR    69      13.336  51.244  44.896  0.00  0.00           H  
ATOM   1042 1HG2 THR    69      11.946  49.224  45.036  0.00  0.00           H  
ATOM   1043 2HG2 THR    69      12.836  47.774  45.376  0.00  0.00           H  
ATOM   1044 3HG2 THR    69      12.536  48.934  46.686  0.00  0.00           H  
ATOM   1045  N   THR    70      16.386  47.784  44.456  0.00  0.00           N  
ATOM   1046  CA  THR    70      16.786  46.674  43.606  0.00  0.00           C  
ATOM   1047  C   THR    70      17.916  45.844  44.126  0.00  0.00           C  
ATOM   1048  O   THR    70      17.906  44.604  43.946  0.00  0.00           O  
ATOM   1049  CB  THR    70      17.136  47.144  42.186  0.00  0.00           C  
ATOM   1050  CG2 THR    70      15.836  47.314  41.256  0.00  0.00           C  
ATOM   1051  OG1 THR    70      17.856  48.394  42.216  0.00  0.00           O  
ATOM   1052  H   THR    70      16.646  48.694  44.096  0.00  0.00           H  
ATOM   1053  HA  THR    70      15.956  45.984  43.496  0.00  0.00           H  
ATOM   1054  HB  THR    70      17.826  46.454  41.706  0.00  0.00           H  
ATOM   1055  HG1 THR    70      17.146  49.014  42.026  0.00  0.00           H  
ATOM   1056 1HG2 THR    70      16.046  48.054  40.486  0.00  0.00           H  
ATOM   1057 2HG2 THR    70      15.596  46.364  40.766  0.00  0.00           H  
ATOM   1058 3HG2 THR    70      15.076  47.684  41.936  0.00  0.00           H  
ATOM   1059  N   VAL    71      18.996  46.494  44.616  0.00  0.00           N  
ATOM   1060  CA  VAL    71      20.126  45.884  45.296  0.00  0.00           C  
ATOM   1061  C   VAL    71      19.646  45.084  46.516  0.00  0.00           C  
ATOM   1062  O   VAL    71      20.226  44.024  46.856  0.00  0.00           O  
ATOM   1063  CB  VAL    71      21.106  46.934  45.896  0.00  0.00           C  
ATOM   1064  CG1 VAL    71      22.466  46.224  46.116  0.00  0.00           C  
ATOM   1065  CG2 VAL    71      21.506  48.064  44.986  0.00  0.00           C  
ATOM   1066  H   VAL    71      18.836  47.494  44.676  0.00  0.00           H  
ATOM   1067  HA  VAL    71      20.626  45.184  44.626  0.00  0.00           H  
ATOM   1068  HB  VAL    71      20.656  47.334  46.816  0.00  0.00           H  
ATOM   1069 1HG1 VAL    71      22.976  46.014  45.176  0.00  0.00           H  
ATOM   1070 2HG1 VAL    71      23.076  46.824  46.796  0.00  0.00           H  
ATOM   1071 3HG1 VAL    71      22.386  45.304  46.706  0.00  0.00           H  
ATOM   1072 1HG2 VAL    71      21.896  47.704  44.036  0.00  0.00           H  
ATOM   1073 2HG2 VAL    71      20.526  48.404  44.656  0.00  0.00           H  
ATOM   1074 3HG2 VAL    71      22.126  48.804  45.496  0.00  0.00           H  
ATOM   1075  N   LYS    72      18.606  45.524  47.206  0.00  0.00           N  
ATOM   1076  CA  LYS    72      18.056  44.794  48.346  0.00  0.00           C  
ATOM   1077  C   LYS    72      17.286  43.534  47.956  0.00  0.00           C  
ATOM   1078  O   LYS    72      17.596  42.424  48.346  0.00  0.00           O  
ATOM   1079  CB  LYS    72      17.166  45.624  49.276  0.00  0.00           C  
ATOM   1080  CG  LYS    72      17.776  46.924  49.766  0.00  0.00           C  
ATOM   1081  CD  LYS    72      16.746  47.524  50.816  0.00  0.00           C  
ATOM   1082  CE  LYS    72      17.006  49.064  50.856  0.00  0.00           C  
ATOM   1083  NZ  LYS    72      16.326  49.674  51.916  0.00  0.00           N1+
ATOM   1084  H   LYS    72      18.226  46.424  46.946  0.00  0.00           H  
ATOM   1085  HA  LYS    72      18.866  44.604  49.046  0.00  0.00           H  
ATOM   1086  HB2 LYS    72      16.196  45.864  48.836  0.00  0.00           H  
ATOM   1087  HB3 LYS    72      17.036  44.994  50.156  0.00  0.00           H  
ATOM   1088  HG2 LYS    72      18.786  46.814  50.166  0.00  0.00           H  
ATOM   1089  HG3 LYS    72      17.886  47.604  48.926  0.00  0.00           H  
ATOM   1090  HD2 LYS    72      15.726  47.374  50.466  0.00  0.00           H  
ATOM   1091  HD3 LYS    72      16.796  47.034  51.786  0.00  0.00           H  
ATOM   1092  HE2 LYS    72      18.086  49.234  50.946  0.00  0.00           H  
ATOM   1093  HE3 LYS    72      16.576  49.404  49.916  0.00  0.00           H  
ATOM   1094  HZ1 LYS    72      16.346  50.674  51.956  0.00  0.00           H  
ATOM   1095  HZ2 LYS    72      15.386  49.294  51.966  0.00  0.00           H  
ATOM   1096  HZ3 LYS    72      16.736  49.264  52.746  0.00  0.00           H  
ATOM   1097  N   ALA    73      16.386  43.704  46.946  0.00  0.00           N  
ATOM   1098  CA  ALA    73      15.676  42.584  46.256  0.00  0.00           C  
ATOM   1099  C   ALA    73      16.656  41.514  45.826  0.00  0.00           C  
ATOM   1100  O   ALA    73      16.386  40.304  45.816  0.00  0.00           O  
ATOM   1101  CB  ALA    73      14.826  43.154  45.166  0.00  0.00           C  
ATOM   1102  H   ALA    73      16.146  44.674  46.796  0.00  0.00           H  
ATOM   1103  HA  ALA    73      14.966  42.144  46.966  0.00  0.00           H  
ATOM   1104  HB1 ALA    73      14.016  42.444  44.976  0.00  0.00           H  
ATOM   1105  HB2 ALA    73      14.436  44.124  45.486  0.00  0.00           H  
ATOM   1106  HB3 ALA    73      15.516  43.274  44.336  0.00  0.00           H  
ATOM   1107  N   ALA    74      17.946  41.914  45.486  0.00  0.00           N  
ATOM   1108  CA  ALA    74      19.106  41.094  45.056  0.00  0.00           C  
ATOM   1109  C   ALA    74      19.826  40.354  46.206  0.00  0.00           C  
ATOM   1110  O   ALA    74      20.126  39.144  46.006  0.00  0.00           O  
ATOM   1111  CB  ALA    74      20.046  42.014  44.196  0.00  0.00           C  
ATOM   1112  H   ALA    74      18.006  42.874  45.196  0.00  0.00           H  
ATOM   1113  HA  ALA    74      18.706  40.314  44.396  0.00  0.00           H  
ATOM   1114  HB1 ALA    74      20.766  42.554  44.816  0.00  0.00           H  
ATOM   1115  HB2 ALA    74      20.556  41.324  43.516  0.00  0.00           H  
ATOM   1116  HB3 ALA    74      19.476  42.744  43.616  0.00  0.00           H  
ATOM   1117  N   CYS    75      19.996  41.044  47.306  0.00  0.00           N  
ATOM   1118  CA  CYS    75      20.786  40.524  48.406  0.00  0.00           C  
ATOM   1119  C   CYS    75      19.916  39.584  49.236  0.00  0.00           C  
ATOM   1120  O   CYS    75      20.476  38.774  49.936  0.00  0.00           O  
ATOM   1121  CB  CYS    75      21.396  41.624  49.296  0.00  0.00           C  
ATOM   1122  SG  CYS    75      22.536  42.414  48.196  0.00  0.00           S  
ATOM   1123  H   CYS    75      19.586  41.954  47.486  0.00  0.00           H  
ATOM   1124  HA  CYS    75      21.636  39.954  48.026  0.00  0.00           H  
ATOM   1125  HB2 CYS    75      20.556  42.244  49.616  0.00  0.00           H  
ATOM   1126  HB3 CYS    75      21.896  41.184  50.156  0.00  0.00           H  
ATOM   1127  HG  CYS    75      21.646  43.224  47.636  0.00  0.00           H  
ATOM   1128  N   TRP    76      18.566  39.614  49.286  0.00  0.00           N  
ATOM   1129  CA  TRP    76      17.736  38.664  50.036  0.00  0.00           C  
ATOM   1130  C   TRP    76      17.406  37.424  49.176  0.00  0.00           C  
ATOM   1131  O   TRP    76      17.426  36.354  49.696  0.00  0.00           O  
ATOM   1132  CB  TRP    76      16.366  39.314  50.366  0.00  0.00           C  
ATOM   1133  CG  TRP    76      16.386  40.644  50.996  0.00  0.00           C  
ATOM   1134  CD1 TRP    76      17.296  41.104  51.886  0.00  0.00           C  
ATOM   1135  CD2 TRP    76      15.406  41.794  50.836  0.00  0.00           C  
ATOM   1136  CE2 TRP    76      15.726  42.814  51.746  0.00  0.00           C  
ATOM   1137  CE3 TRP    76      14.246  41.884  50.006  0.00  0.00           C  
ATOM   1138  NE1 TRP    76      16.836  42.314  52.456  0.00  0.00           N  
ATOM   1139  CZ2 TRP    76      14.856  43.964  51.906  0.00  0.00           C  
ATOM   1140  CZ3 TRP    76      13.526  43.084  49.966  0.00  0.00           C  
ATOM   1141  CH2 TRP    76      13.746  44.024  51.026  0.00  0.00           C  
ATOM   1142  H   TRP    76      18.106  40.364  48.786  0.00  0.00           H  
ATOM   1143  HA  TRP    76      18.276  38.364  50.926  0.00  0.00           H  
ATOM   1144  HB2 TRP    76      15.796  39.394  49.446  0.00  0.00           H  
ATOM   1145  HB3 TRP    76      15.856  38.654  51.066  0.00  0.00           H  
ATOM   1146  HD1 TRP    76      18.106  40.504  52.276  0.00  0.00           H  
ATOM   1147  HE1 TRP    76      17.116  42.734  53.336  0.00  0.00           H  
ATOM   1148  HE3 TRP    76      13.946  41.104  49.326  0.00  0.00           H  
ATOM   1149  HZ2 TRP    76      15.096  44.844  52.486  0.00  0.00           H  
ATOM   1150  HZ3 TRP    76      12.756  43.214  49.216  0.00  0.00           H  
ATOM   1151  HH2 TRP    76      13.216  44.974  51.016  0.00  0.00           H  
ATOM   1152  N   TRP    77      17.266  37.594  47.836  0.00  0.00           N  
ATOM   1153  CA  TRP    77      17.416  36.524  46.856  0.00  0.00           C  
ATOM   1154  C   TRP    77      18.726  35.704  46.936  0.00  0.00           C  
ATOM   1155  O   TRP    77      18.726  34.464  47.136  0.00  0.00           O  
ATOM   1156  CB  TRP    77      17.186  37.134  45.446  0.00  0.00           C  
ATOM   1157  CG  TRP    77      17.226  36.124  44.296  0.00  0.00           C  
ATOM   1158  CD1 TRP    77      16.196  35.374  43.946  0.00  0.00           C  
ATOM   1159  CD2 TRP    77      18.316  35.674  43.436  0.00  0.00           C  
ATOM   1160  CE2 TRP    77      17.776  34.644  42.606  0.00  0.00           C  
ATOM   1161  CE3 TRP    77      19.666  36.004  43.336  0.00  0.00           C  
ATOM   1162  NE1 TRP    77      16.476  34.544  42.896  0.00  0.00           N  
ATOM   1163  CZ2 TRP    77      18.536  33.924  41.736  0.00  0.00           C  
ATOM   1164  CZ3 TRP    77      20.436  35.354  42.386  0.00  0.00           C  
ATOM   1165  CH2 TRP    77      19.916  34.274  41.656  0.00  0.00           C  
ATOM   1166  H   TRP    77      17.296  38.574  47.576  0.00  0.00           H  
ATOM   1167  HA  TRP    77      16.666  35.754  47.046  0.00  0.00           H  
ATOM   1168  HB2 TRP    77      16.246  37.674  45.526  0.00  0.00           H  
ATOM   1169  HB3 TRP    77      17.956  37.894  45.336  0.00  0.00           H  
ATOM   1170  HD1 TRP    77      15.226  35.484  44.406  0.00  0.00           H  
ATOM   1171  HE1 TRP    77      15.726  34.094  42.386  0.00  0.00           H  
ATOM   1172  HE3 TRP    77      19.986  36.864  43.886  0.00  0.00           H  
ATOM   1173  HZ2 TRP    77      18.146  33.044  41.246  0.00  0.00           H  
ATOM   1174  HZ3 TRP    77      21.476  35.644  42.286  0.00  0.00           H  
ATOM   1175  HH2 TRP    77      20.706  33.844  41.056  0.00  0.00           H  
ATOM   1176  N   ALA    78      19.896  36.384  46.846  0.00  0.00           N  
ATOM   1177  CA  ALA    78      21.246  35.954  47.136  0.00  0.00           C  
ATOM   1178  C   ALA    78      21.546  35.384  48.556  0.00  0.00           C  
ATOM   1179  O   ALA    78      22.456  34.574  48.636  0.00  0.00           O  
ATOM   1180  CB  ALA    78      22.186  36.994  46.666  0.00  0.00           C  
ATOM   1181  H   ALA    78      19.836  37.354  46.586  0.00  0.00           H  
ATOM   1182  HA  ALA    78      21.426  35.074  46.516  0.00  0.00           H  
ATOM   1183  HB1 ALA    78      23.236  36.684  46.656  0.00  0.00           H  
ATOM   1184  HB2 ALA    78      21.826  37.414  45.726  0.00  0.00           H  
ATOM   1185  HB3 ALA    78      22.156  37.864  47.316  0.00  0.00           H  
ATOM   1186  N   GLY    79      20.796  35.814  49.586  0.00  0.00           N  
ATOM   1187  CA  GLY    79      21.046  35.694  50.946  0.00  0.00           C  
ATOM   1188  C   GLY    79      22.376  36.124  51.316  0.00  0.00           C  
ATOM   1189  O   GLY    79      23.136  35.324  51.826  0.00  0.00           O  
ATOM   1190  H   GLY    79      20.146  36.504  49.246  0.00  0.00           H  
ATOM   1191  HA2 GLY    79      20.306  36.354  51.416  0.00  0.00           H  
ATOM   1192  HA3 GLY    79      20.846  34.684  51.306  0.00  0.00           H  
ATOM   1193  N   ILE    80      22.826  37.394  51.066  0.00  0.00           N  
ATOM   1194  CA  ILE    80      24.256  37.774  51.436  0.00  0.00           C  
ATOM   1195  C   ILE    80      24.196  39.034  52.326  0.00  0.00           C  
ATOM   1196  O   ILE    80      23.256  39.844  52.326  0.00  0.00           O  
ATOM   1197  CB  ILE    80      25.176  38.014  50.176  0.00  0.00           C  
ATOM   1198  CG1 ILE    80      24.546  38.994  49.166  0.00  0.00           C  
ATOM   1199  CG2 ILE    80      25.496  36.644  49.556  0.00  0.00           C  
ATOM   1200  CD1 ILE    80      25.576  39.434  48.116  0.00  0.00           C  
ATOM   1201  H   ILE    80      22.186  38.064  50.666  0.00  0.00           H  
ATOM   1202  HA  ILE    80      24.716  36.924  51.946  0.00  0.00           H  
ATOM   1203  HB  ILE    80      26.126  38.424  50.526  0.00  0.00           H  
ATOM   1204 2HG1 ILE    80      23.666  38.564  48.676  0.00  0.00           H  
ATOM   1205 3HG1 ILE    80      24.286  39.864  49.766  0.00  0.00           H  
ATOM   1206 1HG2 ILE    80      26.556  36.624  49.296  0.00  0.00           H  
ATOM   1207 2HG2 ILE    80      25.496  35.844  50.286  0.00  0.00           H  
ATOM   1208 3HG2 ILE    80      24.876  36.464  48.686  0.00  0.00           H  
ATOM   1209 1HD1 ILE    80      26.426  39.904  48.616  0.00  0.00           H  
ATOM   1210 2HD1 ILE    80      25.866  38.534  47.586  0.00  0.00           H  
ATOM   1211 3HD1 ILE    80      25.176  40.244  47.496  0.00  0.00           H  
ATOM   1212  N   LYS    81      25.166  39.234  53.176  0.00  0.00           N  
ATOM   1213  CA  LYS    81      25.286  40.284  54.166  0.00  0.00           C  
ATOM   1214  C   LYS    81      25.786  41.644  53.486  0.00  0.00           C  
ATOM   1215  O   LYS    81      26.856  41.784  52.986  0.00  0.00           O  
ATOM   1216  CB  LYS    81      26.076  39.814  55.436  0.00  0.00           C  
ATOM   1217  CG  LYS    81      25.986  40.854  56.486  0.00  0.00           C  
ATOM   1218  CD  LYS    81      26.566  40.254  57.786  0.00  0.00           C  
ATOM   1219  CE  LYS    81      26.256  41.054  59.046  0.00  0.00           C  
ATOM   1220  NZ  LYS    81      26.846  40.384  60.246  0.00  0.00           N1+
ATOM   1221  H   LYS    81      25.936  38.584  53.216  0.00  0.00           H  
ATOM   1222  HA  LYS    81      24.256  40.454  54.476  0.00  0.00           H  
ATOM   1223  HB2 LYS    81      25.646  38.874  55.786  0.00  0.00           H  
ATOM   1224  HB3 LYS    81      27.136  39.564  55.326  0.00  0.00           H  
ATOM   1225  HG2 LYS    81      26.416  41.824  56.246  0.00  0.00           H  
ATOM   1226  HG3 LYS    81      24.956  41.104  56.726  0.00  0.00           H  
ATOM   1227  HD2 LYS    81      26.136  39.254  57.906  0.00  0.00           H  
ATOM   1228  HD3 LYS    81      27.636  40.134  57.656  0.00  0.00           H  
ATOM   1229  HE2 LYS    81      26.686  42.054  59.086  0.00  0.00           H  
ATOM   1230  HE3 LYS    81      25.176  41.084  59.146  0.00  0.00           H  
ATOM   1231  HZ1 LYS    81      26.456  40.684  61.136  0.00  0.00           H  
ATOM   1232  HZ2 LYS    81      26.686  39.384  60.276  0.00  0.00           H  
ATOM   1233  HZ3 LYS    81      27.836  40.524  60.326  0.00  0.00           H  
ATOM   1234  N   GLN    82      24.876  42.584  53.436  0.00  0.00           N  
ATOM   1235  CA  GLN    82      25.196  43.984  53.076  0.00  0.00           C  
ATOM   1236  C   GLN    82      25.576  44.644  54.436  0.00  0.00           C  
ATOM   1237  O   GLN    82      24.826  44.494  55.406  0.00  0.00           O  
ATOM   1238  CB  GLN    82      23.926  44.694  52.656  0.00  0.00           C  
ATOM   1239  CG  GLN    82      23.396  44.384  51.246  0.00  0.00           C  
ATOM   1240  CD  GLN    82      22.196  45.294  50.906  0.00  0.00           C  
ATOM   1241  NE2 GLN    82      22.376  46.434  50.266  0.00  0.00           N  
ATOM   1242  OE1 GLN    82      21.076  44.994  51.216  0.00  0.00           O  
ATOM   1243  H   GLN    82      24.006  42.444  53.936  0.00  0.00           H  
ATOM   1244  HA  GLN    82      25.996  44.104  52.356  0.00  0.00           H  
ATOM   1245  HB2 GLN    82      23.196  44.274  53.356  0.00  0.00           H  
ATOM   1246  HB3 GLN    82      24.016  45.764  52.856  0.00  0.00           H  
ATOM   1247  HG2 GLN    82      24.116  44.624  50.466  0.00  0.00           H  
ATOM   1248  HG3 GLN    82      23.136  43.324  51.146  0.00  0.00           H  
ATOM   1249 1HE2 GLN    82      21.496  46.744  49.886  0.00  0.00           H  
ATOM   1250 2HE2 GLN    82      23.306  46.594  49.916  0.00  0.00           H  
ATOM   1251  N   GLU    83      26.746  45.284  54.566  0.00  0.00           N  
ATOM   1252  CA  GLU    83      27.126  46.044  55.716  0.00  0.00           C  
ATOM   1253  C   GLU    83      27.306  47.484  55.346  0.00  0.00           C  
ATOM   1254  O   GLU    83      27.726  47.844  54.216  0.00  0.00           O  
ATOM   1255  CB  GLU    83      28.426  45.494  56.276  0.00  0.00           C  
ATOM   1256  CG  GLU    83      28.306  44.384  57.336  0.00  0.00           C  
ATOM   1257  CD  GLU    83      27.856  44.794  58.776  0.00  0.00           C  
ATOM   1258  OE1 GLU    83      27.286  45.874  58.986  0.00  0.00           O  
ATOM   1259  OE2 GLU    83      28.076  44.064  59.796  0.00  0.00           O1-
ATOM   1260  H   GLU    83      27.396  45.344  53.806  0.00  0.00           H  
ATOM   1261  HA  GLU    83      26.356  46.014  56.496  0.00  0.00           H  
ATOM   1262  HB2 GLU    83      29.126  45.334  55.456  0.00  0.00           H  
ATOM   1263  HB3 GLU    83      28.946  46.254  56.856  0.00  0.00           H  
ATOM   1264  HG2 GLU    83      27.556  43.694  56.946  0.00  0.00           H  
ATOM   1265  HG3 GLU    83      29.266  43.904  57.516  0.00  0.00           H  
ATOM   1266  N   PHE    84      27.016  48.354  56.296  0.00  0.00           N  
ATOM   1267  CA  PHE    84      27.046  49.814  56.036  0.00  0.00           C  
ATOM   1268  C   PHE    84      28.266  50.464  56.726  0.00  0.00           C  
ATOM   1269  O   PHE    84      28.586  50.194  57.886  0.00  0.00           O  
ATOM   1270  CB  PHE    84      25.746  50.394  56.686  0.00  0.00           C  
ATOM   1271  CG  PHE    84      24.516  49.804  56.156  0.00  0.00           C  
ATOM   1272  CD1 PHE    84      23.786  49.004  57.086  0.00  0.00           C  
ATOM   1273  CD2 PHE    84      24.066  49.864  54.866  0.00  0.00           C  
ATOM   1274  CE1 PHE    84      22.726  48.094  56.676  0.00  0.00           C  
ATOM   1275  CE2 PHE    84      22.926  49.024  54.476  0.00  0.00           C  
ATOM   1276  CZ  PHE    84      22.206  48.204  55.406  0.00  0.00           C  
ATOM   1277  H   PHE    84      26.736  48.064  57.226  0.00  0.00           H  
ATOM   1278  HA  PHE    84      26.986  49.994  54.966  0.00  0.00           H  
ATOM   1279  HB2 PHE    84      25.756  50.264  57.766  0.00  0.00           H  
ATOM   1280  HB3 PHE    84      25.756  51.484  56.656  0.00  0.00           H  
ATOM   1281  HD1 PHE    84      24.226  49.024  58.076  0.00  0.00           H  
ATOM   1282  HD2 PHE    84      24.526  50.524  54.146  0.00  0.00           H  
ATOM   1283  HE1 PHE    84      22.316  47.524  57.496  0.00  0.00           H  
ATOM   1284  HE2 PHE    84      22.526  49.164  53.486  0.00  0.00           H  
ATOM   1285  HZ  PHE    84      21.326  47.644  55.116  0.00  0.00           H  
ATOM   1286  N   GLY    85      29.126  51.084  55.926  0.00  0.00           N  
ATOM   1287  CA  GLY    85      30.536  51.364  56.356  0.00  0.00           C  
ATOM   1288  C   GLY    85      31.446  50.134  56.396  0.00  0.00           C  
ATOM   1289  O   GLY    85      30.996  49.024  56.126  0.00  0.00           O  
ATOM   1290  H   GLY    85      28.796  51.444  55.046  0.00  0.00           H  
ATOM   1291  HA2 GLY    85      30.986  52.174  55.796  0.00  0.00           H  
ATOM   1292  HA3 GLY    85      30.416  51.594  57.416  0.00  0.00           H  
ATOM   1293  N   ILE    86      32.716  50.174  56.786  0.00  0.00           N  
ATOM   1294  CA  ILE    86      33.576  48.964  56.926  0.00  0.00           C  
ATOM   1295  C   ILE    86      33.266  48.054  58.116  0.00  0.00           C  
ATOM   1296  O   ILE    86      32.976  48.554  59.176  0.00  0.00           O  
ATOM   1297  CB  ILE    86      35.056  49.414  57.036  0.00  0.00           C  
ATOM   1298  CG1 ILE    86      35.426  50.234  58.246  0.00  0.00           C  
ATOM   1299  CG2 ILE    86      35.436  50.014  55.666  0.00  0.00           C  
ATOM   1300  CD1 ILE    86      36.896  50.794  58.166  0.00  0.00           C  
ATOM   1301  H   ILE    86      33.196  51.034  57.006  0.00  0.00           H  
ATOM   1302  HA  ILE    86      33.416  48.314  56.066  0.00  0.00           H  
ATOM   1303  HB  ILE    86      35.636  48.494  57.006  0.00  0.00           H  
ATOM   1304 2HG1 ILE    86      34.806  51.124  58.266  0.00  0.00           H  
ATOM   1305 3HG1 ILE    86      35.226  49.574  59.086  0.00  0.00           H  
ATOM   1306 1HG2 ILE    86      35.126  49.274  54.916  0.00  0.00           H  
ATOM   1307 2HG2 ILE    86      34.936  50.964  55.496  0.00  0.00           H  
ATOM   1308 3HG2 ILE    86      36.526  50.084  55.616  0.00  0.00           H  
ATOM   1309 1HD1 ILE    86      37.076  51.624  57.486  0.00  0.00           H  
ATOM   1310 2HD1 ILE    86      37.196  51.074  59.176  0.00  0.00           H  
ATOM   1311 3HD1 ILE    86      37.536  49.944  57.906  0.00  0.00           H  
ATOM   1312  N   PRO    87      33.216  46.714  57.996  0.00  0.00           N  
ATOM   1313  CA  PRO    87      32.736  45.894  59.026  0.00  0.00           C  
ATOM   1314  C   PRO    87      33.946  45.364  59.756  0.00  0.00           C  
ATOM   1315  O   PRO    87      33.856  45.044  60.936  0.00  0.00           O  
ATOM   1316  CB  PRO    87      31.856  44.834  58.336  0.00  0.00           C  
ATOM   1317  CG  PRO    87      32.516  44.624  56.966  0.00  0.00           C  
ATOM   1318  CD  PRO    87      33.046  46.034  56.726  0.00  0.00           C  
ATOM   1319  HA  PRO    87      32.156  46.494  59.726  0.00  0.00           H  
ATOM   1320  HB2 PRO    87      31.936  43.894  58.876  0.00  0.00           H  
ATOM   1321  HB3 PRO    87      30.896  45.354  58.266  0.00  0.00           H  
ATOM   1322  HG2 PRO    87      33.406  44.004  56.966  0.00  0.00           H  
ATOM   1323  HG3 PRO    87      31.866  44.184  56.206  0.00  0.00           H  
ATOM   1324  HD2 PRO    87      33.986  45.934  56.186  0.00  0.00           H  
ATOM   1325  HD3 PRO    87      32.376  46.584  56.066  0.00  0.00           H  
ATOM   1326  N   TYR    88      35.156  45.314  59.136  0.00  0.00           N  
ATOM   1327  CA  TYR    88      36.376  44.874  59.726  0.00  0.00           C  
ATOM   1328  C   TYR    88      37.036  45.944  60.606  0.00  0.00           C  
ATOM   1329  O   TYR    88      36.866  47.114  60.336  0.00  0.00           O  
ATOM   1330  CB  TYR    88      37.256  44.244  58.646  0.00  0.00           C  
ATOM   1331  CG  TYR    88      37.496  45.054  57.366  0.00  0.00           C  
ATOM   1332  CD1 TYR    88      38.346  46.154  57.316  0.00  0.00           C  
ATOM   1333  CD2 TYR    88      36.686  44.864  56.226  0.00  0.00           C  
ATOM   1334  CE1 TYR    88      38.556  46.874  56.206  0.00  0.00           C  
ATOM   1335  CE2 TYR    88      36.786  45.704  55.056  0.00  0.00           C  
ATOM   1336  CZ  TYR    88      37.766  46.624  55.056  0.00  0.00           C  
ATOM   1337  OH  TYR    88      37.866  47.474  53.986  0.00  0.00           O  
ATOM   1338  H   TYR    88      35.176  45.494  58.146  0.00  0.00           H  
ATOM   1339  HA  TYR    88      36.216  44.084  60.466  0.00  0.00           H  
ATOM   1340  HB2 TYR    88      38.226  44.014  59.106  0.00  0.00           H  
ATOM   1341  HB3 TYR    88      36.926  43.234  58.416  0.00  0.00           H  
ATOM   1342  HD1 TYR    88      39.026  46.324  58.136  0.00  0.00           H  
ATOM   1343  HD2 TYR    88      36.026  44.014  56.256  0.00  0.00           H  
ATOM   1344  HE1 TYR    88      39.316  47.634  56.236  0.00  0.00           H  
ATOM   1345  HE2 TYR    88      36.236  45.494  54.146  0.00  0.00           H  
ATOM   1346  HH  TYR    88      38.486  48.204  53.966  0.00  0.00           H  
ATOM   1347  N   ASN    89      37.956  45.544  61.496  0.00  0.00           N  
ATOM   1348  CA  ASN    89      38.846  46.384  62.236  0.00  0.00           C  
ATOM   1349  C   ASN    89      39.736  47.264  61.386  0.00  0.00           C  
ATOM   1350  O   ASN    89      40.286  46.804  60.376  0.00  0.00           O  
ATOM   1351  CB  ASN    89      39.796  45.414  63.026  0.00  0.00           C  
ATOM   1352  CG  ASN    89      40.836  46.184  63.956  0.00  0.00           C  
ATOM   1353  ND2 ASN    89      40.676  46.314  65.246  0.00  0.00           N  
ATOM   1354  OD1 ASN    89      41.856  46.714  63.526  0.00  0.00           O  
ATOM   1355  H   ASN    89      38.266  44.584  61.476  0.00  0.00           H  
ATOM   1356  HA  ASN    89      38.266  46.964  62.966  0.00  0.00           H  
ATOM   1357  HB2 ASN    89      39.236  44.664  63.566  0.00  0.00           H  
ATOM   1358  HB3 ASN    89      40.296  44.884  62.216  0.00  0.00           H  
ATOM   1359 1HD2 ASN    89      41.246  46.944  65.786  0.00  0.00           H  
ATOM   1360 2HD2 ASN    89      40.056  45.724  65.786  0.00  0.00           H  
ATOM   1361  N   PRO    90      39.986  48.494  61.756  0.00  0.00           N  
ATOM   1362  CA  PRO    90      40.786  49.504  61.086  0.00  0.00           C  
ATOM   1363  C   PRO    90      41.986  49.084  60.266  0.00  0.00           C  
ATOM   1364  O   PRO    90      42.966  48.544  60.886  0.00  0.00           O  
ATOM   1365  CB  PRO    90      41.016  50.614  62.036  0.00  0.00           C  
ATOM   1366  CG  PRO    90      39.786  50.644  62.926  0.00  0.00           C  
ATOM   1367  CD  PRO    90      39.456  49.154  62.936  0.00  0.00           C  
ATOM   1368  HA  PRO    90      40.116  49.874  60.306  0.00  0.00           H  
ATOM   1369  HB2 PRO    90      41.896  50.344  62.616  0.00  0.00           H  
ATOM   1370  HB3 PRO    90      41.176  51.534  61.476  0.00  0.00           H  
ATOM   1371  HG2 PRO    90      40.046  50.994  63.926  0.00  0.00           H  
ATOM   1372  HG3 PRO    90      38.976  51.214  62.456  0.00  0.00           H  
ATOM   1373  HD2 PRO    90      40.046  48.804  63.786  0.00  0.00           H  
ATOM   1374  HD3 PRO    90      38.406  48.884  63.056  0.00  0.00           H  
ATOM   1375  N   GLN    91      42.016  49.544  59.036  0.00  0.00           N  
ATOM   1376  CA  GLN    91      43.176  49.494  58.076  0.00  0.00           C  
ATOM   1377  C   GLN    91      43.506  50.834  57.436  0.00  0.00           C  
ATOM   1378  O   GLN    91      42.656  51.554  57.006  0.00  0.00           O  
ATOM   1379  CB  GLN    91      42.856  48.304  57.066  0.00  0.00           C  
ATOM   1380  CG  GLN    91      43.176  46.964  57.726  0.00  0.00           C  
ATOM   1381  CD  GLN    91      43.166  45.834  56.686  0.00  0.00           C  
ATOM   1382  NE2 GLN    91      42.716  44.634  57.056  0.00  0.00           N  
ATOM   1383  OE1 GLN    91      43.576  46.034  55.576  0.00  0.00           O  
ATOM   1384  H   GLN    91      41.186  50.054  58.756  0.00  0.00           H  
ATOM   1385  HA  GLN    91      44.066  49.164  58.606  0.00  0.00           H  
ATOM   1386  HB2 GLN    91      41.796  48.274  56.786  0.00  0.00           H  
ATOM   1387  HB3 GLN    91      43.446  48.404  56.156  0.00  0.00           H  
ATOM   1388  HG2 GLN    91      44.196  46.944  58.096  0.00  0.00           H  
ATOM   1389  HG3 GLN    91      42.526  46.744  58.566  0.00  0.00           H  
ATOM   1390 1HE2 GLN    91      42.766  43.874  56.386  0.00  0.00           H  
ATOM   1391 2HE2 GLN    91      42.296  44.564  57.966  0.00  0.00           H  
ATOM   1392  N   SER    92      44.786  51.174  57.386  0.00  0.00           N  
ATOM   1393  CA  SER    92      45.276  52.364  56.656  0.00  0.00           C  
ATOM   1394  C   SER    92      45.026  52.434  55.126  0.00  0.00           C  
ATOM   1395  O   SER    92      44.946  53.484  54.456  0.00  0.00           O  
ATOM   1396  CB  SER    92      46.736  52.654  56.946  0.00  0.00           C  
ATOM   1397  OG  SER    92      46.856  53.064  58.206  0.00  0.00           O  
ATOM   1398  H   SER    92      45.466  50.484  57.666  0.00  0.00           H  
ATOM   1399  HA  SER    92      44.756  53.214  57.106  0.00  0.00           H  
ATOM   1400  HB2 SER    92      47.346  51.814  56.596  0.00  0.00           H  
ATOM   1401  HB3 SER    92      46.976  53.544  56.356  0.00  0.00           H  
ATOM   1402  HG  SER    92      47.316  52.394  58.726  0.00  0.00           H  
ATOM   1403  N   GLN    93      44.866  51.264  54.536  0.00  0.00           N  
ATOM   1404  CA  GLN    93      44.326  51.014  53.196  0.00  0.00           C  
ATOM   1405  C   GLN    93      42.816  50.884  53.186  0.00  0.00           C  
ATOM   1406  O   GLN    93      42.286  50.584  54.276  0.00  0.00           O  
ATOM   1407  CB  GLN    93      44.966  49.794  52.566  0.00  0.00           C  
ATOM   1408  CG  GLN    93      44.796  48.474  53.396  0.00  0.00           C  
ATOM   1409  CD  GLN    93      45.436  47.274  52.626  0.00  0.00           C  
ATOM   1410  NE2 GLN    93      45.216  46.144  53.126  0.00  0.00           N  
ATOM   1411  OE1 GLN    93      46.086  47.404  51.556  0.00  0.00           O  
ATOM   1412  H   GLN    93      45.206  50.464  55.046  0.00  0.00           H  
ATOM   1413  HA  GLN    93      44.526  51.854  52.546  0.00  0.00           H  
ATOM   1414  HB2 GLN    93      44.646  49.764  51.526  0.00  0.00           H  
ATOM   1415  HB3 GLN    93      46.036  49.974  52.656  0.00  0.00           H  
ATOM   1416  HG2 GLN    93      45.216  48.564  54.396  0.00  0.00           H  
ATOM   1417  HG3 GLN    93      43.716  48.334  53.506  0.00  0.00           H  
ATOM   1418 1HE2 GLN    93      45.476  45.354  52.546  0.00  0.00           H  
ATOM   1419 2HE2 GLN    93      44.686  46.064  53.976  0.00  0.00           H  
ATOM   1420  N   GLY    94      42.226  51.144  52.016  0.00  0.00           N  
ATOM   1421  CA  GLY    94      40.836  51.194  51.626  0.00  0.00           C  
ATOM   1422  C   GLY    94      40.676  51.564  50.126  0.00  0.00           C  
ATOM   1423  O   GLY    94      41.706  51.784  49.436  0.00  0.00           O  
ATOM   1424  H   GLY    94      42.866  51.354  51.256  0.00  0.00           H  
ATOM   1425  HA2 GLY    94      40.276  50.274  51.776  0.00  0.00           H  
ATOM   1426  HA3 GLY    94      40.306  51.914  52.246  0.00  0.00           H  
ATOM   1427  N   VAL    95      39.436  51.554  49.566  0.00  0.00           N  
ATOM   1428  CA  VAL    95      39.086  51.904  48.156  0.00  0.00           C  
ATOM   1429  C   VAL    95      39.566  53.324  47.816  0.00  0.00           C  
ATOM   1430  O   VAL    95      39.566  53.664  46.636  0.00  0.00           O  
ATOM   1431  CB  VAL    95      37.536  51.764  48.066  0.00  0.00           C  
ATOM   1432  CG1 VAL    95      36.736  52.854  48.856  0.00  0.00           C  
ATOM   1433  CG2 VAL    95      37.126  51.744  46.586  0.00  0.00           C  
ATOM   1434  H   VAL    95      38.646  51.304  50.146  0.00  0.00           H  
ATOM   1435  HA  VAL    95      39.546  51.174  47.486  0.00  0.00           H  
ATOM   1436  HB  VAL    95      37.356  50.744  48.386  0.00  0.00           H  
ATOM   1437 1HG1 VAL    95      35.696  52.504  48.866  0.00  0.00           H  
ATOM   1438 2HG1 VAL    95      36.986  52.884  49.906  0.00  0.00           H  
ATOM   1439 3HG1 VAL    95      36.836  53.794  48.306  0.00  0.00           H  
ATOM   1440 1HG2 VAL    95      36.096  51.414  46.506  0.00  0.00           H  
ATOM   1441 2HG2 VAL    95      37.156  52.704  46.066  0.00  0.00           H  
ATOM   1442 3HG2 VAL    95      37.716  50.994  46.056  0.00  0.00           H  
ATOM   1443  N   ILE    96      39.786  54.274  48.746  0.00  0.00           N  
ATOM   1444  CA  ILE    96      39.936  55.694  48.386  0.00  0.00           C  
ATOM   1445  C   ILE    96      41.436  56.014  47.916  0.00  0.00           C  
ATOM   1446  O   ILE    96      41.726  57.164  47.496  0.00  0.00           O  
ATOM   1447  CB  ILE    96      39.376  56.504  49.546  0.00  0.00           C  
ATOM   1448  CG1 ILE    96      39.026  57.904  49.046  0.00  0.00           C  
ATOM   1449  CG2 ILE    96      40.346  56.614  50.736  0.00  0.00           C  
ATOM   1450  CD1 ILE    96      38.136  58.664  50.026  0.00  0.00           C  
ATOM   1451  H   ILE    96      39.546  54.044  49.706  0.00  0.00           H  
ATOM   1452  HA  ILE    96      39.286  55.794  47.516  0.00  0.00           H  
ATOM   1453  HB  ILE    96      38.476  56.024  49.906  0.00  0.00           H  
ATOM   1454 2HG1 ILE    96      39.856  58.504  48.666  0.00  0.00           H  
ATOM   1455 3HG1 ILE    96      38.426  57.804  48.136  0.00  0.00           H  
ATOM   1456 1HG2 ILE    96      40.976  57.504  50.736  0.00  0.00           H  
ATOM   1457 2HG2 ILE    96      39.766  56.734  51.656  0.00  0.00           H  
ATOM   1458 3HG2 ILE    96      41.036  55.774  50.866  0.00  0.00           H  
ATOM   1459 1HD1 ILE    96      37.386  57.944  50.356  0.00  0.00           H  
ATOM   1460 2HD1 ILE    96      38.666  58.964  50.926  0.00  0.00           H  
ATOM   1461 3HD1 ILE    96      37.716  59.544  49.536  0.00  0.00           H  
ATOM   1462  N   GLU    97      42.356  55.064  48.236  0.00  0.00           N  
ATOM   1463  CA  GLU    97      43.806  55.154  48.076  0.00  0.00           C  
ATOM   1464  C   GLU    97      44.466  53.894  48.676  0.00  0.00           C  
ATOM   1465  O   GLU    97      44.206  53.444  49.796  0.00  0.00           O  
ATOM   1466  CB  GLU    97      44.296  56.334  48.916  0.00  0.00           C  
ATOM   1467  CG  GLU    97      45.786  56.614  49.196  0.00  0.00           C  
ATOM   1468  CD  GLU    97      46.576  56.874  47.926  0.00  0.00           C  
ATOM   1469  OE1 GLU    97      47.376  56.034  47.486  0.00  0.00           O  
ATOM   1470  OE2 GLU    97      46.366  57.874  47.276  0.00  0.00           O1-
ATOM   1471  H   GLU    97      41.986  54.224  48.656  0.00  0.00           H  
ATOM   1472  HA  GLU    97      44.186  55.304  47.066  0.00  0.00           H  
ATOM   1473  HB2 GLU    97      43.926  57.244  48.446  0.00  0.00           H  
ATOM   1474  HB3 GLU    97      43.746  56.284  49.856  0.00  0.00           H  
ATOM   1475  HG2 GLU    97      45.906  57.474  49.846  0.00  0.00           H  
ATOM   1476  HG3 GLU    97      46.206  55.684  49.596  0.00  0.00           H  
ATOM   1477  N   SER    98      45.076  53.034  47.916  0.00  0.00           N  
ATOM   1478  CA  SER    98      45.756  53.354  46.636  0.00  0.00           C  
ATOM   1479  C   SER    98      45.136  52.714  45.366  0.00  0.00           C  
ATOM   1480  O   SER    98      45.216  53.374  44.326  0.00  0.00           O  
ATOM   1481  CB  SER    98      47.216  52.784  46.796  0.00  0.00           C  
ATOM   1482  OG  SER    98      47.796  53.384  47.966  0.00  0.00           O  
ATOM   1483  H   SER    98      45.386  52.194  48.386  0.00  0.00           H  
ATOM   1484  HA  SER    98      45.746  54.414  46.396  0.00  0.00           H  
ATOM   1485  HB2 SER    98      47.176  51.694  46.796  0.00  0.00           H  
ATOM   1486  HB3 SER    98      47.746  52.924  45.856  0.00  0.00           H  
ATOM   1487  HG  SER    98      47.646  54.334  48.006  0.00  0.00           H  
ATOM   1488  N   MET    99      44.536  51.544  45.496  0.00  0.00           N  
ATOM   1489  CA  MET    99      44.416  50.634  44.346  0.00  0.00           C  
ATOM   1490  C   MET    99      43.526  51.224  43.206  0.00  0.00           C  
ATOM   1491  O   MET    99      43.866  51.064  42.026  0.00  0.00           O  
ATOM   1492  CB  MET    99      43.686  49.384  44.846  0.00  0.00           C  
ATOM   1493  CG  MET    99      44.256  48.534  45.946  0.00  0.00           C  
ATOM   1494  SD  MET    99      43.816  49.084  47.586  0.00  0.00           S  
ATOM   1495  CE  MET    99      44.736  47.824  48.496  0.00  0.00           C  
ATOM   1496  H   MET    99      44.436  51.164  46.426  0.00  0.00           H  
ATOM   1497  HA  MET    99      45.466  50.464  44.116  0.00  0.00           H  
ATOM   1498  HB2 MET    99      42.726  49.784  45.176  0.00  0.00           H  
ATOM   1499  HB3 MET    99      43.296  48.744  44.056  0.00  0.00           H  
ATOM   1500  HG2 MET    99      43.806  47.564  45.746  0.00  0.00           H  
ATOM   1501  HG3 MET    99      45.336  48.374  45.916  0.00  0.00           H  
ATOM   1502  HE1 MET    99      44.346  46.834  48.266  0.00  0.00           H  
ATOM   1503  HE2 MET    99      45.806  47.684  48.316  0.00  0.00           H  
ATOM   1504  HE3 MET    99      44.656  48.044  49.556  0.00  0.00           H  
ATOM   1505  N   ASN   100      42.456  51.954  43.616  0.00  0.00           N  
ATOM   1506  CA  ASN   100      41.646  52.644  42.646  0.00  0.00           C  
ATOM   1507  C   ASN   100      42.366  53.784  41.896  0.00  0.00           C  
ATOM   1508  O   ASN   100      42.426  53.804  40.646  0.00  0.00           O  
ATOM   1509  CB  ASN   100      40.416  53.224  43.386  0.00  0.00           C  
ATOM   1510  CG  ASN   100      39.566  54.074  42.436  0.00  0.00           C  
ATOM   1511  ND2 ASN   100      38.826  53.334  41.626  0.00  0.00           N  
ATOM   1512  OD1 ASN   100      39.726  55.274  42.376  0.00  0.00           O  
ATOM   1513  H   ASN   100      42.276  52.034  44.606  0.00  0.00           H  
ATOM   1514  HA  ASN   100      41.366  51.954  41.856  0.00  0.00           H  
ATOM   1515  HB2 ASN   100      39.806  52.414  43.786  0.00  0.00           H  
ATOM   1516  HB3 ASN   100      40.716  53.774  44.276  0.00  0.00           H  
ATOM   1517 1HD2 ASN   100      38.126  53.854  41.116  0.00  0.00           H  
ATOM   1518 2HD2 ASN   100      38.776  52.354  41.826  0.00  0.00           H  
ATOM   1519  N   LYS   101      43.166  54.514  42.606  0.00  0.00           N  
ATOM   1520  CA  LYS   101      43.876  55.554  41.966  0.00  0.00           C  
ATOM   1521  C   LYS   101      45.036  54.994  41.196  0.00  0.00           C  
ATOM   1522  O   LYS   101      45.436  55.584  40.156  0.00  0.00           O  
ATOM   1523  CB  LYS   101      44.366  56.554  43.026  0.00  0.00           C  
ATOM   1524  CG  LYS   101      43.196  57.394  43.346  0.00  0.00           C  
ATOM   1525  CD  LYS   101      43.426  58.184  44.656  0.00  0.00           C  
ATOM   1526  CE  LYS   101      42.346  59.274  44.796  0.00  0.00           C  
ATOM   1527  NZ  LYS   101      41.026  58.704  45.106  0.00  0.00           N1+
ATOM   1528  H   LYS   101      43.266  54.344  43.596  0.00  0.00           H  
ATOM   1529  HA  LYS   101      43.246  56.134  41.296  0.00  0.00           H  
ATOM   1530  HB2 LYS   101      44.776  55.984  43.856  0.00  0.00           H  
ATOM   1531  HB3 LYS   101      45.106  57.234  42.596  0.00  0.00           H  
ATOM   1532  HG2 LYS   101      43.096  58.094  42.526  0.00  0.00           H  
ATOM   1533  HG3 LYS   101      42.316  56.774  43.556  0.00  0.00           H  
ATOM   1534  HD2 LYS   101      43.446  57.554  45.556  0.00  0.00           H  
ATOM   1535  HD3 LYS   101      44.366  58.734  44.556  0.00  0.00           H  
ATOM   1536  HE2 LYS   101      42.646  59.884  45.646  0.00  0.00           H  
ATOM   1537  HE3 LYS   101      42.266  59.834  43.866  0.00  0.00           H  
ATOM   1538  HZ1 LYS   101      40.636  58.104  44.386  0.00  0.00           H  
ATOM   1539  HZ2 LYS   101      41.076  58.074  45.896  0.00  0.00           H  
ATOM   1540  HZ3 LYS   101      40.316  59.384  45.326  0.00  0.00           H  
ATOM   1541  N   GLU   102      45.656  53.914  41.596  0.00  0.00           N  
ATOM   1542  CA  GLU   102      46.656  53.284  40.816  0.00  0.00           C  
ATOM   1543  C   GLU   102      46.086  52.704  39.486  0.00  0.00           C  
ATOM   1544  O   GLU   102      46.766  52.824  38.486  0.00  0.00           O  
ATOM   1545  CB  GLU   102      47.436  52.274  41.626  0.00  0.00           C  
ATOM   1546  CG  GLU   102      48.366  53.024  42.636  0.00  0.00           C  
ATOM   1547  CD  GLU   102      49.456  53.764  41.926  0.00  0.00           C  
ATOM   1548  OE1 GLU   102      49.886  53.394  40.806  0.00  0.00           O  
ATOM   1549  OE2 GLU   102      49.856  54.864  42.346  0.00  0.00           O1-
ATOM   1550  H   GLU   102      45.576  53.614  42.556  0.00  0.00           H  
ATOM   1551  HA  GLU   102      47.246  54.174  40.566  0.00  0.00           H  
ATOM   1552  HB2 GLU   102      46.766  51.694  42.266  0.00  0.00           H  
ATOM   1553  HB3 GLU   102      48.056  51.584  41.066  0.00  0.00           H  
ATOM   1554  HG2 GLU   102      47.766  53.594  43.336  0.00  0.00           H  
ATOM   1555  HG3 GLU   102      48.836  52.244  43.246  0.00  0.00           H  
ATOM   1556  N   LEU   103      44.836  52.204  39.446  0.00  0.00           N  
ATOM   1557  CA  LEU   103      44.186  51.684  38.266  0.00  0.00           C  
ATOM   1558  C   LEU   103      43.796  52.764  37.346  0.00  0.00           C  
ATOM   1559  O   LEU   103      44.076  52.814  36.116  0.00  0.00           O  
ATOM   1560  CB  LEU   103      42.906  50.834  38.636  0.00  0.00           C  
ATOM   1561  CG  LEU   103      42.066  50.464  37.346  0.00  0.00           C  
ATOM   1562  CD1 LEU   103      42.866  49.504  36.486  0.00  0.00           C  
ATOM   1563  CD2 LEU   103      40.816  49.754  37.876  0.00  0.00           C  
ATOM   1564  H   LEU   103      44.306  52.134  40.306  0.00  0.00           H  
ATOM   1565  HA  LEU   103      44.886  50.974  37.826  0.00  0.00           H  
ATOM   1566  HB2 LEU   103      43.206  49.944  39.176  0.00  0.00           H  
ATOM   1567  HB3 LEU   103      42.306  51.414  39.336  0.00  0.00           H  
ATOM   1568  HG  LEU   103      41.726  51.284  36.706  0.00  0.00           H  
ATOM   1569 1HD1 LEU   103      43.036  48.554  36.986  0.00  0.00           H  
ATOM   1570 2HD1 LEU   103      42.226  49.384  35.616  0.00  0.00           H  
ATOM   1571 3HD1 LEU   103      43.846  49.904  36.236  0.00  0.00           H  
ATOM   1572 1HD2 LEU   103      40.256  50.234  38.676  0.00  0.00           H  
ATOM   1573 2HD2 LEU   103      40.116  49.674  37.056  0.00  0.00           H  
ATOM   1574 3HD2 LEU   103      41.076  48.744  38.176  0.00  0.00           H  
ATOM   1575  N   LYS   104      43.206  53.844  37.896  0.00  0.00           N  
ATOM   1576  CA  LYS   104      42.826  55.104  37.176  0.00  0.00           C  
ATOM   1577  C   LYS   104      44.186  55.744  36.456  0.00  0.00           C  
ATOM   1578  O   LYS   104      44.136  56.134  35.286  0.00  0.00           O  
ATOM   1579  CB  LYS   104      42.016  56.054  38.206  0.00  0.00           C  
ATOM   1580  CG  LYS   104      41.766  57.464  37.736  0.00  0.00           C  
ATOM   1581  CD  LYS   104      41.396  58.364  38.886  0.00  0.00           C  
ATOM   1582  CE  LYS   104      40.816  59.694  38.616  0.00  0.00           C  
ATOM   1583  NZ  LYS   104      40.726  60.534  39.866  0.00  0.00           N1+
ATOM   1584  H   LYS   104      43.026  53.884  38.886  0.00  0.00           H  
ATOM   1585  HA  LYS   104      42.096  54.864  36.396  0.00  0.00           H  
ATOM   1586  HB2 LYS   104      41.056  55.644  38.506  0.00  0.00           H  
ATOM   1587  HB3 LYS   104      42.646  56.184  39.086  0.00  0.00           H  
ATOM   1588  HG2 LYS   104      42.606  57.814  37.126  0.00  0.00           H  
ATOM   1589  HG3 LYS   104      40.846  57.344  37.156  0.00  0.00           H  
ATOM   1590  HD2 LYS   104      40.686  57.814  39.486  0.00  0.00           H  
ATOM   1591  HD3 LYS   104      42.236  58.504  39.556  0.00  0.00           H  
ATOM   1592  HE2 LYS   104      41.356  60.324  37.916  0.00  0.00           H  
ATOM   1593  HE3 LYS   104      39.776  59.524  38.326  0.00  0.00           H  
ATOM   1594  HZ1 LYS   104      41.666  60.834  40.076  0.00  0.00           H  
ATOM   1595  HZ2 LYS   104      40.086  61.314  39.846  0.00  0.00           H  
ATOM   1596  HZ3 LYS   104      40.456  59.994  40.686  0.00  0.00           H  
ATOM   1597  N   LYS   105      45.346  55.624  37.106  0.00  0.00           N  
ATOM   1598  CA  LYS   105      46.626  55.904  36.536  0.00  0.00           C  
ATOM   1599  C   LYS   105      47.126  55.184  35.246  0.00  0.00           C  
ATOM   1600  O   LYS   105      47.856  55.714  34.356  0.00  0.00           O  
ATOM   1601  CB  LYS   105      47.766  55.804  37.606  0.00  0.00           C  
ATOM   1602  CG  LYS   105      48.196  57.194  38.076  0.00  0.00           C  
ATOM   1603  CD  LYS   105      49.196  57.154  39.286  0.00  0.00           C  
ATOM   1604  CE  LYS   105      50.336  56.174  39.006  0.00  0.00           C  
ATOM   1605  NZ  LYS   105      51.266  55.904  40.096  0.00  0.00           N1+
ATOM   1606  H   LYS   105      45.396  55.104  37.966  0.00  0.00           H  
ATOM   1607  HA  LYS   105      46.656  56.924  36.146  0.00  0.00           H  
ATOM   1608  HB2 LYS   105      47.486  55.134  38.416  0.00  0.00           H  
ATOM   1609  HB3 LYS   105      48.636  55.344  37.136  0.00  0.00           H  
ATOM   1610  HG2 LYS   105      48.786  57.564  37.236  0.00  0.00           H  
ATOM   1611  HG3 LYS   105      47.396  57.844  38.436  0.00  0.00           H  
ATOM   1612  HD2 LYS   105      49.536  58.184  39.356  0.00  0.00           H  
ATOM   1613  HD3 LYS   105      48.626  56.854  40.166  0.00  0.00           H  
ATOM   1614  HE2 LYS   105      49.926  55.234  38.636  0.00  0.00           H  
ATOM   1615  HE3 LYS   105      50.906  56.664  38.206  0.00  0.00           H  
ATOM   1616  HZ1 LYS   105      52.046  55.364  39.756  0.00  0.00           H  
ATOM   1617  HZ2 LYS   105      51.526  56.844  40.396  0.00  0.00           H  
ATOM   1618  HZ3 LYS   105      50.806  55.344  40.796  0.00  0.00           H  
ATOM   1619  N   ILE   106      46.666  53.944  35.186  0.00  0.00           N  
ATOM   1620  CA  ILE   106      46.876  53.014  34.036  0.00  0.00           C  
ATOM   1621  C   ILE   106      45.946  53.284  32.816  0.00  0.00           C  
ATOM   1622  O   ILE   106      46.296  53.294  31.666  0.00  0.00           O  
ATOM   1623  CB  ILE   106      46.756  51.494  34.456  0.00  0.00           C  
ATOM   1624  CG1 ILE   106      47.826  51.064  35.396  0.00  0.00           C  
ATOM   1625  CG2 ILE   106      46.776  50.534  33.256  0.00  0.00           C  
ATOM   1626  CD1 ILE   106      47.396  49.984  36.326  0.00  0.00           C  
ATOM   1627  H   ILE   106      46.086  53.564  35.916  0.00  0.00           H  
ATOM   1628  HA  ILE   106      47.856  53.204  33.586  0.00  0.00           H  
ATOM   1629  HB  ILE   106      45.846  51.304  35.026  0.00  0.00           H  
ATOM   1630 2HG1 ILE   106      48.756  50.704  34.946  0.00  0.00           H  
ATOM   1631 3HG1 ILE   106      48.166  51.934  35.956  0.00  0.00           H  
ATOM   1632 1HG2 ILE   106      46.576  49.474  33.396  0.00  0.00           H  
ATOM   1633 2HG2 ILE   106      45.946  50.854  32.626  0.00  0.00           H  
ATOM   1634 3HG2 ILE   106      47.676  50.694  32.666  0.00  0.00           H  
ATOM   1635 1HD1 ILE   106      46.776  49.274  35.786  0.00  0.00           H  
ATOM   1636 2HD1 ILE   106      48.306  49.474  36.636  0.00  0.00           H  
ATOM   1637 3HD1 ILE   106      46.866  50.354  37.206  0.00  0.00           H  
ATOM   1638  N   ILE   107      44.706  53.624  33.156  0.00  0.00           N  
ATOM   1639  CA  ILE   107      43.716  54.184  32.206  0.00  0.00           C  
ATOM   1640  C   ILE   107      44.286  55.364  31.296  0.00  0.00           C  
ATOM   1641  O   ILE   107      44.206  55.364  30.096  0.00  0.00           O  
ATOM   1642  CB  ILE   107      42.276  54.474  32.756  0.00  0.00           C  
ATOM   1643  CG1 ILE   107      41.626  53.194  33.426  0.00  0.00           C  
ATOM   1644  CG2 ILE   107      41.276  55.114  31.776  0.00  0.00           C  
ATOM   1645  CD1 ILE   107      40.446  53.354  34.396  0.00  0.00           C  
ATOM   1646  H   ILE   107      44.506  53.644  34.146  0.00  0.00           H  
ATOM   1647  HA  ILE   107      43.516  53.434  31.436  0.00  0.00           H  
ATOM   1648  HB  ILE   107      42.406  55.074  33.666  0.00  0.00           H  
ATOM   1649 2HG1 ILE   107      41.296  52.524  32.626  0.00  0.00           H  
ATOM   1650 3HG1 ILE   107      42.336  52.544  33.936  0.00  0.00           H  
ATOM   1651 1HG2 ILE   107      40.966  54.364  31.046  0.00  0.00           H  
ATOM   1652 2HG2 ILE   107      40.366  55.484  32.236  0.00  0.00           H  
ATOM   1653 3HG2 ILE   107      41.626  56.014  31.266  0.00  0.00           H  
ATOM   1654 1HD1 ILE   107      39.976  52.394  34.586  0.00  0.00           H  
ATOM   1655 2HD1 ILE   107      40.756  53.694  35.386  0.00  0.00           H  
ATOM   1656 3HD1 ILE   107      39.756  54.154  34.106  0.00  0.00           H  
ATOM   1657  N   GLY   108      44.986  56.354  31.876  0.00  0.00           N  
ATOM   1658  CA  GLY   108      45.746  57.414  31.236  0.00  0.00           C  
ATOM   1659  C   GLY   108      47.106  57.084  30.666  0.00  0.00           C  
ATOM   1660  O   GLY   108      47.726  57.974  30.116  0.00  0.00           O  
ATOM   1661  H   GLY   108      45.066  56.264  32.876  0.00  0.00           H  
ATOM   1662  HA2 GLY   108      45.146  57.864  30.446  0.00  0.00           H  
ATOM   1663  HA3 GLY   108      45.986  58.164  31.986  0.00  0.00           H  
ATOM   1664  N   GLN   109      47.496  55.804  30.696  0.00  0.00           N  
ATOM   1665  CA  GLN   109      48.596  55.294  29.826  0.00  0.00           C  
ATOM   1666  C   GLN   109      48.136  54.314  28.736  0.00  0.00           C  
ATOM   1667  O   GLN   109      48.546  54.384  27.606  0.00  0.00           O  
ATOM   1668  CB  GLN   109      49.566  54.644  30.796  0.00  0.00           C  
ATOM   1669  CG  GLN   109      50.136  55.634  31.816  0.00  0.00           C  
ATOM   1670  CD  GLN   109      51.186  55.084  32.726  0.00  0.00           C  
ATOM   1671  NE2 GLN   109      51.486  55.794  33.796  0.00  0.00           N  
ATOM   1672  OE1 GLN   109      51.846  54.124  32.526  0.00  0.00           O  
ATOM   1673  H   GLN   109      46.796  55.164  31.046  0.00  0.00           H  
ATOM   1674  HA  GLN   109      49.126  56.134  29.366  0.00  0.00           H  
ATOM   1675  HB2 GLN   109      49.146  53.774  31.296  0.00  0.00           H  
ATOM   1676  HB3 GLN   109      50.406  54.294  30.186  0.00  0.00           H  
ATOM   1677  HG2 GLN   109      50.606  56.374  31.166  0.00  0.00           H  
ATOM   1678  HG3 GLN   109      49.296  56.204  32.206  0.00  0.00           H  
ATOM   1679 1HE2 GLN   109      52.406  55.514  34.136  0.00  0.00           H  
ATOM   1680 2HE2 GLN   109      50.976  56.644  33.956  0.00  0.00           H  
ATOM   1681  N   VAL   110      47.126  53.484  29.036  0.00  0.00           N  
ATOM   1682  CA  VAL   110      46.396  52.634  28.086  0.00  0.00           C  
ATOM   1683  C   VAL   110      45.786  53.324  26.856  0.00  0.00           C  
ATOM   1684  O   VAL   110      45.716  52.724  25.746  0.00  0.00           O  
ATOM   1685  CB  VAL   110      45.376  51.844  28.936  0.00  0.00           C  
ATOM   1686  CG1 VAL   110      44.206  51.324  28.056  0.00  0.00           C  
ATOM   1687  CG2 VAL   110      46.076  50.584  29.546  0.00  0.00           C  
ATOM   1688  H   VAL   110      46.826  53.414  29.996  0.00  0.00           H  
ATOM   1689  HA  VAL   110      47.126  51.974  27.606  0.00  0.00           H  
ATOM   1690  HB  VAL   110      44.906  52.504  29.666  0.00  0.00           H  
ATOM   1691 1HG1 VAL   110      44.486  50.574  27.316  0.00  0.00           H  
ATOM   1692 2HG1 VAL   110      43.476  50.824  28.696  0.00  0.00           H  
ATOM   1693 3HG1 VAL   110      43.626  52.094  27.546  0.00  0.00           H  
ATOM   1694 1HG2 VAL   110      45.436  49.814  29.966  0.00  0.00           H  
ATOM   1695 2HG2 VAL   110      46.656  50.114  28.756  0.00  0.00           H  
ATOM   1696 3HG2 VAL   110      46.766  50.954  30.306  0.00  0.00           H  
ATOM   1697  N   ARG   111      45.496  54.614  26.876  0.00  0.00           N  
ATOM   1698  CA  ARG   111      45.316  55.514  25.596  0.00  0.00           C  
ATOM   1699  C   ARG   111      46.466  55.484  24.486  0.00  0.00           C  
ATOM   1700  O   ARG   111      46.106  56.034  23.456  0.00  0.00           O  
ATOM   1701  CB  ARG   111      44.996  56.964  25.996  0.00  0.00           C  
ATOM   1702  CG  ARG   111      46.076  57.614  26.796  0.00  0.00           C  
ATOM   1703  CD  ARG   111      45.926  59.174  26.926  0.00  0.00           C  
ATOM   1704  NE  ARG   111      46.226  59.894  25.636  0.00  0.00           N  
ATOM   1705  CZ  ARG   111      45.526  60.864  25.096  0.00  0.00           C  
ATOM   1706  NH1 ARG   111      44.496  61.334  25.706  0.00  0.00           N1+
ATOM   1707  NH2 ARG   111      46.006  61.384  23.996  0.00  0.00           N  
ATOM   1708  H   ARG   111      45.406  55.114  27.746  0.00  0.00           H  
ATOM   1709  HA  ARG   111      44.466  55.034  25.096  0.00  0.00           H  
ATOM   1710  HB2 ARG   111      44.876  57.454  25.026  0.00  0.00           H  
ATOM   1711  HB3 ARG   111      44.006  57.074  26.456  0.00  0.00           H  
ATOM   1712  HG2 ARG   111      46.036  57.134  27.776  0.00  0.00           H  
ATOM   1713  HG3 ARG   111      47.036  57.434  26.296  0.00  0.00           H  
ATOM   1714  HD2 ARG   111      44.956  59.364  27.406  0.00  0.00           H  
ATOM   1715  HD3 ARG   111      46.716  59.364  27.656  0.00  0.00           H  
ATOM   1716  HE  ARG   111      47.076  59.624  25.166  0.00  0.00           H  
ATOM   1717 1HH1 ARG   111      44.186  60.974  26.596  0.00  0.00           H  
ATOM   1718 2HH1 ARG   111      43.976  62.094  25.296  0.00  0.00           H  
ATOM   1719 1HH2 ARG   111      46.846  61.104  23.516  0.00  0.00           H  
ATOM   1720 2HH2 ARG   111      45.616  62.234  23.606  0.00  0.00           H  
ATOM   1721  N   ASP   112      47.576  54.864  24.696  0.00  0.00           N  
ATOM   1722  CA  ASP   112      48.536  54.484  23.766  0.00  0.00           C  
ATOM   1723  C   ASP   112      48.086  53.454  22.746  0.00  0.00           C  
ATOM   1724  O   ASP   112      48.696  53.454  21.676  0.00  0.00           O  
ATOM   1725  CB  ASP   112      49.696  53.914  24.536  0.00  0.00           C  
ATOM   1726  CG  ASP   112      51.056  53.924  23.746  0.00  0.00           C  
ATOM   1727  OD1 ASP   112      51.616  55.044  23.426  0.00  0.00           O  
ATOM   1728  OD2 ASP   112      51.606  52.804  23.476  0.00  0.00           O1-
ATOM   1729  H   ASP   112      47.756  54.694  25.666  0.00  0.00           H  
ATOM   1730  HA  ASP   112      48.896  55.384  23.256  0.00  0.00           H  
ATOM   1731  HB2 ASP   112      49.906  54.524  25.416  0.00  0.00           H  
ATOM   1732  HB3 ASP   112      49.406  52.914  24.876  0.00  0.00           H  
ATOM   1733  N   GLN   113      47.076  52.644  23.076  0.00  0.00           N  
ATOM   1734  CA  GLN   113      46.446  51.674  22.096  0.00  0.00           C  
ATOM   1735  C   GLN   113      44.956  51.634  22.036  0.00  0.00           C  
ATOM   1736  O   GLN   113      44.366  51.094  21.096  0.00  0.00           O  
ATOM   1737  CB  GLN   113      46.836  50.274  22.636  0.00  0.00           C  
ATOM   1738  CG  GLN   113      48.236  49.974  22.136  0.00  0.00           C  
ATOM   1739  CD  GLN   113      48.626  48.494  22.366  0.00  0.00           C  
ATOM   1740  NE2 GLN   113      48.626  47.684  21.336  0.00  0.00           N  
ATOM   1741  OE1 GLN   113      48.866  48.094  23.526  0.00  0.00           O  
ATOM   1742  H   GLN   113      46.786  52.784  24.036  0.00  0.00           H  
ATOM   1743  HA  GLN   113      46.826  51.814  21.076  0.00  0.00           H  
ATOM   1744  HB2 GLN   113      46.686  50.274  23.716  0.00  0.00           H  
ATOM   1745  HB3 GLN   113      46.146  49.524  22.236  0.00  0.00           H  
ATOM   1746  HG2 GLN   113      48.446  50.074  21.076  0.00  0.00           H  
ATOM   1747  HG3 GLN   113      48.996  50.584  22.626  0.00  0.00           H  
ATOM   1748 1HE2 GLN   113      48.836  46.694  21.446  0.00  0.00           H  
ATOM   1749 2HE2 GLN   113      48.426  48.014  20.406  0.00  0.00           H  
ATOM   1750  N   ALA   114      44.276  52.124  23.086  0.00  0.00           N  
ATOM   1751  CA  ALA   114      42.816  52.454  23.066  0.00  0.00           C  
ATOM   1752  C   ALA   114      42.616  53.994  22.626  0.00  0.00           C  
ATOM   1753  O   ALA   114      43.546  54.814  22.816  0.00  0.00           O  
ATOM   1754  CB  ALA   114      42.346  52.264  24.516  0.00  0.00           C  
ATOM   1755  H   ALA   114      44.756  52.444  23.916  0.00  0.00           H  
ATOM   1756  HA  ALA   114      42.246  51.824  22.386  0.00  0.00           H  
ATOM   1757  HB1 ALA   114      41.266  52.264  24.636  0.00  0.00           H  
ATOM   1758  HB2 ALA   114      42.646  51.244  24.766  0.00  0.00           H  
ATOM   1759  HB3 ALA   114      42.926  52.914  25.186  0.00  0.00           H  
ATOM   1760  N   GLU   115      41.436  54.324  22.076  0.00  0.00           N  
ATOM   1761  CA  GLU   115      40.916  55.674  21.816  0.00  0.00           C  
ATOM   1762  C   GLU   115      39.526  56.054  22.386  0.00  0.00           C  
ATOM   1763  O   GLU   115      39.146  57.234  22.426  0.00  0.00           O  
ATOM   1764  CB  GLU   115      40.966  55.904  20.306  0.00  0.00           C  
ATOM   1765  CG  GLU   115      39.766  55.234  19.656  0.00  0.00           C  
ATOM   1766  CD  GLU   115      39.926  54.954  18.136  0.00  0.00           C  
ATOM   1767  OE1 GLU   115      39.946  53.794  17.766  0.00  0.00           O  
ATOM   1768  OE2 GLU   115      40.086  55.944  17.356  0.00  0.00           O1-
ATOM   1769  H   GLU   115      40.786  53.564  21.896  0.00  0.00           H  
ATOM   1770  HA  GLU   115      41.676  56.324  22.256  0.00  0.00           H  
ATOM   1771  HB2 GLU   115      40.816  56.984  20.166  0.00  0.00           H  
ATOM   1772  HB3 GLU   115      41.936  55.634  19.906  0.00  0.00           H  
ATOM   1773  HG2 GLU   115      39.536  54.284  20.126  0.00  0.00           H  
ATOM   1774  HG3 GLU   115      38.896  55.844  19.906  0.00  0.00           H  
ATOM   1775  N   HIE   116      38.966  55.164  23.266  0.00  0.00           N  
ATOM   1776  CA  HIE   116      37.976  55.434  24.226  0.00  0.00           C  
ATOM   1777  C   HIE   116      37.946  54.594  25.466  0.00  0.00           C  
ATOM   1778  O   HIE   116      38.666  53.604  25.566  0.00  0.00           O  
ATOM   1779  CB  HIE   116      36.626  55.304  23.556  0.00  0.00           C  
ATOM   1780  CG  HIE   116      36.426  53.934  22.966  0.00  0.00           C  
ATOM   1781  CD2 HIE   116      36.546  53.714  21.616  0.00  0.00           C  
ATOM   1782  ND1 HIE   116      35.946  52.754  23.586  0.00  0.00           N  
ATOM   1783  CE1 HIE   116      35.776  51.884  22.626  0.00  0.00           C  
ATOM   1784  NE2 HIE   116      36.136  52.394  21.426  0.00  0.00           N  
ATOM   1785  H   HIE   116      39.476  54.304  23.396  0.00  0.00           H  
ATOM   1786  HA  HIE   116      38.116  56.474  24.526  0.00  0.00           H  
ATOM   1787  HB2 HIE   116      35.826  55.484  24.276  0.00  0.00           H  
ATOM   1788  HB3 HIE   116      36.386  56.064  22.816  0.00  0.00           H  
ATOM   1789  HD2 HIE   116      36.686  54.454  20.846  0.00  0.00           H  
ATOM   1790  HE1 HIE   116      35.356  50.884  22.696  0.00  0.00           H  
ATOM   1791  HE2 HIE   116      36.186  51.844  20.576  0.00  0.00           H  
ATOM   1792  N   LEU   117      37.076  54.974  26.476  0.00  0.00           N  
ATOM   1793  CA  LEU   117      36.946  54.344  27.776  0.00  0.00           C  
ATOM   1794  C   LEU   117      36.266  52.984  27.856  0.00  0.00           C  
ATOM   1795  O   LEU   117      36.776  52.174  28.666  0.00  0.00           O  
ATOM   1796  CB  LEU   117      36.136  55.354  28.576  0.00  0.00           C  
ATOM   1797  CG  LEU   117      36.066  55.034  30.106  0.00  0.00           C  
ATOM   1798  CD1 LEU   117      37.436  55.164  30.876  0.00  0.00           C  
ATOM   1799  CD2 LEU   117      35.006  55.994  30.656  0.00  0.00           C  
ATOM   1800  H   LEU   117      36.666  55.894  26.406  0.00  0.00           H  
ATOM   1801  HA  LEU   117      37.936  54.244  28.236  0.00  0.00           H  
ATOM   1802  HB2 LEU   117      36.576  56.344  28.516  0.00  0.00           H  
ATOM   1803  HB3 LEU   117      35.116  55.244  28.196  0.00  0.00           H  
ATOM   1804  HG  LEU   117      35.726  54.004  30.246  0.00  0.00           H  
ATOM   1805 1HD1 LEU   117      37.776  56.204  30.916  0.00  0.00           H  
ATOM   1806 2HD1 LEU   117      37.306  54.854  31.916  0.00  0.00           H  
ATOM   1807 3HD1 LEU   117      38.126  54.424  30.496  0.00  0.00           H  
ATOM   1808 1HD2 LEU   117      34.036  55.564  30.376  0.00  0.00           H  
ATOM   1809 2HD2 LEU   117      35.076  55.794  31.726  0.00  0.00           H  
ATOM   1810 3HD2 LEU   117      35.306  57.024  30.436  0.00  0.00           H  
ATOM   1811  N   LYS   118      35.286  52.604  26.986  0.00  0.00           N  
ATOM   1812  CA  LYS   118      34.846  51.214  27.016  0.00  0.00           C  
ATOM   1813  C   LYS   118      35.986  50.224  26.846  0.00  0.00           C  
ATOM   1814  O   LYS   118      36.116  49.314  27.746  0.00  0.00           O  
ATOM   1815  CB  LYS   118      33.766  51.024  25.926  0.00  0.00           C  
ATOM   1816  CG  LYS   118      33.246  49.554  25.656  0.00  0.00           C  
ATOM   1817  CD  LYS   118      32.346  49.504  24.426  0.00  0.00           C  
ATOM   1818  CE  LYS   118      31.896  48.094  24.176  0.00  0.00           C  
ATOM   1819  NZ  LYS   118      30.736  47.964  23.236  0.00  0.00           N1+
ATOM   1820  H   LYS   118      34.766  53.224  26.386  0.00  0.00           H  
ATOM   1821  HA  LYS   118      34.476  51.084  28.036  0.00  0.00           H  
ATOM   1822  HB2 LYS   118      32.876  51.604  26.186  0.00  0.00           H  
ATOM   1823  HB3 LYS   118      34.136  51.394  24.976  0.00  0.00           H  
ATOM   1824  HG2 LYS   118      34.056  48.834  25.526  0.00  0.00           H  
ATOM   1825  HG3 LYS   118      32.586  49.274  26.466  0.00  0.00           H  
ATOM   1826  HD2 LYS   118      31.426  50.044  24.626  0.00  0.00           H  
ATOM   1827  HD3 LYS   118      32.876  49.844  23.536  0.00  0.00           H  
ATOM   1828  HE2 LYS   118      32.576  47.354  23.766  0.00  0.00           H  
ATOM   1829  HE3 LYS   118      31.656  47.824  25.206  0.00  0.00           H  
ATOM   1830  HZ1 LYS   118      30.426  47.004  23.226  0.00  0.00           H  
ATOM   1831  HZ2 LYS   118      29.896  48.484  23.466  0.00  0.00           H  
ATOM   1832  HZ3 LYS   118      31.036  48.214  22.306  0.00  0.00           H  
ATOM   1833  N   THR   119      36.956  50.394  25.926  0.00  0.00           N  
ATOM   1834  CA  THR   119      38.006  49.354  25.726  0.00  0.00           C  
ATOM   1835  C   THR   119      39.106  49.624  26.676  0.00  0.00           C  
ATOM   1836  O   THR   119      39.486  48.624  27.316  0.00  0.00           O  
ATOM   1837  CB  THR   119      38.486  49.324  24.266  0.00  0.00           C  
ATOM   1838  CG2 THR   119      39.186  48.034  23.886  0.00  0.00           C  
ATOM   1839  OG1 THR   119      37.486  49.554  23.336  0.00  0.00           O  
ATOM   1840  H   THR   119      36.826  51.174  25.296  0.00  0.00           H  
ATOM   1841  HA  THR   119      37.566  48.374  25.916  0.00  0.00           H  
ATOM   1842  HB  THR   119      39.206  50.134  24.206  0.00  0.00           H  
ATOM   1843  HG1 THR   119      37.946  49.624  22.496  0.00  0.00           H  
ATOM   1844 1HG2 THR   119      39.546  48.154  22.866  0.00  0.00           H  
ATOM   1845 2HG2 THR   119      40.076  47.914  24.496  0.00  0.00           H  
ATOM   1846 3HG2 THR   119      38.566  47.164  24.086  0.00  0.00           H  
ATOM   1847  N   ALA   120      39.476  50.894  26.876  0.00  0.00           N  
ATOM   1848  CA  ALA   120      40.546  51.144  27.906  0.00  0.00           C  
ATOM   1849  C   ALA   120      40.286  50.464  29.296  0.00  0.00           C  
ATOM   1850  O   ALA   120      41.356  50.024  29.776  0.00  0.00           O  
ATOM   1851  CB  ALA   120      40.666  52.654  27.986  0.00  0.00           C  
ATOM   1852  H   ALA   120      39.056  51.654  26.346  0.00  0.00           H  
ATOM   1853  HA  ALA   120      41.486  50.844  27.436  0.00  0.00           H  
ATOM   1854  HB1 ALA   120      41.386  53.014  28.716  0.00  0.00           H  
ATOM   1855  HB2 ALA   120      40.826  53.024  26.976  0.00  0.00           H  
ATOM   1856  HB3 ALA   120      39.686  52.944  28.376  0.00  0.00           H  
ATOM   1857  N   VAL   121      39.106  50.514  29.886  0.00  0.00           N  
ATOM   1858  CA  VAL   121      38.816  50.044  31.246  0.00  0.00           C  
ATOM   1859  C   VAL   121      39.226  48.594  31.376  0.00  0.00           C  
ATOM   1860  O   VAL   121      39.896  48.224  32.326  0.00  0.00           O  
ATOM   1861  CB  VAL   121      37.416  50.274  31.806  0.00  0.00           C  
ATOM   1862  CG1 VAL   121      37.156  49.594  33.186  0.00  0.00           C  
ATOM   1863  CG2 VAL   121      37.146  51.794  31.856  0.00  0.00           C  
ATOM   1864  H   VAL   121      38.356  51.014  29.426  0.00  0.00           H  
ATOM   1865  HA  VAL   121      39.556  50.484  31.926  0.00  0.00           H  
ATOM   1866  HB  VAL   121      36.756  49.814  31.086  0.00  0.00           H  
ATOM   1867 1HG1 VAL   121      36.156  49.934  33.436  0.00  0.00           H  
ATOM   1868 2HG1 VAL   121      37.256  48.524  33.056  0.00  0.00           H  
ATOM   1869 3HG1 VAL   121      37.816  49.944  33.986  0.00  0.00           H  
ATOM   1870 1HG2 VAL   121      37.326  52.354  30.946  0.00  0.00           H  
ATOM   1871 2HG2 VAL   121      36.106  51.834  32.156  0.00  0.00           H  
ATOM   1872 3HG2 VAL   121      37.766  52.104  32.706  0.00  0.00           H  
ATOM   1873  N   GLN   122      38.806  47.824  30.346  0.00  0.00           N  
ATOM   1874  CA  GLN   122      39.136  46.404  30.386  0.00  0.00           C  
ATOM   1875  C   GLN   122      40.616  46.224  29.996  0.00  0.00           C  
ATOM   1876  O   GLN   122      41.296  45.474  30.676  0.00  0.00           O  
ATOM   1877  CB  GLN   122      38.276  45.654  29.356  0.00  0.00           C  
ATOM   1878  CG  GLN   122      36.756  45.754  29.356  0.00  0.00           C  
ATOM   1879  CD  GLN   122      36.256  46.044  30.796  0.00  0.00           C  
ATOM   1880  NE2 GLN   122      35.376  47.004  30.926  0.00  0.00           N  
ATOM   1881  OE1 GLN   122      36.466  45.244  31.746  0.00  0.00           O  
ATOM   1882  H   GLN   122      38.406  48.204  29.496  0.00  0.00           H  
ATOM   1883  HA  GLN   122      38.996  45.934  31.356  0.00  0.00           H  
ATOM   1884  HB2 GLN   122      38.566  46.034  28.376  0.00  0.00           H  
ATOM   1885  HB3 GLN   122      38.486  44.594  29.516  0.00  0.00           H  
ATOM   1886  HG2 GLN   122      36.356  46.534  28.696  0.00  0.00           H  
ATOM   1887  HG3 GLN   122      36.326  44.814  29.026  0.00  0.00           H  
ATOM   1888 1HE2 GLN   122      34.896  46.944  31.806  0.00  0.00           H  
ATOM   1889 2HE2 GLN   122      35.046  47.594  30.166  0.00  0.00           H  
ATOM   1890  N   MET   123      41.126  46.924  28.946  0.00  0.00           N  
ATOM   1891  CA  MET   123      42.686  46.854  28.776  0.00  0.00           C  
ATOM   1892  C   MET   123      43.356  47.144  30.126  0.00  0.00           C  
ATOM   1893  O   MET   123      44.316  46.474  30.536  0.00  0.00           O  
ATOM   1894  CB  MET   123      43.156  47.804  27.606  0.00  0.00           C  
ATOM   1895  CG  MET   123      42.826  47.194  26.236  0.00  0.00           C  
ATOM   1896  SD  MET   123      42.846  48.474  24.856  0.00  0.00           S  
ATOM   1897  CE  MET   123      44.696  48.644  24.926  0.00  0.00           C  
ATOM   1898  H   MET   123      40.516  47.384  28.286  0.00  0.00           H  
ATOM   1899  HA  MET   123      42.956  45.834  28.536  0.00  0.00           H  
ATOM   1900  HB2 MET   123      42.586  48.724  27.766  0.00  0.00           H  
ATOM   1901  HB3 MET   123      44.196  48.104  27.776  0.00  0.00           H  
ATOM   1902  HG2 MET   123      43.576  46.444  25.976  0.00  0.00           H  
ATOM   1903  HG3 MET   123      41.856  46.704  26.306  0.00  0.00           H  
ATOM   1904  HE1 MET   123      45.126  48.704  25.926  0.00  0.00           H  
ATOM   1905  HE2 MET   123      45.216  47.874  24.356  0.00  0.00           H  
ATOM   1906  HE3 MET   123      44.916  49.674  24.646  0.00  0.00           H  
ATOM   1907  N   ALA   124      42.836  48.034  31.006  0.00  0.00           N  
ATOM   1908  CA  ALA   124      43.556  48.584  32.206  0.00  0.00           C  
ATOM   1909  C   ALA   124      43.506  47.504  33.376  0.00  0.00           C  
ATOM   1910  O   ALA   124      44.506  47.274  33.976  0.00  0.00           O  
ATOM   1911  CB  ALA   124      42.966  49.984  32.496  0.00  0.00           C  
ATOM   1912  H   ALA   124      42.046  48.574  30.676  0.00  0.00           H  
ATOM   1913  HA  ALA   124      44.576  48.734  31.856  0.00  0.00           H  
ATOM   1914  HB1 ALA   124      43.526  50.454  33.296  0.00  0.00           H  
ATOM   1915  HB2 ALA   124      42.996  50.684  31.666  0.00  0.00           H  
ATOM   1916  HB3 ALA   124      41.906  49.844  32.726  0.00  0.00           H  
ATOM   1917  N   VAL   125      42.286  46.994  33.626  0.00  0.00           N  
ATOM   1918  CA  VAL   125      41.966  45.914  34.536  0.00  0.00           C  
ATOM   1919  C   VAL   125      42.756  44.654  34.246  0.00  0.00           C  
ATOM   1920  O   VAL   125      43.266  44.034  35.166  0.00  0.00           O  
ATOM   1921  CB  VAL   125      40.426  45.684  34.656  0.00  0.00           C  
ATOM   1922  CG1 VAL   125      39.996  44.514  35.496  0.00  0.00           C  
ATOM   1923  CG2 VAL   125      39.726  46.874  35.206  0.00  0.00           C  
ATOM   1924  H   VAL   125      41.546  47.214  32.976  0.00  0.00           H  
ATOM   1925  HA  VAL   125      42.316  46.234  35.516  0.00  0.00           H  
ATOM   1926  HB  VAL   125      40.186  45.574  33.596  0.00  0.00           H  
ATOM   1927 1HG1 VAL   125      40.346  43.554  35.106  0.00  0.00           H  
ATOM   1928 2HG1 VAL   125      40.316  44.544  36.536  0.00  0.00           H  
ATOM   1929 3HG1 VAL   125      38.906  44.484  35.566  0.00  0.00           H  
ATOM   1930 1HG2 VAL   125      38.706  46.844  34.816  0.00  0.00           H  
ATOM   1931 2HG2 VAL   125      39.746  46.854  36.296  0.00  0.00           H  
ATOM   1932 3HG2 VAL   125      40.126  47.854  34.946  0.00  0.00           H  
ATOM   1933  N   PHE   126      42.916  44.284  32.956  0.00  0.00           N  
ATOM   1934  CA  PHE   126      43.706  43.184  32.506  0.00  0.00           C  
ATOM   1935  C   PHE   126      45.196  43.364  33.016  0.00  0.00           C  
ATOM   1936  O   PHE   126      45.786  42.394  33.526  0.00  0.00           O  
ATOM   1937  CB  PHE   126      43.596  43.194  30.966  0.00  0.00           C  
ATOM   1938  CG  PHE   126      44.346  42.094  30.326  0.00  0.00           C  
ATOM   1939  CD1 PHE   126      43.596  40.914  29.936  0.00  0.00           C  
ATOM   1940  CD2 PHE   126      45.726  42.154  30.306  0.00  0.00           C  
ATOM   1941  CE1 PHE   126      44.356  39.854  29.496  0.00  0.00           C  
ATOM   1942  CE2 PHE   126      46.446  41.014  29.836  0.00  0.00           C  
ATOM   1943  CZ  PHE   126      45.746  39.934  29.336  0.00  0.00           C  
ATOM   1944  H   PHE   126      42.376  44.684  32.206  0.00  0.00           H  
ATOM   1945  HA  PHE   126      43.296  42.284  32.966  0.00  0.00           H  
ATOM   1946  HB2 PHE   126      42.536  43.134  30.746  0.00  0.00           H  
ATOM   1947  HB3 PHE   126      43.956  44.164  30.616  0.00  0.00           H  
ATOM   1948  HD1 PHE   126      42.546  40.774  30.136  0.00  0.00           H  
ATOM   1949  HD2 PHE   126      46.346  43.014  30.516  0.00  0.00           H  
ATOM   1950  HE1 PHE   126      43.816  38.954  29.256  0.00  0.00           H  
ATOM   1951  HE2 PHE   126      47.516  41.044  29.666  0.00  0.00           H  
ATOM   1952  HZ  PHE   126      46.276  39.094  28.916  0.00  0.00           H  
ATOM   1953  N   ILE   127      45.846  44.534  32.906  0.00  0.00           N  
ATOM   1954  CA  ILE   127      47.196  44.914  33.396  0.00  0.00           C  
ATOM   1955  C   ILE   127      47.266  44.864  34.876  0.00  0.00           C  
ATOM   1956  O   ILE   127      48.256  44.414  35.436  0.00  0.00           O  
ATOM   1957  CB  ILE   127      47.586  46.364  32.906  0.00  0.00           C  
ATOM   1958  CG1 ILE   127      47.746  46.244  31.326  0.00  0.00           C  
ATOM   1959  CG2 ILE   127      48.866  46.904  33.576  0.00  0.00           C  
ATOM   1960  CD1 ILE   127      47.656  47.684  30.796  0.00  0.00           C  
ATOM   1961  H   ILE   127      45.346  45.324  32.526  0.00  0.00           H  
ATOM   1962  HA  ILE   127      48.026  44.334  32.986  0.00  0.00           H  
ATOM   1963  HB  ILE   127      46.726  46.974  33.196  0.00  0.00           H  
ATOM   1964 2HG1 ILE   127      48.726  45.864  31.046  0.00  0.00           H  
ATOM   1965 3HG1 ILE   127      46.956  45.654  30.866  0.00  0.00           H  
ATOM   1966 1HG2 ILE   127      48.816  46.774  34.656  0.00  0.00           H  
ATOM   1967 2HG2 ILE   127      49.676  46.274  33.206  0.00  0.00           H  
ATOM   1968 3HG2 ILE   127      49.076  47.944  33.336  0.00  0.00           H  
ATOM   1969 1HD1 ILE   127      48.636  48.094  31.056  0.00  0.00           H  
ATOM   1970 2HD1 ILE   127      47.626  47.734  29.706  0.00  0.00           H  
ATOM   1971 3HD1 ILE   127      46.826  48.144  31.336  0.00  0.00           H  
ATOM   1972  N   HIE   128      46.276  45.424  35.566  0.00  0.00           N  
ATOM   1973  CA  HIE   128      46.266  45.674  37.026  0.00  0.00           C  
ATOM   1974  C   HIE   128      46.036  44.364  37.806  0.00  0.00           C  
ATOM   1975  O   HIE   128      46.586  44.194  38.896  0.00  0.00           O  
ATOM   1976  CB  HIE   128      45.306  46.814  37.446  0.00  0.00           C  
ATOM   1977  CG  HIE   128      45.406  47.504  38.776  0.00  0.00           C  
ATOM   1978  CD2 HIE   128      44.476  47.564  39.746  0.00  0.00           C  
ATOM   1979  ND1 HIE   128      46.406  48.514  39.076  0.00  0.00           N  
ATOM   1980  CE1 HIE   128      46.046  49.104  40.176  0.00  0.00           C  
ATOM   1981  NE2 HIE   128      44.916  48.554  40.636  0.00  0.00           N  
ATOM   1982  H   HIE   128      45.486  45.724  35.006  0.00  0.00           H  
ATOM   1983  HA  HIE   128      47.276  45.984  37.316  0.00  0.00           H  
ATOM   1984  HB2 HIE   128      45.356  47.594  36.686  0.00  0.00           H  
ATOM   1985  HB3 HIE   128      44.286  46.454  37.276  0.00  0.00           H  
ATOM   1986  HD2 HIE   128      43.506  47.074  39.706  0.00  0.00           H  
ATOM   1987  HE1 HIE   128      46.566  49.874  40.716  0.00  0.00           H  
ATOM   1988  HE2 HIE   128      44.366  48.944  41.386  0.00  0.00           H  
ATOM   1989  N   ASN   129      45.296  43.444  37.166  0.00  0.00           N  
ATOM   1990  CA  ASN   129      45.126  42.094  37.506  0.00  0.00           C  
ATOM   1991  C   ASN   129      46.486  41.354  37.516  0.00  0.00           C  
ATOM   1992  O   ASN   129      46.736  40.624  38.436  0.00  0.00           O  
ATOM   1993  CB  ASN   129      44.066  41.484  36.576  0.00  0.00           C  
ATOM   1994  CG  ASN   129      43.566  40.124  37.006  0.00  0.00           C  
ATOM   1995  ND2 ASN   129      42.986  39.924  38.166  0.00  0.00           N  
ATOM   1996  OD1 ASN   129      43.926  39.204  36.336  0.00  0.00           O  
ATOM   1997  H   ASN   129      44.866  43.724  36.296  0.00  0.00           H  
ATOM   1998  HA  ASN   129      44.706  42.154  38.506  0.00  0.00           H  
ATOM   1999  HB2 ASN   129      43.156  42.074  36.686  0.00  0.00           H  
ATOM   2000  HB3 ASN   129      44.516  41.554  35.586  0.00  0.00           H  
ATOM   2001 1HD2 ASN   129      42.616  39.004  38.336  0.00  0.00           H  
ATOM   2002 2HD2 ASN   129      42.536  40.654  38.686  0.00  0.00           H  
ATOM   2003  N   LYS   130      47.266  41.454  36.396  0.00  0.00           N  
ATOM   2004  CA  LYS   130      48.336  40.544  36.026  0.00  0.00           C  
ATOM   2005  C   LYS   130      49.776  40.934  36.446  0.00  0.00           C  
ATOM   2006  O   LYS   130      50.606  40.014  36.596  0.00  0.00           O  
ATOM   2007  CB  LYS   130      48.236  40.284  34.486  0.00  0.00           C  
ATOM   2008  CG  LYS   130      46.976  39.524  34.196  0.00  0.00           C  
ATOM   2009  CD  LYS   130      46.676  39.384  32.676  0.00  0.00           C  
ATOM   2010  CE  LYS   130      45.296  38.754  32.396  0.00  0.00           C  
ATOM   2011  NZ  LYS   130      45.176  37.354  32.816  0.00  0.00           N1+
ATOM   2012  H   LYS   130      46.936  41.914  35.556  0.00  0.00           H  
ATOM   2013  HA  LYS   130      48.226  39.554  36.486  0.00  0.00           H  
ATOM   2014  HB2 LYS   130      48.266  41.204  33.896  0.00  0.00           H  
ATOM   2015  HB3 LYS   130      49.086  39.704  34.116  0.00  0.00           H  
ATOM   2016  HG2 LYS   130      47.176  38.534  34.586  0.00  0.00           H  
ATOM   2017  HG3 LYS   130      46.146  40.004  34.716  0.00  0.00           H  
ATOM   2018  HD2 LYS   130      46.576  40.414  32.316  0.00  0.00           H  
ATOM   2019  HD3 LYS   130      47.436  38.854  32.116  0.00  0.00           H  
ATOM   2020  HE2 LYS   130      44.496  39.244  32.966  0.00  0.00           H  
ATOM   2021  HE3 LYS   130      45.086  38.844  31.326  0.00  0.00           H  
ATOM   2022  HZ1 LYS   130      45.796  36.824  32.226  0.00  0.00           H  
ATOM   2023  HZ2 LYS   130      45.456  37.204  33.766  0.00  0.00           H  
ATOM   2024  HZ3 LYS   130      44.256  36.984  32.616  0.00  0.00           H  
ATOM   2025  N   LYS   131      50.076  42.264  36.556  0.00  0.00           N  
ATOM   2026  CA  LYS   131      51.366  42.724  37.136  0.00  0.00           C  
ATOM   2027  C   LYS   131      51.896  41.974  38.286  0.00  0.00           C  
ATOM   2028  O   LYS   131      51.246  42.144  39.326  0.00  0.00           O  
ATOM   2029  CB  LYS   131      51.306  44.284  37.376  0.00  0.00           C  
ATOM   2030  CG  LYS   131      51.636  45.054  36.086  0.00  0.00           C  
ATOM   2031  CD  LYS   131      51.526  46.574  36.316  0.00  0.00           C  
ATOM   2032  CE  LYS   131      52.316  47.324  37.446  0.00  0.00           C  
ATOM   2033  NZ  LYS   131      53.796  47.054  37.266  0.00  0.00           N1+
ATOM   2034  H   LYS   131      49.296  42.904  36.456  0.00  0.00           H  
ATOM   2035  HA  LYS   131      52.116  42.564  36.366  0.00  0.00           H  
ATOM   2036  HB2 LYS   131      50.316  44.474  37.796  0.00  0.00           H  
ATOM   2037  HB3 LYS   131      51.986  44.514  38.206  0.00  0.00           H  
ATOM   2038  HG2 LYS   131      52.686  44.824  35.886  0.00  0.00           H  
ATOM   2039  HG3 LYS   131      50.946  44.664  35.336  0.00  0.00           H  
ATOM   2040  HD2 LYS   131      51.756  47.044  35.356  0.00  0.00           H  
ATOM   2041  HD3 LYS   131      50.476  46.794  36.446  0.00  0.00           H  
ATOM   2042  HE2 LYS   131      52.066  48.324  37.076  0.00  0.00           H  
ATOM   2043  HE3 LYS   131      51.996  47.104  38.466  0.00  0.00           H  
ATOM   2044  HZ1 LYS   131      54.186  47.304  36.376  0.00  0.00           H  
ATOM   2045  HZ2 LYS   131      54.376  47.524  37.956  0.00  0.00           H  
ATOM   2046  HZ3 LYS   131      54.026  46.074  37.366  0.00  0.00           H  
ATOM   2047  N   ARG   132      52.886  41.094  38.076  0.00  0.00           N  
ATOM   2048  CA  ARG   132      53.626  40.474  39.196  0.00  0.00           C  
ATOM   2049  C   ARG   132      54.456  41.484  39.896  0.00  0.00           C  
ATOM   2050  O   ARG   132      54.466  42.644  39.486  0.00  0.00           O  
ATOM   2051  CB  ARG   132      54.356  39.214  38.716  0.00  0.00           C  
ATOM   2052  CG  ARG   132      53.286  38.124  38.416  0.00  0.00           C  
ATOM   2053  CD  ARG   132      53.886  36.724  38.256  0.00  0.00           C  
ATOM   2054  NE  ARG   132      53.676  35.954  39.526  0.00  0.00           N  
ATOM   2055  CZ  ARG   132      54.586  35.324  40.296  0.00  0.00           C  
ATOM   2056  NH1 ARG   132      55.886  35.524  40.226  0.00  0.00           N1+
ATOM   2057  NH2 ARG   132      54.146  34.554  41.206  0.00  0.00           N  
ATOM   2058  H   ARG   132      53.126  40.844  37.126  0.00  0.00           H  
ATOM   2059  HA  ARG   132      52.846  40.244  39.916  0.00  0.00           H  
ATOM   2060  HB2 ARG   132      54.906  39.384  37.796  0.00  0.00           H  
ATOM   2061  HB3 ARG   132      54.956  38.804  39.526  0.00  0.00           H  
ATOM   2062  HG2 ARG   132      52.386  38.104  39.026  0.00  0.00           H  
ATOM   2063  HG3 ARG   132      52.886  38.384  37.436  0.00  0.00           H  
ATOM   2064  HD2 ARG   132      53.426  36.194  37.426  0.00  0.00           H  
ATOM   2065  HD3 ARG   132      54.926  36.924  38.016  0.00  0.00           H  
ATOM   2066  HE  ARG   132      52.726  35.914  39.876  0.00  0.00           H  
ATOM   2067 1HH1 ARG   132      56.236  35.954  39.386  0.00  0.00           H  
ATOM   2068 2HH1 ARG   132      56.536  35.184  40.926  0.00  0.00           H  
ATOM   2069 1HH2 ARG   132      53.136  34.534  41.286  0.00  0.00           H  
ATOM   2070 2HH2 ARG   132      54.686  34.064  41.896  0.00  0.00           H  
ATOM   2071  N   LYS   133      55.096  41.074  40.986  0.00  0.00           N  
ATOM   2072  CA  LYS   133      56.096  41.894  41.746  0.00  0.00           C  
ATOM   2073  C   LYS   133      57.386  41.964  40.926  0.00  0.00           C  
ATOM   2074  O   LYS   133      57.566  41.044  40.156  0.00  0.00           O  
ATOM   2075  CB  LYS   133      56.276  41.254  43.136  0.00  0.00           C  
ATOM   2076  CG  LYS   133      57.386  41.864  43.976  0.00  0.00           C  
ATOM   2077  CD  LYS   133      57.266  41.634  45.466  0.00  0.00           C  
ATOM   2078  CE  LYS   133      57.466  40.184  45.756  0.00  0.00           C  
ATOM   2079  NZ  LYS   133      57.656  39.934  47.176  0.00  0.00           N1+
ATOM   2080  H   LYS   133      55.026  40.084  41.156  0.00  0.00           H  
ATOM   2081  HA  LYS   133      55.676  42.904  41.826  0.00  0.00           H  
ATOM   2082  HB2 LYS   133      55.336  41.304  43.696  0.00  0.00           H  
ATOM   2083  HB3 LYS   133      56.476  40.194  42.986  0.00  0.00           H  
ATOM   2084  HG2 LYS   133      58.356  41.484  43.666  0.00  0.00           H  
ATOM   2085  HG3 LYS   133      57.406  42.934  43.726  0.00  0.00           H  
ATOM   2086  HD2 LYS   133      58.076  42.214  45.916  0.00  0.00           H  
ATOM   2087  HD3 LYS   133      56.306  41.964  45.846  0.00  0.00           H  
ATOM   2088  HE2 LYS   133      56.546  39.734  45.376  0.00  0.00           H  
ATOM   2089  HE3 LYS   133      58.306  39.764  45.196  0.00  0.00           H  
ATOM   2090  HZ1 LYS   133      57.976  39.004  47.376  0.00  0.00           H  
ATOM   2091  HZ2 LYS   133      58.316  40.644  47.486  0.00  0.00           H  
ATOM   2092  HZ3 LYS   133      56.816  40.124  47.686  0.00  0.00           H  
ATOM   2093  N   GLY   134      58.156  43.094  40.966  0.00  0.00           N  
ATOM   2094  CA  GLY   134      59.366  43.204  40.066  0.00  0.00           C  
ATOM   2095  C   GLY   134      60.506  42.334  40.536  0.00  0.00           C  
ATOM   2096  O   GLY   134      60.316  41.514  41.416  0.00  0.00           O  
ATOM   2097  H   GLY   134      57.926  43.684  41.746  0.00  0.00           H  
ATOM   2098  HA2 GLY   134      59.126  42.834  39.066  0.00  0.00           H  
ATOM   2099  HA3 GLY   134      59.746  44.224  40.196  0.00  0.00           H  
ATOM   2100  N   GLY   135      61.686  42.534  39.926  0.00  0.00           N  
ATOM   2101  CA  GLY   135      62.996  42.004  40.316  0.00  0.00           C  
ATOM   2102  C   GLY   135      63.096  40.484  40.056  0.00  0.00           C  
ATOM   2103  O   GLY   135      63.096  40.084  38.926  0.00  0.00           O  
ATOM   2104  H   GLY   135      61.706  43.184  39.156  0.00  0.00           H  
ATOM   2105  HA2 GLY   135      63.726  42.434  39.616  0.00  0.00           H  
ATOM   2106  HA3 GLY   135      63.136  42.204  41.376  0.00  0.00           H  
ATOM   2107  N   ILE   136      63.236  39.694  41.146  0.00  0.00           N  
ATOM   2108  CA  ILE   136      63.216  38.204  41.106  0.00  0.00           C  
ATOM   2109  C   ILE   136      61.796  37.574  40.906  0.00  0.00           C  
ATOM   2110  O   ILE   136      61.716  36.374  40.696  0.00  0.00           O  
ATOM   2111  CB  ILE   136      64.096  37.624  42.266  0.00  0.00           C  
ATOM   2112  CG1 ILE   136      63.566  37.844  43.716  0.00  0.00           C  
ATOM   2113  CG2 ILE   136      65.556  38.084  42.296  0.00  0.00           C  
ATOM   2114  CD1 ILE   136      62.106  37.414  43.946  0.00  0.00           C  
ATOM   2115  H   ILE   136      63.436  40.154  42.016  0.00  0.00           H  
ATOM   2116  HA  ILE   136      63.836  37.964  40.246  0.00  0.00           H  
ATOM   2117  HB  ILE   136      64.106  36.544  42.156  0.00  0.00           H  
ATOM   2118 2HG1 ILE   136      64.146  37.264  44.436  0.00  0.00           H  
ATOM   2119 3HG1 ILE   136      63.716  38.894  43.986  0.00  0.00           H  
ATOM   2120 1HG2 ILE   136      66.056  37.674  41.416  0.00  0.00           H  
ATOM   2121 2HG2 ILE   136      65.616  39.164  42.356  0.00  0.00           H  
ATOM   2122 3HG2 ILE   136      66.106  37.714  43.166  0.00  0.00           H  
ATOM   2123 1HD1 ILE   136      61.786  36.484  43.456  0.00  0.00           H  
ATOM   2124 2HD1 ILE   136      62.056  37.164  45.006  0.00  0.00           H  
ATOM   2125 3HD1 ILE   136      61.346  38.194  43.856  0.00  0.00           H  
ATOM   2126  N   GLY   137      60.686  38.364  41.076  0.00  0.00           N  
ATOM   2127  CA  GLY   137      59.276  38.024  40.936  0.00  0.00           C  
ATOM   2128  C   GLY   137      58.466  37.924  42.166  0.00  0.00           C  
ATOM   2129  O   GLY   137      58.996  38.054  43.286  0.00  0.00           O  
ATOM   2130  H   GLY   137      60.876  39.324  41.346  0.00  0.00           H  
ATOM   2131  HA2 GLY   137      58.796  38.874  40.456  0.00  0.00           H  
ATOM   2132  HA3 GLY   137      59.296  37.154  40.276  0.00  0.00           H  
ATOM   2133  N   GLY   138      57.136  37.694  42.076  0.00  0.00           N  
ATOM   2134  CA  GLY   138      56.226  37.434  43.196  0.00  0.00           C  
ATOM   2135  C   GLY   138      54.836  37.724  42.876  0.00  0.00           C  
ATOM   2136  O   GLY   138      54.506  38.154  41.796  0.00  0.00           O  
ATOM   2137  H   GLY   138      56.796  37.494  41.146  0.00  0.00           H  
ATOM   2138  HA2 GLY   138      56.336  36.384  43.476  0.00  0.00           H  
ATOM   2139  HA3 GLY   138      56.536  38.014  44.066  0.00  0.00           H  
ATOM   2140  N   TYR   139      53.936  37.314  43.726  0.00  0.00           N  
ATOM   2141  CA  TYR   139      52.486  37.224  43.356  0.00  0.00           C  
ATOM   2142  C   TYR   139      51.956  38.524  42.766  0.00  0.00           C  
ATOM   2143  O   TYR   139      52.276  39.654  43.136  0.00  0.00           O  
ATOM   2144  CB  TYR   139      51.706  36.914  44.616  0.00  0.00           C  
ATOM   2145  CG  TYR   139      51.926  37.774  45.826  0.00  0.00           C  
ATOM   2146  CD1 TYR   139      51.146  38.894  45.946  0.00  0.00           C  
ATOM   2147  CD2 TYR   139      52.906  37.464  46.786  0.00  0.00           C  
ATOM   2148  CE1 TYR   139      51.176  39.604  47.126  0.00  0.00           C  
ATOM   2149  CE2 TYR   139      53.046  38.264  47.946  0.00  0.00           C  
ATOM   2150  CZ  TYR   139      52.146  39.314  48.116  0.00  0.00           C  
ATOM   2151  OH  TYR   139      52.166  39.994  49.226  0.00  0.00           O  
ATOM   2152  H   TYR   139      54.326  36.764  44.476  0.00  0.00           H  
ATOM   2153  HA  TYR   139      52.286  36.424  42.636  0.00  0.00           H  
ATOM   2154  HB2 TYR   139      50.636  36.984  44.436  0.00  0.00           H  
ATOM   2155  HB3 TYR   139      51.926  35.884  44.906  0.00  0.00           H  
ATOM   2156  HD1 TYR   139      50.566  39.214  45.086  0.00  0.00           H  
ATOM   2157  HD2 TYR   139      53.466  36.544  46.676  0.00  0.00           H  
ATOM   2158  HE1 TYR   139      50.556  40.484  47.246  0.00  0.00           H  
ATOM   2159  HE2 TYR   139      53.726  38.064  48.766  0.00  0.00           H  
ATOM   2160  HH  TYR   139      51.556  40.734  49.236  0.00  0.00           H  
ATOM   2161  N   SER   140      50.896  38.404  41.956  0.00  0.00           N  
ATOM   2162  CA  SER   140      50.146  39.524  41.356  0.00  0.00           C  
ATOM   2163  C   SER   140      48.816  39.594  42.076  0.00  0.00           C  
ATOM   2164  O   SER   140      48.506  38.754  42.956  0.00  0.00           O  
ATOM   2165  CB  SER   140      49.766  39.044  39.926  0.00  0.00           C  
ATOM   2166  OG  SER   140      49.096  37.784  39.936  0.00  0.00           O  
ATOM   2167  H   SER   140      50.516  37.494  41.726  0.00  0.00           H  
ATOM   2168  HA  SER   140      50.626  40.504  41.336  0.00  0.00           H  
ATOM   2169  HB2 SER   140      49.066  39.724  39.456  0.00  0.00           H  
ATOM   2170  HB3 SER   140      50.666  38.934  39.326  0.00  0.00           H  
ATOM   2171  HG  SER   140      49.816  37.174  40.106  0.00  0.00           H  
ATOM   2172  N   ALA   141      47.906  40.544  41.756  0.00  0.00           N  
ATOM   2173  CA  ALA   141      46.516  40.514  42.306  0.00  0.00           C  
ATOM   2174  C   ALA   141      45.546  39.424  41.766  0.00  0.00           C  
ATOM   2175  O   ALA   141      44.676  38.954  42.446  0.00  0.00           O  
ATOM   2176  CB  ALA   141      45.926  41.934  42.046  0.00  0.00           C  
ATOM   2177  H   ALA   141      48.166  41.294  41.126  0.00  0.00           H  
ATOM   2178  HA  ALA   141      46.526  40.404  43.396  0.00  0.00           H  
ATOM   2179  HB1 ALA   141      44.906  41.854  42.416  0.00  0.00           H  
ATOM   2180  HB2 ALA   141      46.426  42.704  42.636  0.00  0.00           H  
ATOM   2181  HB3 ALA   141      45.846  42.094  40.966  0.00  0.00           H  
ATOM   2182  N   GLY   142      45.686  39.074  40.496  0.00  0.00           N  
ATOM   2183  CA  GLY   142      44.956  37.944  39.886  0.00  0.00           C  
ATOM   2184  C   GLY   142      45.246  36.654  40.666  0.00  0.00           C  
ATOM   2185  O   GLY   142      44.356  35.824  40.866  0.00  0.00           O  
ATOM   2186  H   GLY   142      46.346  39.614  39.956  0.00  0.00           H  
ATOM   2187  HA2 GLY   142      43.896  38.204  39.916  0.00  0.00           H  
ATOM   2188  HA3 GLY   142      45.316  37.834  38.866  0.00  0.00           H  
ATOM   2189  N   GLU   143      46.506  36.464  41.046  0.00  0.00           N  
ATOM   2190  CA  GLU   143      46.966  35.404  41.846  0.00  0.00           C  
ATOM   2191  C   GLU   143      46.406  35.594  43.296  0.00  0.00           C  
ATOM   2192  O   GLU   143      45.696  34.744  43.826  0.00  0.00           O  
ATOM   2193  CB  GLU   143      48.456  35.394  41.886  0.00  0.00           C  
ATOM   2194  CG  GLU   143      49.066  34.704  40.686  0.00  0.00           C  
ATOM   2195  CD  GLU   143      50.556  34.984  40.626  0.00  0.00           C  
ATOM   2196  OE1 GLU   143      50.906  35.964  39.996  0.00  0.00           O  
ATOM   2197  OE2 GLU   143      51.406  34.244  41.156  0.00  0.00           O1-
ATOM   2198  H   GLU   143      47.256  37.084  40.746  0.00  0.00           H  
ATOM   2199  HA  GLU   143      46.726  34.434  41.416  0.00  0.00           H  
ATOM   2200  HB2 GLU   143      48.846  36.404  41.886  0.00  0.00           H  
ATOM   2201  HB3 GLU   143      48.786  34.834  42.766  0.00  0.00           H  
ATOM   2202  HG2 GLU   143      48.926  33.624  40.746  0.00  0.00           H  
ATOM   2203  HG3 GLU   143      48.616  35.074  39.766  0.00  0.00           H  
ATOM   2204  N   ARG   144      46.686  36.774  43.846  0.00  0.00           N  
ATOM   2205  CA  ARG   144      46.456  37.024  45.276  0.00  0.00           C  
ATOM   2206  C   ARG   144      44.996  36.894  45.656  0.00  0.00           C  
ATOM   2207  O   ARG   144      44.736  36.494  46.766  0.00  0.00           O  
ATOM   2208  CB  ARG   144      47.156  38.274  45.746  0.00  0.00           C  
ATOM   2209  CG  ARG   144      47.286  38.494  47.286  0.00  0.00           C  
ATOM   2210  CD  ARG   144      48.256  37.504  47.926  0.00  0.00           C  
ATOM   2211  NE  ARG   144      48.556  37.744  49.346  0.00  0.00           N  
ATOM   2212  CZ  ARG   144      49.626  37.324  49.976  0.00  0.00           C  
ATOM   2213  NH1 ARG   144      50.566  36.514  49.396  0.00  0.00           N1+
ATOM   2214  NH2 ARG   144      49.956  37.624  51.216  0.00  0.00           N  
ATOM   2215  H   ARG   144      47.226  37.474  43.356  0.00  0.00           H  
ATOM   2216  HA  ARG   144      46.936  36.144  45.726  0.00  0.00           H  
ATOM   2217  HB2 ARG   144      48.146  38.404  45.306  0.00  0.00           H  
ATOM   2218  HB3 ARG   144      46.746  39.184  45.316  0.00  0.00           H  
ATOM   2219  HG2 ARG   144      47.606  39.524  47.436  0.00  0.00           H  
ATOM   2220  HG3 ARG   144      46.326  38.304  47.786  0.00  0.00           H  
ATOM   2221  HD2 ARG   144      47.846  36.494  47.996  0.00  0.00           H  
ATOM   2222  HD3 ARG   144      49.116  37.444  47.256  0.00  0.00           H  
ATOM   2223  HE  ARG   144      48.066  38.484  49.816  0.00  0.00           H  
ATOM   2224 1HH1 ARG   144      50.516  36.324  48.406  0.00  0.00           H  
ATOM   2225 2HH1 ARG   144      51.396  36.284  49.926  0.00  0.00           H  
ATOM   2226 1HH2 ARG   144      49.366  38.154  51.846  0.00  0.00           H  
ATOM   2227 2HH2 ARG   144      50.926  37.504  51.456  0.00  0.00           H  
ATOM   2228  N   ILE   145      44.006  37.304  44.796  0.00  0.00           N  
ATOM   2229  CA  ILE   145      42.616  36.974  45.066  0.00  0.00           C  
ATOM   2230  C   ILE   145      42.376  35.524  45.216  0.00  0.00           C  
ATOM   2231  O   ILE   145      41.746  35.204  46.256  0.00  0.00           O  
ATOM   2232  CB  ILE   145      41.666  37.714  44.056  0.00  0.00           C  
ATOM   2233  CG1 ILE   145      40.146  37.664  44.526  0.00  0.00           C  
ATOM   2234  CG2 ILE   145      41.726  37.184  42.596  0.00  0.00           C  
ATOM   2235  CD1 ILE   145      39.786  38.534  45.796  0.00  0.00           C  
ATOM   2236  H   ILE   145      44.276  37.774  43.946  0.00  0.00           H  
ATOM   2237  HA  ILE   145      42.556  37.484  46.036  0.00  0.00           H  
ATOM   2238  HB  ILE   145      41.936  38.764  44.186  0.00  0.00           H  
ATOM   2239 2HG1 ILE   145      39.576  38.214  43.766  0.00  0.00           H  
ATOM   2240 3HG1 ILE   145      39.716  36.674  44.646  0.00  0.00           H  
ATOM   2241 1HG2 ILE   145      42.706  37.234  42.106  0.00  0.00           H  
ATOM   2242 2HG2 ILE   145      41.446  36.134  42.666  0.00  0.00           H  
ATOM   2243 3HG2 ILE   145      41.066  37.804  41.986  0.00  0.00           H  
ATOM   2244 1HD1 ILE   145      39.826  39.574  45.486  0.00  0.00           H  
ATOM   2245 2HD1 ILE   145      38.746  38.394  46.076  0.00  0.00           H  
ATOM   2246 3HD1 ILE   145      40.426  38.244  46.636  0.00  0.00           H  
ATOM   2247  N   VAL   146      42.866  34.584  44.376  0.00  0.00           N  
ATOM   2248  CA  VAL   146      42.386  33.184  44.486  0.00  0.00           C  
ATOM   2249  C   VAL   146      43.036  32.524  45.726  0.00  0.00           C  
ATOM   2250  O   VAL   146      42.326  31.844  46.456  0.00  0.00           O  
ATOM   2251  CB  VAL   146      42.726  32.374  43.166  0.00  0.00           C  
ATOM   2252  CG1 VAL   146      42.286  30.894  43.256  0.00  0.00           C  
ATOM   2253  CG2 VAL   146      42.036  33.004  41.936  0.00  0.00           C  
ATOM   2254  H   VAL   146      43.456  34.954  43.636  0.00  0.00           H  
ATOM   2255  HA  VAL   146      41.306  33.134  44.616  0.00  0.00           H  
ATOM   2256  HB  VAL   146      43.806  32.344  42.996  0.00  0.00           H  
ATOM   2257 1HG1 VAL   146      42.826  30.434  44.076  0.00  0.00           H  
ATOM   2258 2HG1 VAL   146      41.196  30.874  43.386  0.00  0.00           H  
ATOM   2259 3HG1 VAL   146      42.446  30.344  42.336  0.00  0.00           H  
ATOM   2260 1HG2 VAL   146      40.966  33.074  42.096  0.00  0.00           H  
ATOM   2261 2HG2 VAL   146      42.466  33.994  41.816  0.00  0.00           H  
ATOM   2262 3HG2 VAL   146      42.166  32.504  40.966  0.00  0.00           H  
ATOM   2263  N   ASP   147      44.246  32.924  45.996  0.00  0.00           N  
ATOM   2264  CA  ASP   147      45.116  32.464  47.126  0.00  0.00           C  
ATOM   2265  C   ASP   147      44.466  32.764  48.486  0.00  0.00           C  
ATOM   2266  O   ASP   147      44.546  31.984  49.396  0.00  0.00           O  
ATOM   2267  CB  ASP   147      46.446  33.174  47.016  0.00  0.00           C  
ATOM   2268  CG  ASP   147      47.566  32.474  47.816  0.00  0.00           C  
ATOM   2269  OD1 ASP   147      48.406  33.254  48.156  0.00  0.00           O  
ATOM   2270  OD2 ASP   147      47.456  31.274  48.096  0.00  0.00           O1-
ATOM   2271  H   ASP   147      44.666  33.404  45.206  0.00  0.00           H  
ATOM   2272  HA  ASP   147      45.166  31.374  47.116  0.00  0.00           H  
ATOM   2273  HB2 ASP   147      46.796  33.084  45.986  0.00  0.00           H  
ATOM   2274  HB3 ASP   147      46.476  34.254  47.096  0.00  0.00           H  
ATOM   2275  N   ILE   148      43.746  33.934  48.536  0.00  0.00           N  
ATOM   2276  CA  ILE   148      43.046  34.324  49.816  0.00  0.00           C  
ATOM   2277  C   ILE   148      41.586  33.894  49.716  0.00  0.00           C  
ATOM   2278  O   ILE   148      41.076  33.474  50.746  0.00  0.00           O  
ATOM   2279  CB  ILE   148      43.146  35.854  50.036  0.00  0.00           C  
ATOM   2280  CG1 ILE   148      44.616  36.314  50.216  0.00  0.00           C  
ATOM   2281  CG2 ILE   148      42.346  36.314  51.226  0.00  0.00           C  
ATOM   2282  CD1 ILE   148      44.816  37.824  50.366  0.00  0.00           C  
ATOM   2283  H   ILE   148      43.866  34.584  47.776  0.00  0.00           H  
ATOM   2284  HA  ILE   148      43.496  33.754  50.626  0.00  0.00           H  
ATOM   2285  HB  ILE   148      42.816  36.344  49.116  0.00  0.00           H  
ATOM   2286 2HG1 ILE   148      44.926  35.834  51.146  0.00  0.00           H  
ATOM   2287 3HG1 ILE   148      45.216  35.894  49.406  0.00  0.00           H  
ATOM   2288 1HG2 ILE   148      42.546  35.714  52.116  0.00  0.00           H  
ATOM   2289 2HG2 ILE   148      42.446  37.344  51.556  0.00  0.00           H  
ATOM   2290 3HG2 ILE   148      41.296  36.094  51.046  0.00  0.00           H  
ATOM   2291 1HD1 ILE   148      44.476  38.044  51.376  0.00  0.00           H  
ATOM   2292 2HD1 ILE   148      45.816  38.194  50.166  0.00  0.00           H  
ATOM   2293 3HD1 ILE   148      44.156  38.264  49.626  0.00  0.00           H  
ATOM   2294  N   ILE   149      40.926  33.954  48.586  0.00  0.00           N  
ATOM   2295  CA  ILE   149      39.506  33.404  48.516  0.00  0.00           C  
ATOM   2296  C   ILE   149      39.436  31.934  48.916  0.00  0.00           C  
ATOM   2297  O   ILE   149      38.436  31.504  49.476  0.00  0.00           O  
ATOM   2298  CB  ILE   149      38.826  33.694  47.106  0.00  0.00           C  
ATOM   2299  CG1 ILE   149      38.396  35.184  47.106  0.00  0.00           C  
ATOM   2300  CG2 ILE   149      37.656  32.714  46.696  0.00  0.00           C  
ATOM   2301  CD1 ILE   149      37.206  35.514  48.006  0.00  0.00           C  
ATOM   2302  H   ILE   149      41.296  34.324  47.716  0.00  0.00           H  
ATOM   2303  HA  ILE   149      38.886  33.964  49.206  0.00  0.00           H  
ATOM   2304  HB  ILE   149      39.576  33.614  46.326  0.00  0.00           H  
ATOM   2305 2HG1 ILE   149      39.306  35.734  47.346  0.00  0.00           H  
ATOM   2306 3HG1 ILE   149      38.116  35.464  46.086  0.00  0.00           H  
ATOM   2307 1HG2 ILE   149      37.136  33.084  45.816  0.00  0.00           H  
ATOM   2308 2HG2 ILE   149      38.096  31.774  46.376  0.00  0.00           H  
ATOM   2309 3HG2 ILE   149      36.966  32.544  47.526  0.00  0.00           H  
ATOM   2310 1HD1 ILE   149      36.996  36.574  47.936  0.00  0.00           H  
ATOM   2311 2HD1 ILE   149      36.296  34.994  47.696  0.00  0.00           H  
ATOM   2312 3HD1 ILE   149      37.396  35.244  49.046  0.00  0.00           H  
ATOM   2313  N   ALA   150      40.486  31.154  48.656  0.00  0.00           N  
ATOM   2314  CA  ALA   150      40.756  29.784  49.106  0.00  0.00           C  
ATOM   2315  C   ALA   150      40.646  29.674  50.716  0.00  0.00           C  
ATOM   2316  O   ALA   150      40.626  28.574  51.236  0.00  0.00           O  
ATOM   2317  CB  ALA   150      42.036  29.284  48.366  0.00  0.00           C  
ATOM   2318  H   ALA   150      41.236  31.604  48.146  0.00  0.00           H  
ATOM   2319  HA  ALA   150      39.936  29.174  48.736  0.00  0.00           H  
ATOM   2320  HB1 ALA   150      42.166  28.214  48.546  0.00  0.00           H  
ATOM   2321  HB2 ALA   150      42.026  29.454  47.286  0.00  0.00           H  
ATOM   2322  HB3 ALA   150      42.936  29.724  48.786  0.00  0.00           H  
ATOM   2323  N   THR   151      40.706  30.804  51.396  0.00  0.00           N  
ATOM   2324  CA  THR   151      40.656  30.934  52.846  0.00  0.00           C  
ATOM   2325  C   THR   151      39.456  31.674  53.346  0.00  0.00           C  
ATOM   2326  O   THR   151      39.146  31.654  54.546  0.00  0.00           O  
ATOM   2327  CB  THR   151      41.956  31.514  53.476  0.00  0.00           C  
ATOM   2328  CG2 THR   151      43.236  30.754  53.096  0.00  0.00           C  
ATOM   2329  OG1 THR   151      42.096  32.874  53.076  0.00  0.00           O  
ATOM   2330  H   THR   151      40.606  31.644  50.836  0.00  0.00           H  
ATOM   2331  HA  THR   151      40.576  29.934  53.276  0.00  0.00           H  
ATOM   2332  HB  THR   151      41.746  31.484  54.546  0.00  0.00           H  
ATOM   2333  HG1 THR   151      41.696  33.014  52.216  0.00  0.00           H  
ATOM   2334 1HG2 THR   151      43.466  30.654  52.036  0.00  0.00           H  
ATOM   2335 2HG2 THR   151      44.056  31.284  53.576  0.00  0.00           H  
ATOM   2336 3HG2 THR   151      43.216  29.734  53.496  0.00  0.00           H  
ATOM   2337  N   ASP   152      38.706  32.384  52.456  0.00  0.00           N  
ATOM   2338  CA  ASP   152      37.546  33.274  52.786  0.00  0.00           C  
ATOM   2339  C   ASP   152      36.286  32.424  52.886  0.00  0.00           C  
ATOM   2340  O   ASP   152      35.506  32.874  53.676  0.00  0.00           O  
ATOM   2341  CB  ASP   152      37.516  34.294  51.626  0.00  0.00           C  
ATOM   2342  CG  ASP   152      36.466  35.384  51.836  0.00  0.00           C  
ATOM   2343  OD1 ASP   152      35.356  35.194  51.216  0.00  0.00           O  
ATOM   2344  OD2 ASP   152      36.666  36.334  52.606  0.00  0.00           O1-
ATOM   2345  H   ASP   152      39.006  32.384  51.496  0.00  0.00           H  
ATOM   2346  HA  ASP   152      37.716  33.764  53.736  0.00  0.00           H  
ATOM   2347  HB2 ASP   152      38.526  34.714  51.636  0.00  0.00           H  
ATOM   2348  HB3 ASP   152      37.326  33.854  50.646  0.00  0.00           H  
ATOM   2349  N   ILE   153      36.066  31.394  52.096  0.00  0.00           N  
ATOM   2350  CA  ILE   153      34.956  30.404  52.046  0.00  0.00           C  
ATOM   2351  C   ILE   153      34.496  29.844  53.436  0.00  0.00           C  
ATOM   2352  O   ILE   153      33.386  30.074  53.956  0.00  0.00           O  
ATOM   2353  CB  ILE   153      35.256  29.254  50.936  0.00  0.00           C  
ATOM   2354  CG1 ILE   153      35.446  29.854  49.576  0.00  0.00           C  
ATOM   2355  CG2 ILE   153      34.116  28.184  50.886  0.00  0.00           C  
ATOM   2356  CD1 ILE   153      36.166  28.834  48.656  0.00  0.00           C  
ATOM   2357  OXT ILE   153      35.396  29.224  54.096  0.00  0.00           O1-
ATOM   2358  H   ILE   153      36.836  31.114  51.506  0.00  0.00           H  
ATOM   2359  HA  ILE   153      34.116  30.994  51.676  0.00  0.00           H  
ATOM   2360  HB  ILE   153      36.196  28.844  51.296  0.00  0.00           H  
ATOM   2361 2HG1 ILE   153      34.556  30.374  49.236  0.00  0.00           H  
ATOM   2362 3HG1 ILE   153      36.216  30.624  49.646  0.00  0.00           H  
ATOM   2363 1HG2 ILE   153      34.166  27.644  51.826  0.00  0.00           H  
ATOM   2364 2HG2 ILE   153      33.136  28.664  50.936  0.00  0.00           H  
ATOM   2365 3HG2 ILE   153      34.066  27.644  49.946  0.00  0.00           H  
ATOM   2366 1HD1 ILE   153      37.236  28.814  48.836  0.00  0.00           H  
ATOM   2367 2HD1 ILE   153      35.896  27.804  48.856  0.00  0.00           H  
ATOM   2368 3HD1 ILE   153      36.076  29.104  47.596  0.00  0.00           H  
ATOM   2369  C1  MOL   154      12.236  44.864  42.116  0.00  0.00           C  
ATOM   2370  N1  MOL   154      12.726  45.474  38.426  0.00  0.00           N  
ATOM   2371  O1  MOL   154      13.816  41.594  36.796  0.00  0.00           O  
ATOM   2372  S1  MOL   154      11.486  45.854  40.926  0.00  0.00           S  
ATOM   2373  C2  MOL   154      17.886  39.224  41.456  0.00  0.00           C  
ATOM   2374  O2  MOL   154      14.986  41.964  35.146  0.00  0.00           O  
ATOM   2375  C3  MOL   154      11.866  45.134  43.586  0.00  0.00           C  
ATOM   2376  O3  MOL   154      16.156  44.424  36.456  0.00  0.00           O  
ATOM   2377  C4  MOL   154      17.476  46.164  35.766  0.00  0.00           C  
ATOM   2378  C5  MOL   154      16.856  45.924  38.206  0.00  0.00           C  
ATOM   2379  C6  MOL   154      12.606  45.134  39.736  0.00  0.00           C  
ATOM   2380  C7  MOL   154      18.466  44.214  37.046  0.00  0.00           C  
ATOM   2381  C8  MOL   154      13.446  44.214  40.326  0.00  0.00           C  
ATOM   2382  C9  MOL   154      13.296  44.074  41.786  0.00  0.00           C  
ATOM   2383  C10 MOL   154      13.656  44.814  37.686  0.00  0.00           C  
ATOM   2384  C11 MOL   154      14.516  43.824  38.216  0.00  0.00           C  
ATOM   2385  C12 MOL   154      14.406  43.534  39.546  0.00  0.00           C  
ATOM   2386  C13 MOL   154      15.296  42.464  40.146  0.00  0.00           C  
ATOM   2387  C14 MOL   154      15.576  43.324  37.236  0.00  0.00           C  
ATOM   2388  C15 MOL   154      14.786  42.214  36.356  0.00  0.00           C  
ATOM   2389  C16 MOL   154      17.276  45.144  36.926  0.00  0.00           C  
ATOM   2390  C17 MOL   154      16.336  42.714  41.036  0.00  0.00           C  
ATOM   2391  C18 MOL   154      17.146  41.624  41.536  0.00  0.00           C  
ATOM   2392  C19 MOL   154      16.956  40.334  40.986  0.00  0.00           C  
ATOM   2393  C20 MOL   154      15.946  40.114  40.086  0.00  0.00           C  
ATOM   2394  C21 MOL   154      15.076  41.174  39.666  0.00  0.00           C  
ATOM   2395  H1  MOL   154      17.386  38.474  42.066  0.00  0.00           H  
ATOM   2396  H2  MOL   154      12.236  46.094  43.946  0.00  0.00           H  
ATOM   2397  H3  MOL   154      18.146  38.624  40.576  0.00  0.00           H  
ATOM   2398  H4  MOL   154      10.796  45.004  43.746  0.00  0.00           H  
ATOM   2399  H5  MOL   154      18.786  39.524  42.006  0.00  0.00           H  
ATOM   2400  H6  MOL   154      12.266  44.244  44.086  0.00  0.00           H  
ATOM   2401  H7  MOL   154      17.766  45.694  34.826  0.00  0.00           H  
ATOM   2402  H8  MOL   154      16.336  42.754  37.776  0.00  0.00           H  
ATOM   2403  H9  MOL   154      16.566  46.744  35.626  0.00  0.00           H  
ATOM   2404  H10 MOL   154      13.916  43.434  42.406  0.00  0.00           H  
ATOM   2405  H11 MOL   154      18.236  46.904  36.026  0.00  0.00           H  
ATOM   2406  H12 MOL   154      13.666  45.204  36.666  0.00  0.00           H  
ATOM   2407  H13 MOL   154      16.666  45.204  39.006  0.00  0.00           H  
ATOM   2408  H14 MOL   154      17.506  46.654  38.696  0.00  0.00           H  
ATOM   2409  H15 MOL   154      15.946  46.454  37.926  0.00  0.00           H  
ATOM   2410  H16 MOL   154      18.466  43.524  37.886  0.00  0.00           H  
ATOM   2411  H17 MOL   154      18.556  43.724  36.076  0.00  0.00           H  
ATOM   2412  H18 MOL   154      16.506  43.734  41.376  0.00  0.00           H  
ATOM   2413  H19 MOL   154      19.316  44.894  37.136  0.00  0.00           H  
ATOM   2414  H20 MOL   154      17.886  41.694  42.326  0.00  0.00           H  
ATOM   2415  H21 MOL   154      15.896  39.094  39.716  0.00  0.00           H  
ATOM   2416  H22 MOL   154      14.426  40.864  38.856  0.00  0.00           H  
ATOM   2417  N   CYS   155      41.876  18.824  29.146  0.00  0.00           N  
ATOM   2418  CA  CYS   155      41.026  19.264  30.216  0.00  0.00           C  
ATOM   2419  C   CYS   155      41.856  20.014  31.266  0.00  0.00           C  
ATOM   2420  O   CYS   155      41.546  19.884  32.446  0.00  0.00           O  
ATOM   2421  CB  CYS   155      40.166  18.144  30.796  0.00  0.00           C  
ATOM   2422  SG  CYS   155      39.606  17.004  29.526  0.00  0.00           S  
ATOM   2423  H   CYS   155      42.606  18.204  29.466  0.00  0.00           H  
ATOM   2424  HA  CYS   155      40.266  19.914  29.776  0.00  0.00           H  
ATOM   2425  HB2 CYS   155      40.796  17.594  31.486  0.00  0.00           H  
ATOM   2426  HB3 CYS   155      39.386  18.614  31.396  0.00  0.00           H  
ATOM   2427  HG  CYS   155      40.776  16.584  29.046  0.00  0.00           H  
ATOM   2428  N   SER   156      42.976  20.674  30.866  0.00  0.00           N  
ATOM   2429  CA  SER   156      43.936  21.254  31.726  0.00  0.00           C  
ATOM   2430  C   SER   156      43.516  22.694  32.116  0.00  0.00           C  
ATOM   2431  O   SER   156      42.796  23.444  31.426  0.00  0.00           O  
ATOM   2432  CB  SER   156      45.296  21.304  31.046  0.00  0.00           C  
ATOM   2433  OG  SER   156      45.466  20.234  30.046  0.00  0.00           O  
ATOM   2434  H   SER   156      43.166  20.634  29.886  0.00  0.00           H  
ATOM   2435  HA  SER   156      44.026  20.644  32.626  0.00  0.00           H  
ATOM   2436  HB2 SER   156      45.336  22.264  30.536  0.00  0.00           H  
ATOM   2437  HB3 SER   156      46.046  21.264  31.836  0.00  0.00           H  
ATOM   2438  HG  SER   156      45.586  19.374  30.446  0.00  0.00           H  
ATOM   2439  N   PRO   157      44.016  23.154  33.316  0.00  0.00           N  
ATOM   2440  CA  PRO   157      43.826  24.574  33.656  0.00  0.00           C  
ATOM   2441  C   PRO   157      44.636  25.424  32.616  0.00  0.00           C  
ATOM   2442  O   PRO   157      45.616  25.044  31.966  0.00  0.00           O  
ATOM   2443  CB  PRO   157      44.426  24.834  35.076  0.00  0.00           C  
ATOM   2444  CG  PRO   157      44.746  23.494  35.646  0.00  0.00           C  
ATOM   2445  CD  PRO   157      44.806  22.534  34.456  0.00  0.00           C  
ATOM   2446  HA  PRO   157      42.766  24.824  33.656  0.00  0.00           H  
ATOM   2447  HB2 PRO   157      45.386  25.344  35.136  0.00  0.00           H  
ATOM   2448  HB3 PRO   157      43.706  25.364  35.706  0.00  0.00           H  
ATOM   2449  HG2 PRO   157      45.626  23.474  36.276  0.00  0.00           H  
ATOM   2450  HG3 PRO   157      43.986  23.074  36.306  0.00  0.00           H  
ATOM   2451  HD2 PRO   157      45.856  22.474  34.206  0.00  0.00           H  
ATOM   2452  HD3 PRO   157      44.446  21.594  34.866  0.00  0.00           H  
ATOM   2453  N   GLY   158      44.076  26.594  32.366  0.00  0.00           N  
ATOM   2454  CA  GLY   158      44.496  27.634  31.356  0.00  0.00           C  
ATOM   2455  C   GLY   158      43.826  27.394  29.976  0.00  0.00           C  
ATOM   2456  O   GLY   158      44.276  27.964  28.996  0.00  0.00           O  
ATOM   2457  H   GLY   158      43.356  26.954  32.976  0.00  0.00           H  
ATOM   2458  HA2 GLY   158      44.146  28.604  31.736  0.00  0.00           H  
ATOM   2459  HA3 GLY   158      45.576  27.684  31.226  0.00  0.00           H  
ATOM   2460  N   ILE   159      42.776  26.544  29.886  0.00  0.00           N  
ATOM   2461  CA  ILE   159      42.026  26.264  28.656  0.00  0.00           C  
ATOM   2462  C   ILE   159      40.546  26.674  28.896  0.00  0.00           C  
ATOM   2463  O   ILE   159      39.846  26.094  29.686  0.00  0.00           O  
ATOM   2464  CB  ILE   159      42.296  24.824  28.206  0.00  0.00           C  
ATOM   2465  CG1 ILE   159      43.836  24.464  28.226  0.00  0.00           C  
ATOM   2466  CG2 ILE   159      41.546  24.544  26.836  0.00  0.00           C  
ATOM   2467  CD1 ILE   159      44.006  23.044  27.676  0.00  0.00           C  
ATOM   2468  H   ILE   159      42.446  26.144  30.746  0.00  0.00           H  
ATOM   2469  HA  ILE   159      42.346  26.904  27.836  0.00  0.00           H  
ATOM   2470  HB  ILE   159      41.756  24.224  28.946  0.00  0.00           H  
ATOM   2471 2HG1 ILE   159      44.456  25.134  27.636  0.00  0.00           H  
ATOM   2472 3HG1 ILE   159      44.116  24.374  29.266  0.00  0.00           H  
ATOM   2473 1HG2 ILE   159      41.276  25.444  26.276  0.00  0.00           H  
ATOM   2474 2HG2 ILE   159      42.206  24.154  26.056  0.00  0.00           H  
ATOM   2475 3HG2 ILE   159      40.556  24.114  27.036  0.00  0.00           H  
ATOM   2476 1HD1 ILE   159      43.636  22.314  28.396  0.00  0.00           H  
ATOM   2477 2HD1 ILE   159      43.546  22.854  26.706  0.00  0.00           H  
ATOM   2478 3HD1 ILE   159      45.086  22.924  27.586  0.00  0.00           H  
ATOM   2479  N   TRP   160      40.176  27.704  28.186  0.00  0.00           N  
ATOM   2480  CA  TRP   160      38.736  28.064  28.166  0.00  0.00           C  
ATOM   2481  C   TRP   160      38.036  27.344  26.966  0.00  0.00           C  
ATOM   2482  O   TRP   160      38.516  27.374  25.856  0.00  0.00           O  
ATOM   2483  CB  TRP   160      38.586  29.574  28.096  0.00  0.00           C  
ATOM   2484  CG  TRP   160      38.636  30.104  29.516  0.00  0.00           C  
ATOM   2485  CD1 TRP   160      39.766  30.554  30.086  0.00  0.00           C  
ATOM   2486  CD2 TRP   160      37.676  30.224  30.646  0.00  0.00           C  
ATOM   2487  CE2 TRP   160      38.316  30.754  31.756  0.00  0.00           C  
ATOM   2488  CE3 TRP   160      36.296  29.974  30.746  0.00  0.00           C  
ATOM   2489  NE1 TRP   160      39.596  30.944  31.416  0.00  0.00           N  
ATOM   2490  CZ2 TRP   160      37.596  31.054  32.986  0.00  0.00           C  
ATOM   2491  CZ3 TRP   160      35.556  30.334  31.936  0.00  0.00           C  
ATOM   2492  CH2 TRP   160      36.226  30.804  33.096  0.00  0.00           C  
ATOM   2493  H   TRP   160      40.826  28.024  27.476  0.00  0.00           H  
ATOM   2494  HA  TRP   160      38.176  27.754  29.046  0.00  0.00           H  
ATOM   2495  HB2 TRP   160      39.366  30.054  27.506  0.00  0.00           H  
ATOM   2496  HB3 TRP   160      37.586  29.794  27.736  0.00  0.00           H  
ATOM   2497  HD1 TRP   160      40.726  30.464  29.596  0.00  0.00           H  
ATOM   2498  HE1 TRP   160      40.386  31.334  31.906  0.00  0.00           H  
ATOM   2499  HE3 TRP   160      35.746  29.614  29.886  0.00  0.00           H  
ATOM   2500  HZ2 TRP   160      38.236  31.354  33.796  0.00  0.00           H  
ATOM   2501  HZ3 TRP   160      34.506  30.094  32.066  0.00  0.00           H  
ATOM   2502  HH2 TRP   160      35.646  30.994  33.986  0.00  0.00           H  
ATOM   2503  N   GLN   161      36.856  26.804  27.186  0.00  0.00           N  
ATOM   2504  CA  GLN   161      35.936  26.384  26.066  0.00  0.00           C  
ATOM   2505  C   GLN   161      34.916  27.414  25.756  0.00  0.00           C  
ATOM   2506  O   GLN   161      34.156  27.784  26.696  0.00  0.00           O  
ATOM   2507  CB  GLN   161      35.116  25.084  26.386  0.00  0.00           C  
ATOM   2508  CG  GLN   161      34.336  24.454  25.166  0.00  0.00           C  
ATOM   2509  CD  GLN   161      35.216  24.044  23.996  0.00  0.00           C  
ATOM   2510  NE2 GLN   161      34.886  24.434  22.746  0.00  0.00           N  
ATOM   2511  OE1 GLN   161      36.176  23.304  24.226  0.00  0.00           O  
ATOM   2512  H   GLN   161      36.466  26.794  28.116  0.00  0.00           H  
ATOM   2513  HA  GLN   161      36.566  26.234  25.186  0.00  0.00           H  
ATOM   2514  HB2 GLN   161      35.836  24.354  26.766  0.00  0.00           H  
ATOM   2515  HB3 GLN   161      34.476  25.254  27.236  0.00  0.00           H  
ATOM   2516  HG2 GLN   161      33.766  23.614  25.536  0.00  0.00           H  
ATOM   2517  HG3 GLN   161      33.616  25.174  24.746  0.00  0.00           H  
ATOM   2518 1HE2 GLN   161      35.406  24.004  21.996  0.00  0.00           H  
ATOM   2519 2HE2 GLN   161      34.046  25.004  22.706  0.00  0.00           H  
ATOM   2520  N   LEU   162      34.656  27.764  24.526  0.00  0.00           N  
ATOM   2521  CA  LEU   162      33.816  28.904  24.116  0.00  0.00           C  
ATOM   2522  C   LEU   162      32.476  28.524  23.306  0.00  0.00           C  
ATOM   2523  O   LEU   162      32.446  27.844  22.256  0.00  0.00           O  
ATOM   2524  CB  LEU   162      34.726  29.834  23.276  0.00  0.00           C  
ATOM   2525  CG  LEU   162      34.126  31.134  22.596  0.00  0.00           C  
ATOM   2526  CD1 LEU   162      33.156  32.004  23.476  0.00  0.00           C  
ATOM   2527  CD2 LEU   162      35.276  32.014  22.086  0.00  0.00           C  
ATOM   2528  H   LEU   162      35.116  27.254  23.776  0.00  0.00           H  
ATOM   2529  HA  LEU   162      33.516  29.514  24.976  0.00  0.00           H  
ATOM   2530  HB2 LEU   162      35.546  30.174  23.916  0.00  0.00           H  
ATOM   2531  HB3 LEU   162      35.086  29.184  22.486  0.00  0.00           H  
ATOM   2532  HG  LEU   162      33.526  30.864  21.726  0.00  0.00           H  
ATOM   2533 1HD1 LEU   162      33.636  32.294  24.406  0.00  0.00           H  
ATOM   2534 2HD1 LEU   162      32.996  32.954  22.976  0.00  0.00           H  
ATOM   2535 3HD1 LEU   162      32.176  31.544  23.626  0.00  0.00           H  
ATOM   2536 1HD2 LEU   162      34.916  32.914  21.596  0.00  0.00           H  
ATOM   2537 2HD2 LEU   162      35.936  32.224  22.926  0.00  0.00           H  
ATOM   2538 3HD2 LEU   162      35.846  31.414  21.386  0.00  0.00           H  
ATOM   2539  N   ASP   163      31.336  28.854  23.746  0.00  0.00           N  
ATOM   2540  CA  ASP   163      29.996  28.354  23.266  0.00  0.00           C  
ATOM   2541  C   ASP   163      28.996  29.534  22.966  0.00  0.00           C  
ATOM   2542  O   ASP   163      28.866  30.464  23.696  0.00  0.00           O  
ATOM   2543  CB  ASP   163      29.336  27.454  24.286  0.00  0.00           C  
ATOM   2544  CG  ASP   163      28.036  26.904  23.706  0.00  0.00           C  
ATOM   2545  OD1 ASP   163      28.066  25.994  22.846  0.00  0.00           O  
ATOM   2546  OD2 ASP   163      26.896  27.444  23.996  0.00  0.00           O1-
ATOM   2547  H   ASP   163      31.206  29.444  24.556  0.00  0.00           H  
ATOM   2548  HA  ASP   163      30.056  27.774  22.346  0.00  0.00           H  
ATOM   2549  HB2 ASP   163      30.056  26.664  24.516  0.00  0.00           H  
ATOM   2550  HB3 ASP   163      29.216  27.894  25.276  0.00  0.00           H  
ATOM   2551  N   CYS   164      28.066  29.384  21.946  0.00  0.00           N  
ATOM   2552  CA  CYS   164      27.086  30.384  21.496  0.00  0.00           C  
ATOM   2553  C   CYS   164      25.776  29.684  21.016  0.00  0.00           C  
ATOM   2554  O   CYS   164      25.886  28.624  20.396  0.00  0.00           O  
ATOM   2555  CB  CYS   164      27.576  31.474  20.466  0.00  0.00           C  
ATOM   2556  SG  CYS   164      28.276  30.604  19.036  0.00  0.00           S  
ATOM   2557  H   CYS   164      28.076  28.554  21.386  0.00  0.00           H  
ATOM   2558  HA  CYS   164      26.716  30.874  22.396  0.00  0.00           H  
ATOM   2559  HB2 CYS   164      26.746  32.094  20.116  0.00  0.00           H  
ATOM   2560  HB3 CYS   164      28.346  32.074  20.946  0.00  0.00           H  
ATOM   2561  HG  CYS   164      28.296  31.674  18.236  0.00  0.00           H  
ATOM   2562  N   THR   165      24.616  30.294  21.316  0.00  0.00           N  
ATOM   2563  CA  THR   165      23.256  29.814  21.086  0.00  0.00           C  
ATOM   2564  C   THR   165      22.276  31.014  20.936  0.00  0.00           C  
ATOM   2565  O   THR   165      22.466  32.074  21.436  0.00  0.00           O  
ATOM   2566  CB  THR   165      22.846  29.024  22.396  0.00  0.00           C  
ATOM   2567  CG2 THR   165      21.386  28.564  22.526  0.00  0.00           C  
ATOM   2568  OG1 THR   165      23.706  27.854  22.416  0.00  0.00           O  
ATOM   2569  H   THR   165      24.666  31.174  21.806  0.00  0.00           H  
ATOM   2570  HA  THR   165      23.166  29.124  20.256  0.00  0.00           H  
ATOM   2571  HB  THR   165      23.126  29.644  23.246  0.00  0.00           H  
ATOM   2572  HG1 THR   165      24.566  28.294  22.476  0.00  0.00           H  
ATOM   2573 1HG2 THR   165      21.186  28.064  23.476  0.00  0.00           H  
ATOM   2574 2HG2 THR   165      20.806  29.474  22.656  0.00  0.00           H  
ATOM   2575 3HG2 THR   165      20.986  27.924  21.736  0.00  0.00           H  
ATOM   2576  N   HIE   166      21.156  30.794  20.236  0.00  0.00           N  
ATOM   2577  CA  HIE   166      20.106  31.774  20.006  0.00  0.00           C  
ATOM   2578  C   HIE   166      18.826  31.494  20.846  0.00  0.00           C  
ATOM   2579  O   HIE   166      18.566  30.374  21.086  0.00  0.00           O  
ATOM   2580  CB  HIE   166      19.856  31.784  18.476  0.00  0.00           C  
ATOM   2581  CG  HIE   166      19.006  32.914  17.956  0.00  0.00           C  
ATOM   2582  CD2 HIE   166      19.496  34.014  17.316  0.00  0.00           C  
ATOM   2583  ND1 HIE   166      17.556  32.994  18.096  0.00  0.00           N  
ATOM   2584  CE1 HIE   166      17.316  34.264  17.666  0.00  0.00           C  
ATOM   2585  NE2 HIE   166      18.446  34.924  17.266  0.00  0.00           N  
ATOM   2586  H   HIE   166      21.136  29.904  19.746  0.00  0.00           H  
ATOM   2587  HA  HIE   166      20.496  32.744  20.316  0.00  0.00           H  
ATOM   2588  HB2 HIE   166      20.786  31.734  17.906  0.00  0.00           H  
ATOM   2589  HB3 HIE   166      19.396  30.824  18.276  0.00  0.00           H  
ATOM   2590  HD2 HIE   166      20.486  34.274  16.966  0.00  0.00           H  
ATOM   2591  HE1 HIE   166      16.326  34.664  17.776  0.00  0.00           H  
ATOM   2592  HE2 HIE   166      18.476  35.904  17.036  0.00  0.00           H  
ATOM   2593  N   LEU   167      18.216  32.584  21.436  0.00  0.00           N  
ATOM   2594  CA  LEU   167      17.336  32.604  22.646  0.00  0.00           C  
ATOM   2595  C   LEU   167      16.456  33.874  22.836  0.00  0.00           C  
ATOM   2596  O   LEU   167      17.006  34.954  23.056  0.00  0.00           O  
ATOM   2597  CB  LEU   167      18.126  32.174  23.896  0.00  0.00           C  
ATOM   2598  CG  LEU   167      17.246  31.624  25.086  0.00  0.00           C  
ATOM   2599  CD1 LEU   167      18.146  31.364  26.316  0.00  0.00           C  
ATOM   2600  CD2 LEU   167      16.106  32.544  25.516  0.00  0.00           C  
ATOM   2601  H   LEU   167      18.356  33.514  21.076  0.00  0.00           H  
ATOM   2602  HA  LEU   167      16.606  31.824  22.436  0.00  0.00           H  
ATOM   2603  HB2 LEU   167      18.926  31.444  23.726  0.00  0.00           H  
ATOM   2604  HB3 LEU   167      18.646  33.084  24.176  0.00  0.00           H  
ATOM   2605  HG  LEU   167      16.866  30.644  24.806  0.00  0.00           H  
ATOM   2606 1HD1 LEU   167      18.336  32.354  26.716  0.00  0.00           H  
ATOM   2607 2HD1 LEU   167      17.536  30.764  26.996  0.00  0.00           H  
ATOM   2608 3HD1 LEU   167      18.916  30.644  26.036  0.00  0.00           H  
ATOM   2609 1HD2 LEU   167      15.756  32.234  26.506  0.00  0.00           H  
ATOM   2610 2HD2 LEU   167      16.526  33.554  25.596  0.00  0.00           H  
ATOM   2611 3HD2 LEU   167      15.176  32.484  24.946  0.00  0.00           H  
ATOM   2612  N   GLU   168      15.096  33.794  22.746  0.00  0.00           N  
ATOM   2613  CA  GLU   168      14.196  35.024  22.946  0.00  0.00           C  
ATOM   2614  C   GLU   168      14.306  36.194  21.976  0.00  0.00           C  
ATOM   2615  O   GLU   168      14.226  37.374  22.356  0.00  0.00           O  
ATOM   2616  CB  GLU   168      14.196  35.374  24.436  0.00  0.00           C  
ATOM   2617  CG  GLU   168      12.966  36.174  24.906  0.00  0.00           C  
ATOM   2618  CD  GLU   168      13.166  36.634  26.376  0.00  0.00           C  
ATOM   2619  OE1 GLU   168      12.896  35.804  27.266  0.00  0.00           O  
ATOM   2620  OE2 GLU   168      13.646  37.774  26.546  0.00  0.00           O1-
ATOM   2621  H   GLU   168      14.746  32.914  22.396  0.00  0.00           H  
ATOM   2622  HA  GLU   168      13.196  34.634  22.746  0.00  0.00           H  
ATOM   2623  HB2 GLU   168      14.246  34.434  24.996  0.00  0.00           H  
ATOM   2624  HB3 GLU   168      15.056  36.044  24.526  0.00  0.00           H  
ATOM   2625  HG2 GLU   168      12.786  37.064  24.296  0.00  0.00           H  
ATOM   2626  HG3 GLU   168      12.116  35.504  25.016  0.00  0.00           H  
ATOM   2627  N   GLY   169      14.646  35.824  20.726  0.00  0.00           N  
ATOM   2628  CA  GLY   169      15.016  36.834  19.706  0.00  0.00           C  
ATOM   2629  C   GLY   169      16.396  37.374  19.846  0.00  0.00           C  
ATOM   2630  O   GLY   169      16.806  38.254  19.086  0.00  0.00           O  
ATOM   2631  H   GLY   169      14.446  34.884  20.426  0.00  0.00           H  
ATOM   2632  HA2 GLY   169      14.996  36.264  18.786  0.00  0.00           H  
ATOM   2633  HA3 GLY   169      14.276  37.634  19.646  0.00  0.00           H  
ATOM   2634  N   LYS   170      17.136  36.914  20.906  0.00  0.00           N  
ATOM   2635  CA  LYS   170      18.486  37.414  21.316  0.00  0.00           C  
ATOM   2636  C   LYS   170      19.516  36.314  21.236  0.00  0.00           C  
ATOM   2637  O   LYS   170      19.226  35.234  20.796  0.00  0.00           O  
ATOM   2638  CB  LYS   170      18.416  38.254  22.696  0.00  0.00           C  
ATOM   2639  CG  LYS   170      17.406  39.444  22.676  0.00  0.00           C  
ATOM   2640  CD  LYS   170      17.066  40.104  23.936  0.00  0.00           C  
ATOM   2641  CE  LYS   170      16.316  39.224  24.916  0.00  0.00           C  
ATOM   2642  NZ  LYS   170      14.996  38.964  24.446  0.00  0.00           N1+
ATOM   2643  H   LYS   170      16.676  36.234  21.476  0.00  0.00           H  
ATOM   2644  HA  LYS   170      18.836  38.174  20.606  0.00  0.00           H  
ATOM   2645  HB2 LYS   170      18.046  37.534  23.416  0.00  0.00           H  
ATOM   2646  HB3 LYS   170      19.376  38.654  23.006  0.00  0.00           H  
ATOM   2647  HG2 LYS   170      17.796  40.234  22.026  0.00  0.00           H  
ATOM   2648  HG3 LYS   170      16.496  39.134  22.166  0.00  0.00           H  
ATOM   2649  HD2 LYS   170      18.076  40.244  24.316  0.00  0.00           H  
ATOM   2650  HD3 LYS   170      16.506  41.024  23.786  0.00  0.00           H  
ATOM   2651  HE2 LYS   170      16.876  38.314  25.116  0.00  0.00           H  
ATOM   2652  HE3 LYS   170      16.176  39.654  25.906  0.00  0.00           H  
ATOM   2653  HZ1 LYS   170      14.966  38.464  23.566  0.00  0.00           H  
ATOM   2654  HZ2 LYS   170      14.506  38.414  25.126  0.00  0.00           H  
ATOM   2655  HZ3 LYS   170      14.496  39.834  24.316  0.00  0.00           H  
ATOM   2656  N   VAL   171      20.856  36.454  21.506  0.00  0.00           N  
ATOM   2657  CA  VAL   171      21.906  35.484  21.376  0.00  0.00           C  
ATOM   2658  C   VAL   171      22.696  35.404  22.676  0.00  0.00           C  
ATOM   2659  O   VAL   171      23.076  36.494  23.176  0.00  0.00           O  
ATOM   2660  CB  VAL   171      22.876  35.864  20.196  0.00  0.00           C  
ATOM   2661  CG1 VAL   171      23.986  34.814  19.916  0.00  0.00           C  
ATOM   2662  CG2 VAL   171      22.086  36.054  18.946  0.00  0.00           C  
ATOM   2663  H   VAL   171      21.126  37.334  21.936  0.00  0.00           H  
ATOM   2664  HA  VAL   171      21.486  34.484  21.266  0.00  0.00           H  
ATOM   2665  HB  VAL   171      23.366  36.794  20.466  0.00  0.00           H  
ATOM   2666 1HG1 VAL   171      24.656  34.744  20.776  0.00  0.00           H  
ATOM   2667 2HG1 VAL   171      23.456  33.864  19.836  0.00  0.00           H  
ATOM   2668 3HG1 VAL   171      24.596  35.124  19.066  0.00  0.00           H  
ATOM   2669 1HG2 VAL   171      21.516  35.194  18.616  0.00  0.00           H  
ATOM   2670 2HG2 VAL   171      21.446  36.934  18.996  0.00  0.00           H  
ATOM   2671 3HG2 VAL   171      22.726  36.184  18.066  0.00  0.00           H  
ATOM   2672  N   ILE   172      22.976  34.224  23.236  0.00  0.00           N  
ATOM   2673  CA  ILE   172      23.726  34.014  24.426  0.00  0.00           C  
ATOM   2674  C   ILE   172      25.176  33.584  24.026  0.00  0.00           C  
ATOM   2675  O   ILE   172      25.386  32.684  23.206  0.00  0.00           O  
ATOM   2676  CB  ILE   172      23.076  33.114  25.496  0.00  0.00           C  
ATOM   2677  CG1 ILE   172      23.096  31.654  25.106  0.00  0.00           C  
ATOM   2678  CG2 ILE   172      21.616  33.634  25.636  0.00  0.00           C  
ATOM   2679  CD1 ILE   172      22.566  30.604  26.096  0.00  0.00           C  
ATOM   2680  H   ILE   172      22.666  33.444  22.676  0.00  0.00           H  
ATOM   2681  HA  ILE   172      23.806  35.024  24.826  0.00  0.00           H  
ATOM   2682  HB  ILE   172      23.626  33.234  26.426  0.00  0.00           H  
ATOM   2683 2HG1 ILE   172      22.576  31.644  24.146  0.00  0.00           H  
ATOM   2684 3HG1 ILE   172      24.116  31.344  24.886  0.00  0.00           H  
ATOM   2685 1HG2 ILE   172      21.716  34.684  25.876  0.00  0.00           H  
ATOM   2686 2HG2 ILE   172      20.996  33.444  24.756  0.00  0.00           H  
ATOM   2687 3HG2 ILE   172      21.156  33.194  26.516  0.00  0.00           H  
ATOM   2688 1HD1 ILE   172      21.536  30.834  26.366  0.00  0.00           H  
ATOM   2689 2HD1 ILE   172      22.646  29.624  25.626  0.00  0.00           H  
ATOM   2690 3HD1 ILE   172      23.196  30.614  26.986  0.00  0.00           H  
ATOM   2691  N   LEU   173      26.126  34.224  24.686  0.00  0.00           N  
ATOM   2692  CA  LEU   173      27.516  33.784  24.726  0.00  0.00           C  
ATOM   2693  C   LEU   173      27.836  33.064  26.096  0.00  0.00           C  
ATOM   2694  O   LEU   173      27.246  33.404  27.106  0.00  0.00           O  
ATOM   2695  CB  LEU   173      28.386  35.024  24.506  0.00  0.00           C  
ATOM   2696  CG  LEU   173      28.246  35.714  23.166  0.00  0.00           C  
ATOM   2697  CD1 LEU   173      29.106  36.994  23.076  0.00  0.00           C  
ATOM   2698  CD2 LEU   173      28.666  34.774  22.096  0.00  0.00           C  
ATOM   2699  H   LEU   173      25.886  35.054  25.196  0.00  0.00           H  
ATOM   2700  HA  LEU   173      27.686  33.014  23.976  0.00  0.00           H  
ATOM   2701  HB2 LEU   173      28.226  35.754  25.296  0.00  0.00           H  
ATOM   2702  HB3 LEU   173      29.436  34.744  24.576  0.00  0.00           H  
ATOM   2703  HG  LEU   173      27.206  35.944  22.956  0.00  0.00           H  
ATOM   2704 1HD1 LEU   173      29.996  36.774  23.666  0.00  0.00           H  
ATOM   2705 2HD1 LEU   173      29.476  37.124  22.056  0.00  0.00           H  
ATOM   2706 3HD1 LEU   173      28.616  37.874  23.486  0.00  0.00           H  
ATOM   2707 1HD2 LEU   173      27.906  33.994  22.036  0.00  0.00           H  
ATOM   2708 2HD2 LEU   173      28.676  35.274  21.126  0.00  0.00           H  
ATOM   2709 3HD2 LEU   173      29.656  34.334  22.156  0.00  0.00           H  
ATOM   2710  N   VAL   174      28.756  32.074  26.156  0.00  0.00           N  
ATOM   2711  CA  VAL   174      29.016  31.254  27.276  0.00  0.00           C  
ATOM   2712  C   VAL   174      30.546  30.824  27.176  0.00  0.00           C  
ATOM   2713  O   VAL   174      31.206  30.704  26.126  0.00  0.00           O  
ATOM   2714  CB  VAL   174      28.086  29.964  27.206  0.00  0.00           C  
ATOM   2715  CG1 VAL   174      28.456  28.764  28.086  0.00  0.00           C  
ATOM   2716  CG2 VAL   174      26.586  30.234  27.486  0.00  0.00           C  
ATOM   2717  H   VAL   174      29.166  31.784  25.276  0.00  0.00           H  
ATOM   2718  HA  VAL   174      28.896  31.744  28.246  0.00  0.00           H  
ATOM   2719  HB  VAL   174      28.126  29.584  26.186  0.00  0.00           H  
ATOM   2720 1HG1 VAL   174      28.766  28.994  29.106  0.00  0.00           H  
ATOM   2721 2HG1 VAL   174      27.746  27.944  28.046  0.00  0.00           H  
ATOM   2722 3HG1 VAL   174      29.416  28.494  27.646  0.00  0.00           H  
ATOM   2723 1HG2 VAL   174      25.996  29.364  27.236  0.00  0.00           H  
ATOM   2724 2HG2 VAL   174      26.416  30.734  28.446  0.00  0.00           H  
ATOM   2725 3HG2 VAL   174      26.216  31.004  26.806  0.00  0.00           H  
ATOM   2726  N   ALA   175      31.196  30.594  28.356  0.00  0.00           N  
ATOM   2727  CA  ALA   175      32.606  30.094  28.406  0.00  0.00           C  
ATOM   2728  C   ALA   175      32.726  29.124  29.566  0.00  0.00           C  
ATOM   2729  O   ALA   175      32.126  29.374  30.636  0.00  0.00           O  
ATOM   2730  CB  ALA   175      33.576  31.304  28.576  0.00  0.00           C  
ATOM   2731  H   ALA   175      30.816  30.864  29.246  0.00  0.00           H  
ATOM   2732  HA  ALA   175      32.776  29.584  27.466  0.00  0.00           H  
ATOM   2733  HB1 ALA   175      33.376  31.754  29.546  0.00  0.00           H  
ATOM   2734  HB2 ALA   175      34.606  30.974  28.466  0.00  0.00           H  
ATOM   2735  HB3 ALA   175      33.326  32.014  27.776  0.00  0.00           H  
ATOM   2736  N   VAL   176      33.556  28.064  29.376  0.00  0.00           N  
ATOM   2737  CA  VAL   176      33.696  26.984  30.436  0.00  0.00           C  
ATOM   2738  C   VAL   176      35.176  26.754  30.726  0.00  0.00           C  
ATOM   2739  O   VAL   176      35.976  26.674  29.836  0.00  0.00           O  
ATOM   2740  CB  VAL   176      33.046  25.704  30.026  0.00  0.00           C  
ATOM   2741  CG1 VAL   176      32.726  24.774  31.126  0.00  0.00           C  
ATOM   2742  CG2 VAL   176      31.726  25.764  29.266  0.00  0.00           C  
ATOM   2743  H   VAL   176      34.046  28.014  28.496  0.00  0.00           H  
ATOM   2744  HA  VAL   176      33.196  27.234  31.366  0.00  0.00           H  
ATOM   2745  HB  VAL   176      33.736  25.234  29.326  0.00  0.00           H  
ATOM   2746 1HG1 VAL   176      32.146  25.304  31.876  0.00  0.00           H  
ATOM   2747 2HG1 VAL   176      32.386  23.764  30.906  0.00  0.00           H  
ATOM   2748 3HG1 VAL   176      33.726  24.704  31.556  0.00  0.00           H  
ATOM   2749 1HG2 VAL   176      31.686  26.354  28.356  0.00  0.00           H  
ATOM   2750 2HG2 VAL   176      31.346  24.814  28.896  0.00  0.00           H  
ATOM   2751 3HG2 VAL   176      30.966  26.164  29.956  0.00  0.00           H  
ATOM   2752  N   HIE   177      35.596  26.894  31.996  0.00  0.00           N  
ATOM   2753  CA  HIE   177      36.916  26.514  32.416  0.00  0.00           C  
ATOM   2754  C   HIE   177      36.976  24.984  32.436  0.00  0.00           C  
ATOM   2755  O   HIE   177      36.376  24.364  33.376  0.00  0.00           O  
ATOM   2756  CB  HIE   177      37.106  27.134  33.816  0.00  0.00           C  
ATOM   2757  CG  HIE   177      38.426  26.904  34.496  0.00  0.00           C  
ATOM   2758  CD2 HIE   177      39.486  27.764  34.356  0.00  0.00           C  
ATOM   2759  ND1 HIE   177      38.786  25.804  35.276  0.00  0.00           N  
ATOM   2760  CE1 HIE   177      40.006  26.134  35.726  0.00  0.00           C  
ATOM   2761  NE2 HIE   177      40.446  27.284  35.246  0.00  0.00           N  
ATOM   2762  H   HIE   177      34.916  27.154  32.696  0.00  0.00           H  
ATOM   2763  HA  HIE   177      37.716  26.934  31.806  0.00  0.00           H  
ATOM   2764  HB2 HIE   177      37.056  28.214  33.666  0.00  0.00           H  
ATOM   2765  HB3 HIE   177      36.336  26.934  34.556  0.00  0.00           H  
ATOM   2766  HD2 HIE   177      39.506  28.644  33.736  0.00  0.00           H  
ATOM   2767  HE1 HIE   177      40.506  25.504  36.456  0.00  0.00           H  
ATOM   2768  HE2 HIE   177      41.316  27.714  35.536  0.00  0.00           H  
ATOM   2769  N   VAL   178      37.696  24.394  31.466  0.00  0.00           N  
ATOM   2770  CA  VAL   178      37.566  22.954  31.286  0.00  0.00           C  
ATOM   2771  C   VAL   178      38.056  22.094  32.466  0.00  0.00           C  
ATOM   2772  O   VAL   178      37.676  20.974  32.616  0.00  0.00           O  
ATOM   2773  CB  VAL   178      38.266  22.464  29.986  0.00  0.00           C  
ATOM   2774  CG1 VAL   178      37.516  23.044  28.776  0.00  0.00           C  
ATOM   2775  CG2 VAL   178      39.766  22.684  30.016  0.00  0.00           C  
ATOM   2776  H   VAL   178      38.146  25.034  30.826  0.00  0.00           H  
ATOM   2777  HA  VAL   178      36.526  22.734  31.026  0.00  0.00           H  
ATOM   2778  HB  VAL   178      38.166  21.394  29.776  0.00  0.00           H  
ATOM   2779 1HG1 VAL   178      36.586  22.514  28.566  0.00  0.00           H  
ATOM   2780 2HG1 VAL   178      37.246  24.074  29.016  0.00  0.00           H  
ATOM   2781 3HG1 VAL   178      38.146  23.274  27.926  0.00  0.00           H  
ATOM   2782 1HG2 VAL   178      39.986  23.734  29.856  0.00  0.00           H  
ATOM   2783 2HG2 VAL   178      40.216  22.184  30.876  0.00  0.00           H  
ATOM   2784 3HG2 VAL   178      40.236  22.104  29.216  0.00  0.00           H  
ATOM   2785  N   ALA   179      38.926  22.634  33.336  0.00  0.00           N  
ATOM   2786  CA  ALA   179      39.526  21.884  34.516  0.00  0.00           C  
ATOM   2787  C   ALA   179      38.626  21.894  35.726  0.00  0.00           C  
ATOM   2788  O   ALA   179      39.026  21.184  36.606  0.00  0.00           O  
ATOM   2789  CB  ALA   179      40.996  22.464  34.686  0.00  0.00           C  
ATOM   2790  H   ALA   179      39.286  23.534  33.066  0.00  0.00           H  
ATOM   2791  HA  ALA   179      39.636  20.864  34.156  0.00  0.00           H  
ATOM   2792  HB1 ALA   179      41.706  21.844  35.236  0.00  0.00           H  
ATOM   2793  HB2 ALA   179      41.366  22.534  33.666  0.00  0.00           H  
ATOM   2794  HB3 ALA   179      41.076  23.494  35.016  0.00  0.00           H  
ATOM   2795  N   SER   180      37.506  22.564  35.856  0.00  0.00           N  
ATOM   2796  CA  SER   180      36.576  22.704  36.966  0.00  0.00           C  
ATOM   2797  C   SER   180      35.016  22.624  36.736  0.00  0.00           C  
ATOM   2798  O   SER   180      34.226  22.194  37.576  0.00  0.00           O  
ATOM   2799  CB  SER   180      37.066  23.874  37.866  0.00  0.00           C  
ATOM   2800  OG  SER   180      36.606  25.054  37.276  0.00  0.00           O  
ATOM   2801  H   SER   180      37.316  23.234  35.126  0.00  0.00           H  
ATOM   2802  HA  SER   180      36.816  21.794  37.526  0.00  0.00           H  
ATOM   2803  HB2 SER   180      36.706  23.784  38.896  0.00  0.00           H  
ATOM   2804  HB3 SER   180      38.156  23.924  37.866  0.00  0.00           H  
ATOM   2805  HG  SER   180      37.106  25.314  36.496  0.00  0.00           H  
ATOM   2806  N   GLY   181      34.576  23.194  35.636  0.00  0.00           N  
ATOM   2807  CA  GLY   181      33.186  23.324  35.236  0.00  0.00           C  
ATOM   2808  C   GLY   181      32.596  24.554  35.906  0.00  0.00           C  
ATOM   2809  O   GLY   181      31.426  24.784  35.946  0.00  0.00           O  
ATOM   2810  H   GLY   181      35.276  23.374  34.926  0.00  0.00           H  
ATOM   2811  HA2 GLY   181      33.166  23.374  34.156  0.00  0.00           H  
ATOM   2812  HA3 GLY   181      32.596  22.454  35.536  0.00  0.00           H  
ATOM   2813  N   TYR   182      33.446  25.494  36.496  0.00  0.00           N  
ATOM   2814  CA  TYR   182      33.076  26.924  36.696  0.00  0.00           C  
ATOM   2815  C   TYR   182      32.736  27.484  35.326  0.00  0.00           C  
ATOM   2816  O   TYR   182      33.336  27.174  34.276  0.00  0.00           O  
ATOM   2817  CB  TYR   182      34.266  27.684  37.246  0.00  0.00           C  
ATOM   2818  CG  TYR   182      33.986  29.164  37.296  0.00  0.00           C  
ATOM   2819  CD1 TYR   182      33.236  29.714  38.356  0.00  0.00           C  
ATOM   2820  CD2 TYR   182      34.316  30.034  36.236  0.00  0.00           C  
ATOM   2821  CE1 TYR   182      32.926  31.074  38.436  0.00  0.00           C  
ATOM   2822  CE2 TYR   182      34.016  31.404  36.346  0.00  0.00           C  
ATOM   2823  CZ  TYR   182      33.286  31.964  37.396  0.00  0.00           C  
ATOM   2824  OH  TYR   182      32.986  33.304  37.496  0.00  0.00           O  
ATOM   2825  H   TYR   182      34.386  25.214  36.756  0.00  0.00           H  
ATOM   2826  HA  TYR   182      32.226  27.064  37.366  0.00  0.00           H  
ATOM   2827  HB2 TYR   182      34.486  27.394  38.266  0.00  0.00           H  
ATOM   2828  HB3 TYR   182      35.156  27.444  36.646  0.00  0.00           H  
ATOM   2829  HD1 TYR   182      32.836  29.044  39.106  0.00  0.00           H  
ATOM   2830  HD2 TYR   182      34.956  29.654  35.456  0.00  0.00           H  
ATOM   2831  HE1 TYR   182      32.276  31.474  39.206  0.00  0.00           H  
ATOM   2832  HE2 TYR   182      34.496  31.994  35.576  0.00  0.00           H  
ATOM   2833  HH  TYR   182      33.386  33.774  36.766  0.00  0.00           H  
ATOM   2834  N   ILE   183      31.636  28.214  35.236  0.00  0.00           N  
ATOM   2835  CA  ILE   183      31.026  28.684  33.946  0.00  0.00           C  
ATOM   2836  C   ILE   183      30.726  30.194  34.046  0.00  0.00           C  
ATOM   2837  O   ILE   183      30.256  30.764  35.076  0.00  0.00           O  
ATOM   2838  CB  ILE   183      29.906  27.704  33.536  0.00  0.00           C  
ATOM   2839  CG1 ILE   183      29.556  27.584  32.026  0.00  0.00           C  
ATOM   2840  CG2 ILE   183      28.666  27.974  34.426  0.00  0.00           C  
ATOM   2841  CD1 ILE   183      28.736  26.334  31.676  0.00  0.00           C  
ATOM   2842  H   ILE   183      31.046  28.294  36.046  0.00  0.00           H  
ATOM   2843  HA  ILE   183      31.816  28.614  33.196  0.00  0.00           H  
ATOM   2844  HB  ILE   183      30.256  26.694  33.746  0.00  0.00           H  
ATOM   2845 2HG1 ILE   183      29.056  28.504  31.756  0.00  0.00           H  
ATOM   2846 3HG1 ILE   183      30.426  27.544  31.366  0.00  0.00           H  
ATOM   2847 1HG2 ILE   183      27.946  27.164  34.346  0.00  0.00           H  
ATOM   2848 2HG2 ILE   183      28.946  27.824  35.466  0.00  0.00           H  
ATOM   2849 3HG2 ILE   183      28.266  28.974  34.216  0.00  0.00           H  
ATOM   2850 1HD1 ILE   183      27.926  26.324  32.396  0.00  0.00           H  
ATOM   2851 2HD1 ILE   183      28.496  26.244  30.616  0.00  0.00           H  
ATOM   2852 3HD1 ILE   183      29.356  25.474  31.906  0.00  0.00           H  
ATOM   2853  N   GLU   184      30.736  30.834  32.886  0.00  0.00           N  
ATOM   2854  CA  GLU   184      30.346  32.244  32.706  0.00  0.00           C  
ATOM   2855  C   GLU   184      29.516  32.494  31.456  0.00  0.00           C  
ATOM   2856  O   GLU   184      29.556  31.664  30.516  0.00  0.00           O  
ATOM   2857  CB  GLU   184      31.566  33.154  32.666  0.00  0.00           C  
ATOM   2858  CG  GLU   184      32.376  33.214  33.936  0.00  0.00           C  
ATOM   2859  CD  GLU   184      33.166  34.454  34.176  0.00  0.00           C  
ATOM   2860  OE1 GLU   184      33.776  34.594  35.286  0.00  0.00           O  
ATOM   2861  OE2 GLU   184      33.126  35.404  33.336  0.00  0.00           O1-
ATOM   2862  H   GLU   184      30.836  30.324  32.016  0.00  0.00           H  
ATOM   2863  HA  GLU   184      29.746  32.584  33.556  0.00  0.00           H  
ATOM   2864  HB2 GLU   184      32.186  32.864  31.826  0.00  0.00           H  
ATOM   2865  HB3 GLU   184      31.176  34.154  32.476  0.00  0.00           H  
ATOM   2866  HG2 GLU   184      31.626  33.174  34.716  0.00  0.00           H  
ATOM   2867  HG3 GLU   184      32.916  32.294  34.106  0.00  0.00           H  
ATOM   2868  N   ALA   185      28.936  33.704  31.376  0.00  0.00           N  
ATOM   2869  CA  ALA   185      27.916  33.984  30.386  0.00  0.00           C  
ATOM   2870  C   ALA   185      27.736  35.454  29.916  0.00  0.00           C  
ATOM   2871  O   ALA   185      28.296  36.374  30.506  0.00  0.00           O  
ATOM   2872  CB  ALA   185      26.586  33.514  30.966  0.00  0.00           C  
ATOM   2873  H   ALA   185      28.946  34.194  32.256  0.00  0.00           H  
ATOM   2874  HA  ALA   185      28.166  33.374  29.516  0.00  0.00           H  
ATOM   2875  HB1 ALA   185      26.706  32.674  31.656  0.00  0.00           H  
ATOM   2876  HB2 ALA   185      26.196  34.304  31.616  0.00  0.00           H  
ATOM   2877  HB3 ALA   185      25.876  33.334  30.156  0.00  0.00           H  
ATOM   2878  N   GLU   186      26.846  35.644  28.916  0.00  0.00           N  
ATOM   2879  CA  GLU   186      26.546  37.024  28.436  0.00  0.00           C  
ATOM   2880  C   GLU   186      25.376  36.974  27.456  0.00  0.00           C  
ATOM   2881  O   GLU   186      25.256  35.994  26.746  0.00  0.00           O  
ATOM   2882  CB  GLU   186      27.756  37.784  27.936  0.00  0.00           C  
ATOM   2883  CG  GLU   186      27.566  39.124  27.206  0.00  0.00           C  
ATOM   2884  CD  GLU   186      26.926  40.184  28.086  0.00  0.00           C  
ATOM   2885  OE1 GLU   186      25.826  39.944  28.646  0.00  0.00           O  
ATOM   2886  OE2 GLU   186      27.556  41.224  28.366  0.00  0.00           O1-
ATOM   2887  H   GLU   186      26.416  34.864  28.416  0.00  0.00           H  
ATOM   2888  HA  GLU   186      26.106  37.604  29.246  0.00  0.00           H  
ATOM   2889  HB2 GLU   186      28.486  38.064  28.686  0.00  0.00           H  
ATOM   2890  HB3 GLU   186      28.356  37.204  27.236  0.00  0.00           H  
ATOM   2891  HG2 GLU   186      28.496  39.544  26.816  0.00  0.00           H  
ATOM   2892  HG3 GLU   186      26.926  38.934  26.346  0.00  0.00           H  
ATOM   2893  N   VAL   187      24.426  37.944  27.496  0.00  0.00           N  
ATOM   2894  CA  VAL   187      23.196  38.014  26.646  0.00  0.00           C  
ATOM   2895  C   VAL   187      23.526  39.234  25.696  0.00  0.00           C  
ATOM   2896  O   VAL   187      23.796  40.364  26.136  0.00  0.00           O  
ATOM   2897  CB  VAL   187      21.846  38.224  27.416  0.00  0.00           C  
ATOM   2898  CG1 VAL   187      20.756  38.664  26.456  0.00  0.00           C  
ATOM   2899  CG2 VAL   187      21.486  36.964  28.236  0.00  0.00           C  
ATOM   2900  H   VAL   187      24.756  38.794  27.926  0.00  0.00           H  
ATOM   2901  HA  VAL   187      23.046  37.134  26.016  0.00  0.00           H  
ATOM   2902  HB  VAL   187      22.026  38.954  28.216  0.00  0.00           H  
ATOM   2903 1HG1 VAL   187      19.776  38.864  26.876  0.00  0.00           H  
ATOM   2904 2HG1 VAL   187      21.066  39.584  25.966  0.00  0.00           H  
ATOM   2905 3HG1 VAL   187      20.516  37.974  25.646  0.00  0.00           H  
ATOM   2906 1HG2 VAL   187      22.356  36.604  28.786  0.00  0.00           H  
ATOM   2907 2HG2 VAL   187      20.756  37.244  28.986  0.00  0.00           H  
ATOM   2908 3HG2 VAL   187      20.966  36.224  27.626  0.00  0.00           H  
ATOM   2909  N   ILE   188      23.386  39.114  24.386  0.00  0.00           N  
ATOM   2910  CA  ILE   188      23.516  40.194  23.386  0.00  0.00           C  
ATOM   2911  C   ILE   188      22.336  40.074  22.406  0.00  0.00           C  
ATOM   2912  O   ILE   188      21.866  39.014  22.096  0.00  0.00           O  
ATOM   2913  CB  ILE   188      24.876  40.124  22.596  0.00  0.00           C  
ATOM   2914  CG1 ILE   188      25.266  38.814  21.876  0.00  0.00           C  
ATOM   2915  CG2 ILE   188      25.936  40.514  23.636  0.00  0.00           C  
ATOM   2916  CD1 ILE   188      26.446  38.984  20.936  0.00  0.00           C  
ATOM   2917  H   ILE   188      23.116  38.244  23.946  0.00  0.00           H  
ATOM   2918  HA  ILE   188      23.356  41.184  23.806  0.00  0.00           H  
ATOM   2919  HB  ILE   188      24.926  40.974  21.906  0.00  0.00           H  
ATOM   2920 2HG1 ILE   188      25.396  37.964  22.556  0.00  0.00           H  
ATOM   2921 3HG1 ILE   188      24.416  38.544  21.256  0.00  0.00           H  
ATOM   2922 1HG2 ILE   188      26.116  39.734  24.376  0.00  0.00           H  
ATOM   2923 2HG2 ILE   188      26.856  40.704  23.086  0.00  0.00           H  
ATOM   2924 3HG2 ILE   188      25.766  41.494  24.076  0.00  0.00           H  
ATOM   2925 1HD1 ILE   188      27.406  39.014  21.436  0.00  0.00           H  
ATOM   2926 2HD1 ILE   188      26.556  38.094  20.306  0.00  0.00           H  
ATOM   2927 3HD1 ILE   188      26.356  39.904  20.356  0.00  0.00           H  
ATOM   2928  N   PRO   189      21.856  41.244  21.876  0.00  0.00           N  
ATOM   2929  CA  PRO   189      20.806  41.314  20.886  0.00  0.00           C  
ATOM   2930  C   PRO   189      21.116  40.524  19.626  0.00  0.00           C  
ATOM   2931  O   PRO   189      20.476  39.524  19.456  0.00  0.00           O  
ATOM   2932  CB  PRO   189      20.546  42.804  20.696  0.00  0.00           C  
ATOM   2933  CG  PRO   189      21.876  43.504  21.016  0.00  0.00           C  
ATOM   2934  CD  PRO   189      22.376  42.574  22.036  0.00  0.00           C  
ATOM   2935  HA  PRO   189      19.886  40.904  21.296  0.00  0.00           H  
ATOM   2936  HB2 PRO   189      20.126  43.074  19.726  0.00  0.00           H  
ATOM   2937  HB3 PRO   189      19.726  42.944  21.406  0.00  0.00           H  
ATOM   2938  HG2 PRO   189      22.466  43.444  20.106  0.00  0.00           H  
ATOM   2939  HG3 PRO   189      21.836  44.544  21.336  0.00  0.00           H  
ATOM   2940  HD2 PRO   189      23.456  42.684  21.896  0.00  0.00           H  
ATOM   2941  HD3 PRO   189      22.126  43.014  22.996  0.00  0.00           H  
ATOM   2942  N   ALA   190      22.106  40.894  18.766  0.00  0.00           N  
ATOM   2943  CA  ALA   190      22.496  40.154  17.546  0.00  0.00           C  
ATOM   2944  C   ALA   190      24.006  39.794  17.536  0.00  0.00           C  
ATOM   2945  O   ALA   190      24.836  40.514  18.186  0.00  0.00           O  
ATOM   2946  CB  ALA   190      22.236  41.064  16.356  0.00  0.00           C  
ATOM   2947  H   ALA   190      22.666  41.684  19.056  0.00  0.00           H  
ATOM   2948  HA  ALA   190      21.906  39.244  17.476  0.00  0.00           H  
ATOM   2949  HB1 ALA   190      22.736  42.024  16.326  0.00  0.00           H  
ATOM   2950  HB2 ALA   190      22.536  40.474  15.486  0.00  0.00           H  
ATOM   2951  HB3 ALA   190      21.176  41.274  16.216  0.00  0.00           H  
ATOM   2952  N   GLU   191      24.346  38.604  16.916  0.00  0.00           N  
ATOM   2953  CA  GLU   191      25.716  37.974  16.986  0.00  0.00           C  
ATOM   2954  C   GLU   191      26.786  38.754  16.196  0.00  0.00           C  
ATOM   2955  O   GLU   191      26.436  39.094  15.036  0.00  0.00           O  
ATOM   2956  CB  GLU   191      25.656  36.464  16.616  0.00  0.00           C  
ATOM   2957  CG  GLU   191      27.036  35.774  16.846  0.00  0.00           C  
ATOM   2958  CD  GLU   191      27.016  34.344  16.446  0.00  0.00           C  
ATOM   2959  OE1 GLU   191      26.296  33.544  17.046  0.00  0.00           O  
ATOM   2960  OE2 GLU   191      27.646  34.004  15.456  0.00  0.00           O1-
ATOM   2961  H   GLU   191      23.626  38.034  16.486  0.00  0.00           H  
ATOM   2962  HA  GLU   191      26.036  38.054  18.026  0.00  0.00           H  
ATOM   2963  HB2 GLU   191      24.926  36.004  17.276  0.00  0.00           H  
ATOM   2964  HB3 GLU   191      25.346  36.534  15.566  0.00  0.00           H  
ATOM   2965  HG2 GLU   191      27.836  36.314  16.326  0.00  0.00           H  
ATOM   2966  HG3 GLU   191      27.216  35.674  17.916  0.00  0.00           H  
ATOM   2967  N   THR   192      27.906  39.084  16.816  0.00  0.00           N  
ATOM   2968  CA  THR   192      29.016  39.824  16.286  0.00  0.00           C  
ATOM   2969  C   THR   192      30.356  39.614  16.996  0.00  0.00           C  
ATOM   2970  O   THR   192      30.446  39.724  18.226  0.00  0.00           O  
ATOM   2971  CB  THR   192      28.596  41.284  16.166  0.00  0.00           C  
ATOM   2972  CG2 THR   192      28.436  41.994  17.506  0.00  0.00           C  
ATOM   2973  OG1 THR   192      29.676  42.044  15.666  0.00  0.00           O  
ATOM   2974  H   THR   192      28.036  38.524  17.646  0.00  0.00           H  
ATOM   2975  HA  THR   192      29.096  39.474  15.256  0.00  0.00           H  
ATOM   2976  HB  THR   192      27.836  41.454  15.406  0.00  0.00           H  
ATOM   2977  HG1 THR   192      29.286  42.914  15.606  0.00  0.00           H  
ATOM   2978 1HG2 THR   192      29.376  42.074  18.046  0.00  0.00           H  
ATOM   2979 2HG2 THR   192      28.136  43.024  17.296  0.00  0.00           H  
ATOM   2980 3HG2 THR   192      27.596  41.514  17.996  0.00  0.00           H  
ATOM   2981  N   GLY   193      31.476  39.494  16.276  0.00  0.00           N  
ATOM   2982  CA  GLY   193      32.846  39.324  16.766  0.00  0.00           C  
ATOM   2983  C   GLY   193      33.406  40.474  17.606  0.00  0.00           C  
ATOM   2984  O   GLY   193      34.016  40.164  18.616  0.00  0.00           O  
ATOM   2985  H   GLY   193      31.356  39.404  15.276  0.00  0.00           H  
ATOM   2986  HA2 GLY   193      32.806  38.444  17.416  0.00  0.00           H  
ATOM   2987  HA3 GLY   193      33.496  39.114  15.916  0.00  0.00           H  
ATOM   2988  N   GLN   194      32.996  41.714  17.346  0.00  0.00           N  
ATOM   2989  CA  GLN   194      33.026  42.884  18.296  0.00  0.00           C  
ATOM   2990  C   GLN   194      32.536  42.534  19.746  0.00  0.00           C  
ATOM   2991  O   GLN   194      33.176  42.934  20.736  0.00  0.00           O  
ATOM   2992  CB  GLN   194      32.136  44.004  17.666  0.00  0.00           C  
ATOM   2993  CG  GLN   194      32.626  44.654  16.416  0.00  0.00           C  
ATOM   2994  CD  GLN   194      31.616  45.684  15.836  0.00  0.00           C  
ATOM   2995  NE2 GLN   194      32.106  46.804  15.296  0.00  0.00           N  
ATOM   2996  OE1 GLN   194      30.386  45.574  15.966  0.00  0.00           O  
ATOM   2997  H   GLN   194      32.366  41.794  16.566  0.00  0.00           H  
ATOM   2998  HA  GLN   194      34.016  43.294  18.476  0.00  0.00           H  
ATOM   2999  HB2 GLN   194      31.136  43.584  17.516  0.00  0.00           H  
ATOM   3000  HB3 GLN   194      31.826  44.784  18.356  0.00  0.00           H  
ATOM   3001  HG2 GLN   194      33.596  45.104  16.626  0.00  0.00           H  
ATOM   3002  HG3 GLN   194      32.766  43.904  15.636  0.00  0.00           H  
ATOM   3003 1HE2 GLN   194      31.466  47.554  15.076  0.00  0.00           H  
ATOM   3004 2HE2 GLN   194      33.096  46.954  15.296  0.00  0.00           H  
ATOM   3005  N   GLU   195      31.376  41.914  19.946  0.00  0.00           N  
ATOM   3006  CA  GLU   195      30.856  41.514  21.276  0.00  0.00           C  
ATOM   3007  C   GLU   195      31.506  40.234  21.876  0.00  0.00           C  
ATOM   3008  O   GLU   195      31.596  40.174  23.086  0.00  0.00           O  
ATOM   3009  CB  GLU   195      29.386  41.234  21.176  0.00  0.00           C  
ATOM   3010  CG  GLU   195      28.556  42.454  20.816  0.00  0.00           C  
ATOM   3011  CD  GLU   195      28.436  43.624  21.836  0.00  0.00           C  
ATOM   3012  OE1 GLU   195      28.176  44.734  21.336  0.00  0.00           O  
ATOM   3013  OE2 GLU   195      28.406  43.414  23.076  0.00  0.00           O1-
ATOM   3014  H   GLU   195      30.896  41.714  19.086  0.00  0.00           H  
ATOM   3015  HA  GLU   195      30.996  42.374  21.936  0.00  0.00           H  
ATOM   3016  HB2 GLU   195      29.216  40.584  20.316  0.00  0.00           H  
ATOM   3017  HB3 GLU   195      28.996  40.694  22.036  0.00  0.00           H  
ATOM   3018  HG2 GLU   195      29.006  42.934  19.946  0.00  0.00           H  
ATOM   3019  HG3 GLU   195      27.546  42.094  20.636  0.00  0.00           H  
ATOM   3020  N   THR   196      32.036  39.294  21.066  0.00  0.00           N  
ATOM   3021  CA  THR   196      32.856  38.234  21.556  0.00  0.00           C  
ATOM   3022  C   THR   196      34.226  38.784  21.996  0.00  0.00           C  
ATOM   3023  O   THR   196      34.796  38.314  22.956  0.00  0.00           O  
ATOM   3024  CB  THR   196      33.066  37.184  20.546  0.00  0.00           C  
ATOM   3025  CG2 THR   196      33.816  36.034  21.156  0.00  0.00           C  
ATOM   3026  OG1 THR   196      31.736  36.664  20.096  0.00  0.00           O  
ATOM   3027  H   THR   196      31.786  39.294  20.096  0.00  0.00           H  
ATOM   3028  HA  THR   196      32.316  37.784  22.396  0.00  0.00           H  
ATOM   3029  HB  THR   196      33.516  37.604  19.646  0.00  0.00           H  
ATOM   3030  HG1 THR   196      32.086  35.914  19.606  0.00  0.00           H  
ATOM   3031 1HG2 THR   196      33.966  35.264  20.406  0.00  0.00           H  
ATOM   3032 2HG2 THR   196      34.816  36.314  21.476  0.00  0.00           H  
ATOM   3033 3HG2 THR   196      33.236  35.534  21.936  0.00  0.00           H  
ATOM   3034  N   ALA   197      34.846  39.734  21.286  0.00  0.00           N  
ATOM   3035  CA  ALA   197      36.096  40.444  21.616  0.00  0.00           C  
ATOM   3036  C   ALA   197      35.986  41.124  22.976  0.00  0.00           C  
ATOM   3037  O   ALA   197      36.816  40.904  23.856  0.00  0.00           O  
ATOM   3038  CB  ALA   197      36.346  41.404  20.446  0.00  0.00           C  
ATOM   3039  H   ALA   197      34.286  40.034  20.496  0.00  0.00           H  
ATOM   3040  HA  ALA   197      36.876  39.684  21.686  0.00  0.00           H  
ATOM   3041  HB1 ALA   197      36.646  40.964  19.496  0.00  0.00           H  
ATOM   3042  HB2 ALA   197      35.386  41.884  20.246  0.00  0.00           H  
ATOM   3043  HB3 ALA   197      37.126  42.104  20.746  0.00  0.00           H  
ATOM   3044  N   TYR   198      34.986  41.974  23.156  0.00  0.00           N  
ATOM   3045  CA  TYR   198      34.786  42.584  24.476  0.00  0.00           C  
ATOM   3046  C   TYR   198      34.546  41.564  25.656  0.00  0.00           C  
ATOM   3047  O   TYR   198      35.056  41.774  26.766  0.00  0.00           O  
ATOM   3048  CB  TYR   198      33.626  43.514  24.336  0.00  0.00           C  
ATOM   3049  CG  TYR   198      33.546  44.514  25.516  0.00  0.00           C  
ATOM   3050  CD1 TYR   198      32.476  44.534  26.356  0.00  0.00           C  
ATOM   3051  CD2 TYR   198      34.586  45.474  25.696  0.00  0.00           C  
ATOM   3052  CE1 TYR   198      32.416  45.514  27.436  0.00  0.00           C  
ATOM   3053  CE2 TYR   198      34.466  46.474  26.636  0.00  0.00           C  
ATOM   3054  CZ  TYR   198      33.426  46.534  27.576  0.00  0.00           C  
ATOM   3055  OH  TYR   198      33.356  47.404  28.606  0.00  0.00           O  
ATOM   3056  H   TYR   198      34.406  42.234  22.366  0.00  0.00           H  
ATOM   3057  HA  TYR   198      35.696  43.144  24.646  0.00  0.00           H  
ATOM   3058  HB2 TYR   198      33.766  43.934  23.346  0.00  0.00           H  
ATOM   3059  HB3 TYR   198      32.736  42.884  24.256  0.00  0.00           H  
ATOM   3060  HD1 TYR   198      31.706  43.774  26.376  0.00  0.00           H  
ATOM   3061  HD2 TYR   198      35.526  45.484  25.166  0.00  0.00           H  
ATOM   3062  HE1 TYR   198      31.616  45.574  28.156  0.00  0.00           H  
ATOM   3063  HE2 TYR   198      35.266  47.194  26.776  0.00  0.00           H  
ATOM   3064  HH  TYR   198      32.576  47.154  29.086  0.00  0.00           H  
ATOM   3065  N   PHE   199      33.826  40.484  25.416  0.00  0.00           N  
ATOM   3066  CA  PHE   199      33.646  39.354  26.396  0.00  0.00           C  
ATOM   3067  C   PHE   199      34.926  38.574  26.696  0.00  0.00           C  
ATOM   3068  O   PHE   199      35.146  38.214  27.836  0.00  0.00           O  
ATOM   3069  CB  PHE   199      32.556  38.364  25.736  0.00  0.00           C  
ATOM   3070  CG  PHE   199      32.276  37.124  26.456  0.00  0.00           C  
ATOM   3071  CD1 PHE   199      32.946  35.914  26.206  0.00  0.00           C  
ATOM   3072  CD2 PHE   199      31.226  37.064  27.436  0.00  0.00           C  
ATOM   3073  CE1 PHE   199      32.656  34.714  26.826  0.00  0.00           C  
ATOM   3074  CE2 PHE   199      30.846  35.884  28.026  0.00  0.00           C  
ATOM   3075  CZ  PHE   199      31.636  34.734  27.856  0.00  0.00           C  
ATOM   3076  H   PHE   199      33.486  40.364  24.476  0.00  0.00           H  
ATOM   3077  HA  PHE   199      33.156  39.794  27.256  0.00  0.00           H  
ATOM   3078  HB2 PHE   199      31.636  38.884  25.456  0.00  0.00           H  
ATOM   3079  HB3 PHE   199      32.896  38.114  24.736  0.00  0.00           H  
ATOM   3080  HD1 PHE   199      33.786  35.904  25.546  0.00  0.00           H  
ATOM   3081  HD2 PHE   199      30.676  37.954  27.706  0.00  0.00           H  
ATOM   3082  HE1 PHE   199      33.276  33.844  26.716  0.00  0.00           H  
ATOM   3083  HE2 PHE   199      30.036  35.804  28.736  0.00  0.00           H  
ATOM   3084  HZ  PHE   199      31.326  33.854  28.406  0.00  0.00           H  
ATOM   3085  N   LEU   200      35.876  38.324  25.736  0.00  0.00           N  
ATOM   3086  CA  LEU   200      37.276  37.794  26.076  0.00  0.00           C  
ATOM   3087  C   LEU   200      38.106  38.814  26.846  0.00  0.00           C  
ATOM   3088  O   LEU   200      38.846  38.234  27.686  0.00  0.00           O  
ATOM   3089  CB  LEU   200      38.006  37.494  24.746  0.00  0.00           C  
ATOM   3090  CG  LEU   200      37.436  36.244  24.056  0.00  0.00           C  
ATOM   3091  CD1 LEU   200      38.406  35.794  22.936  0.00  0.00           C  
ATOM   3092  CD2 LEU   200      37.266  34.994  25.006  0.00  0.00           C  
ATOM   3093  H   LEU   200      35.656  38.704  24.826  0.00  0.00           H  
ATOM   3094  HA  LEU   200      37.216  36.914  26.706  0.00  0.00           H  
ATOM   3095  HB2 LEU   200      38.106  38.314  24.036  0.00  0.00           H  
ATOM   3096  HB3 LEU   200      39.046  37.294  24.996  0.00  0.00           H  
ATOM   3097  HG  LEU   200      36.426  36.494  23.716  0.00  0.00           H  
ATOM   3098 1HD1 LEU   200      37.996  34.994  22.316  0.00  0.00           H  
ATOM   3099 2HD1 LEU   200      38.576  36.684  22.316  0.00  0.00           H  
ATOM   3100 3HD1 LEU   200      39.276  35.424  23.476  0.00  0.00           H  
ATOM   3101 1HD2 LEU   200      36.236  34.944  25.356  0.00  0.00           H  
ATOM   3102 2HD2 LEU   200      37.426  34.134  24.366  0.00  0.00           H  
ATOM   3103 3HD2 LEU   200      37.986  35.064  25.826  0.00  0.00           H  
ATOM   3104  N   LEU   201      38.176  40.144  26.506  0.00  0.00           N  
ATOM   3105  CA  LEU   201      38.946  41.004  27.326  0.00  0.00           C  
ATOM   3106  C   LEU   201      38.356  41.114  28.746  0.00  0.00           C  
ATOM   3107  O   LEU   201      39.116  41.134  29.666  0.00  0.00           O  
ATOM   3108  CB  LEU   201      38.936  42.424  26.716  0.00  0.00           C  
ATOM   3109  CG  LEU   201      39.476  42.574  25.326  0.00  0.00           C  
ATOM   3110  CD1 LEU   201      39.286  44.014  24.836  0.00  0.00           C  
ATOM   3111  CD2 LEU   201      40.986  42.284  25.386  0.00  0.00           C  
ATOM   3112  H   LEU   201      37.866  40.534  25.636  0.00  0.00           H  
ATOM   3113  HA  LEU   201      40.006  40.764  27.446  0.00  0.00           H  
ATOM   3114  HB2 LEU   201      37.926  42.794  26.846  0.00  0.00           H  
ATOM   3115  HB3 LEU   201      39.556  43.124  27.286  0.00  0.00           H  
ATOM   3116  HG  LEU   201      38.996  41.914  24.606  0.00  0.00           H  
ATOM   3117 1HD1 LEU   201      39.946  44.664  25.406  0.00  0.00           H  
ATOM   3118 2HD1 LEU   201      39.446  44.054  23.756  0.00  0.00           H  
ATOM   3119 3HD1 LEU   201      38.256  44.354  24.926  0.00  0.00           H  
ATOM   3120 1HD2 LEU   201      41.506  42.774  26.206  0.00  0.00           H  
ATOM   3121 2HD2 LEU   201      41.166  41.204  25.396  0.00  0.00           H  
ATOM   3122 3HD2 LEU   201      41.346  42.584  24.396  0.00  0.00           H  
ATOM   3123  N   LYS   202      36.996  41.084  28.936  0.00  0.00           N  
ATOM   3124  CA  LYS   202      36.356  40.904  30.236  0.00  0.00           C  
ATOM   3125  C   LYS   202      36.846  39.534  30.836  0.00  0.00           C  
ATOM   3126  O   LYS   202      37.376  39.674  31.956  0.00  0.00           O  
ATOM   3127  CB  LYS   202      34.876  40.944  30.036  0.00  0.00           C  
ATOM   3128  CG  LYS   202      34.336  42.364  29.886  0.00  0.00           C  
ATOM   3129  CD  LYS   202      32.816  42.464  29.636  0.00  0.00           C  
ATOM   3130  CE  LYS   202      32.236  43.654  30.356  0.00  0.00           C  
ATOM   3131  NZ  LYS   202      30.766  43.614  30.176  0.00  0.00           N1+
ATOM   3132  H   LYS   202      36.506  41.054  28.046  0.00  0.00           H  
ATOM   3133  HA  LYS   202      36.716  41.684  30.906  0.00  0.00           H  
ATOM   3134  HB2 LYS   202      34.576  40.464  29.096  0.00  0.00           H  
ATOM   3135  HB3 LYS   202      34.516  40.344  30.876  0.00  0.00           H  
ATOM   3136  HG2 LYS   202      34.526  43.024  30.736  0.00  0.00           H  
ATOM   3137  HG3 LYS   202      34.806  42.984  29.126  0.00  0.00           H  
ATOM   3138  HD2 LYS   202      32.676  42.574  28.556  0.00  0.00           H  
ATOM   3139  HD3 LYS   202      32.346  41.574  30.036  0.00  0.00           H  
ATOM   3140  HE2 LYS   202      32.456  43.574  31.426  0.00  0.00           H  
ATOM   3141  HE3 LYS   202      32.656  44.604  30.026  0.00  0.00           H  
ATOM   3142  HZ1 LYS   202      30.326  44.154  29.446  0.00  0.00           H  
ATOM   3143  HZ2 LYS   202      30.476  42.654  30.186  0.00  0.00           H  
ATOM   3144  HZ3 LYS   202      30.346  44.124  30.936  0.00  0.00           H  
ATOM   3145  N   LEU   203      36.676  38.314  30.306  0.00  0.00           N  
ATOM   3146  CA  LEU   203      37.096  37.004  30.816  0.00  0.00           C  
ATOM   3147  C   LEU   203      38.516  36.874  31.286  0.00  0.00           C  
ATOM   3148  O   LEU   203      38.746  36.304  32.346  0.00  0.00           O  
ATOM   3149  CB  LEU   203      36.736  35.974  29.626  0.00  0.00           C  
ATOM   3150  CG  LEU   203      36.836  34.514  30.046  0.00  0.00           C  
ATOM   3151  CD1 LEU   203      35.746  34.134  31.096  0.00  0.00           C  
ATOM   3152  CD2 LEU   203      36.596  33.594  28.816  0.00  0.00           C  
ATOM   3153  H   LEU   203      36.186  38.254  29.426  0.00  0.00           H  
ATOM   3154  HA  LEU   203      36.456  36.804  31.686  0.00  0.00           H  
ATOM   3155  HB2 LEU   203      35.716  36.264  29.376  0.00  0.00           H  
ATOM   3156  HB3 LEU   203      37.356  36.084  28.736  0.00  0.00           H  
ATOM   3157  HG  LEU   203      37.846  34.244  30.366  0.00  0.00           H  
ATOM   3158 1HD1 LEU   203      34.766  34.444  30.746  0.00  0.00           H  
ATOM   3159 2HD1 LEU   203      35.706  33.084  31.416  0.00  0.00           H  
ATOM   3160 3HD1 LEU   203      35.946  34.684  32.016  0.00  0.00           H  
ATOM   3161 1HD2 LEU   203      35.796  34.024  28.216  0.00  0.00           H  
ATOM   3162 2HD2 LEU   203      37.476  33.544  28.176  0.00  0.00           H  
ATOM   3163 3HD2 LEU   203      36.346  32.604  29.196  0.00  0.00           H  
ATOM   3164  N   ALA   204      39.536  37.274  30.536  0.00  0.00           N  
ATOM   3165  CA  ALA   204      40.936  37.194  30.966  0.00  0.00           C  
ATOM   3166  C   ALA   204      41.426  38.294  31.966  0.00  0.00           C  
ATOM   3167  O   ALA   204      42.526  38.214  32.566  0.00  0.00           O  
ATOM   3168  CB  ALA   204      41.686  37.234  29.706  0.00  0.00           C  
ATOM   3169  H   ALA   204      39.306  37.774  29.696  0.00  0.00           H  
ATOM   3170  HA  ALA   204      41.116  36.234  31.436  0.00  0.00           H  
ATOM   3171  HB1 ALA   204      42.756  37.064  29.846  0.00  0.00           H  
ATOM   3172  HB2 ALA   204      41.386  36.614  28.856  0.00  0.00           H  
ATOM   3173  HB3 ALA   204      41.616  38.234  29.286  0.00  0.00           H  
ATOM   3174  N   GLY   205      40.626  39.314  32.186  0.00  0.00           N  
ATOM   3175  CA  GLY   205      40.956  40.364  33.126  0.00  0.00           C  
ATOM   3176  C   GLY   205      40.686  39.964  34.556  0.00  0.00           C  
ATOM   3177  O   GLY   205      40.926  40.734  35.526  0.00  0.00           O  
ATOM   3178  H   GLY   205      39.756  39.344  31.686  0.00  0.00           H  
ATOM   3179  HA2 GLY   205      42.036  40.504  33.046  0.00  0.00           H  
ATOM   3180  HA3 GLY   205      40.336  41.234  32.896  0.00  0.00           H  
ATOM   3181  N   ARG   206      40.146  38.754  34.746  0.00  0.00           N  
ATOM   3182  CA  ARG   206      39.966  38.194  36.096  0.00  0.00           C  
ATOM   3183  C   ARG   206      40.516  36.804  36.256  0.00  0.00           C  
ATOM   3184  O   ARG   206      41.256  36.584  37.196  0.00  0.00           O  
ATOM   3185  CB  ARG   206      38.456  38.294  36.396  0.00  0.00           C  
ATOM   3186  CG  ARG   206      37.496  37.554  35.406  0.00  0.00           C  
ATOM   3187  CD  ARG   206      36.056  37.514  36.036  0.00  0.00           C  
ATOM   3188  NE  ARG   206      35.036  37.454  35.016  0.00  0.00           N  
ATOM   3189  CZ  ARG   206      34.516  38.464  34.286  0.00  0.00           C  
ATOM   3190  NH1 ARG   206      35.106  39.674  34.296  0.00  0.00           N1+
ATOM   3191  NH2 ARG   206      33.586  38.314  33.306  0.00  0.00           N  
ATOM   3192  H   ARG   206      39.816  38.214  33.956  0.00  0.00           H  
ATOM   3193  HA  ARG   206      40.506  38.704  36.906  0.00  0.00           H  
ATOM   3194  HB2 ARG   206      38.416  37.774  37.356  0.00  0.00           H  
ATOM   3195  HB3 ARG   206      38.256  39.364  36.446  0.00  0.00           H  
ATOM   3196  HG2 ARG   206      37.596  38.084  34.466  0.00  0.00           H  
ATOM   3197  HG3 ARG   206      37.886  36.534  35.406  0.00  0.00           H  
ATOM   3198  HD2 ARG   206      36.046  36.694  36.756  0.00  0.00           H  
ATOM   3199  HD3 ARG   206      35.776  38.344  36.696  0.00  0.00           H  
ATOM   3200  HE  ARG   206      34.596  36.554  34.906  0.00  0.00           H  
ATOM   3201 1HH1 ARG   206      35.856  39.874  34.936  0.00  0.00           H  
ATOM   3202 2HH1 ARG   206      34.636  40.364  33.716  0.00  0.00           H  
ATOM   3203 1HH2 ARG   206      33.126  37.424  33.206  0.00  0.00           H  
ATOM   3204 2HH2 ARG   206      33.086  39.134  32.996  0.00  0.00           H  
ATOM   3205  N   TRP   207      40.276  35.844  35.256  0.00  0.00           N  
ATOM   3206  CA  TRP   207      40.736  34.504  35.366  0.00  0.00           C  
ATOM   3207  C   TRP   207      42.056  34.364  34.516  0.00  0.00           C  
ATOM   3208  O   TRP   207      42.276  35.104  33.546  0.00  0.00           O  
ATOM   3209  CB  TRP   207      39.646  33.524  34.856  0.00  0.00           C  
ATOM   3210  CG  TRP   207      38.426  33.514  35.656  0.00  0.00           C  
ATOM   3211  CD1 TRP   207      37.186  33.834  35.246  0.00  0.00           C  
ATOM   3212  CD2 TRP   207      38.206  33.174  37.076  0.00  0.00           C  
ATOM   3213  CE2 TRP   207      36.906  33.404  37.516  0.00  0.00           C  
ATOM   3214  CE3 TRP   207      39.096  32.694  38.056  0.00  0.00           C  
ATOM   3215  NE1 TRP   207      36.356  33.814  36.316  0.00  0.00           N  
ATOM   3216  CZ2 TRP   207      36.436  33.184  38.776  0.00  0.00           C  
ATOM   3217  CZ3 TRP   207      38.656  32.344  39.326  0.00  0.00           C  
ATOM   3218  CH2 TRP   207      37.346  32.674  39.736  0.00  0.00           C  
ATOM   3219  H   TRP   207      39.696  36.044  34.456  0.00  0.00           H  
ATOM   3220  HA  TRP   207      40.926  34.314  36.416  0.00  0.00           H  
ATOM   3221  HB2 TRP   207      39.366  33.724  33.826  0.00  0.00           H  
ATOM   3222  HB3 TRP   207      40.126  32.544  34.906  0.00  0.00           H  
ATOM   3223  HD1 TRP   207      36.876  34.114  34.246  0.00  0.00           H  
ATOM   3224  HE1 TRP   207      35.366  34.014  36.296  0.00  0.00           H  
ATOM   3225  HE3 TRP   207      40.126  32.444  37.856  0.00  0.00           H  
ATOM   3226  HZ2 TRP   207      35.396  33.064  39.056  0.00  0.00           H  
ATOM   3227  HZ3 TRP   207      39.266  31.874  40.086  0.00  0.00           H  
ATOM   3228  HH2 TRP   207      37.066  32.554  40.776  0.00  0.00           H  
ATOM   3229  N   PRO   208      42.836  33.254  34.766  0.00  0.00           N  
ATOM   3230  CA  PRO   208      43.926  32.914  33.946  0.00  0.00           C  
ATOM   3231  C   PRO   208      43.436  32.244  32.666  0.00  0.00           C  
ATOM   3232  O   PRO   208      42.326  31.704  32.656  0.00  0.00           O  
ATOM   3233  CB  PRO   208      44.736  31.834  34.726  0.00  0.00           C  
ATOM   3234  CG  PRO   208      43.866  31.324  35.856  0.00  0.00           C  
ATOM   3235  CD  PRO   208      42.756  32.424  35.946  0.00  0.00           C  
ATOM   3236  HA  PRO   208      44.556  33.784  33.746  0.00  0.00           H  
ATOM   3237  HB2 PRO   208      44.996  31.024  34.046  0.00  0.00           H  
ATOM   3238  HB3 PRO   208      45.656  32.294  35.096  0.00  0.00           H  
ATOM   3239  HG2 PRO   208      43.506  30.324  35.606  0.00  0.00           H  
ATOM   3240  HG3 PRO   208      44.496  31.284  36.746  0.00  0.00           H  
ATOM   3241  HD2 PRO   208      41.766  31.974  36.056  0.00  0.00           H  
ATOM   3242  HD3 PRO   208      42.956  33.124  36.746  0.00  0.00           H  
ATOM   3243  N   VAL   209      44.246  32.334  31.566  0.00  0.00           N  
ATOM   3244  CA  VAL   209      43.946  31.694  30.266  0.00  0.00           C  
ATOM   3245  C   VAL   209      45.226  31.764  29.446  0.00  0.00           C  
ATOM   3246  O   VAL   209      45.956  32.764  29.406  0.00  0.00           O  
ATOM   3247  CB  VAL   209      42.756  32.384  29.536  0.00  0.00           C  
ATOM   3248  CG1 VAL   209      42.916  33.884  29.416  0.00  0.00           C  
ATOM   3249  CG2 VAL   209      42.406  31.714  28.146  0.00  0.00           C  
ATOM   3250  H   VAL   209      45.196  32.634  31.696  0.00  0.00           H  
ATOM   3251  HA  VAL   209      43.756  30.644  30.446  0.00  0.00           H  
ATOM   3252  HB  VAL   209      41.926  32.214  30.226  0.00  0.00           H  
ATOM   3253 1HG1 VAL   209      41.896  34.254  29.296  0.00  0.00           H  
ATOM   3254 2HG1 VAL   209      43.416  34.324  30.286  0.00  0.00           H  
ATOM   3255 3HG1 VAL   209      43.436  34.034  28.466  0.00  0.00           H  
ATOM   3256 1HG2 VAL   209      41.416  32.134  27.926  0.00  0.00           H  
ATOM   3257 2HG2 VAL   209      43.096  32.174  27.446  0.00  0.00           H  
ATOM   3258 3HG2 VAL   209      42.346  30.634  28.196  0.00  0.00           H  
ATOM   3259  N   LYS   210      45.396  30.674  28.726  0.00  0.00           N  
ATOM   3260  CA  LYS   210      46.536  30.394  27.826  0.00  0.00           C  
ATOM   3261  C   LYS   210      46.086  29.954  26.476  0.00  0.00           C  
ATOM   3262  O   LYS   210      46.596  30.374  25.486  0.00  0.00           O  
ATOM   3263  CB  LYS   210      47.426  29.284  28.386  0.00  0.00           C  
ATOM   3264  CG  LYS   210      47.876  29.564  29.866  0.00  0.00           C  
ATOM   3265  CD  LYS   210      48.716  28.414  30.416  0.00  0.00           C  
ATOM   3266  CE  LYS   210      49.236  28.684  31.846  0.00  0.00           C  
ATOM   3267  NZ  LYS   210      50.156  27.594  32.216  0.00  0.00           N1+
ATOM   3268  H   LYS   210      44.796  29.874  28.886  0.00  0.00           H  
ATOM   3269  HA  LYS   210      47.206  31.254  27.796  0.00  0.00           H  
ATOM   3270  HB2 LYS   210      46.976  28.294  28.346  0.00  0.00           H  
ATOM   3271  HB3 LYS   210      48.376  29.254  27.856  0.00  0.00           H  
ATOM   3272  HG2 LYS   210      48.506  30.464  29.876  0.00  0.00           H  
ATOM   3273  HG3 LYS   210      46.976  29.744  30.456  0.00  0.00           H  
ATOM   3274  HD2 LYS   210      48.156  27.474  30.366  0.00  0.00           H  
ATOM   3275  HD3 LYS   210      49.596  28.364  29.786  0.00  0.00           H  
ATOM   3276  HE2 LYS   210      49.746  29.644  31.746  0.00  0.00           H  
ATOM   3277  HE3 LYS   210      48.316  28.744  32.436  0.00  0.00           H  
ATOM   3278  HZ1 LYS   210      49.856  26.714  32.606  0.00  0.00           H  
ATOM   3279  HZ2 LYS   210      50.856  27.434  31.506  0.00  0.00           H  
ATOM   3280  HZ3 LYS   210      50.696  27.814  33.036  0.00  0.00           H  
ATOM   3281  N   THR   211      45.006  29.144  26.386  0.00  0.00           N  
ATOM   3282  CA  THR   211      44.346  28.514  25.216  0.00  0.00           C  
ATOM   3283  C   THR   211      42.796  28.754  25.276  0.00  0.00           C  
ATOM   3284  O   THR   211      42.216  28.844  26.336  0.00  0.00           O  
ATOM   3285  CB  THR   211      44.686  26.994  25.186  0.00  0.00           C  
ATOM   3286  CG2 THR   211      43.806  26.374  24.176  0.00  0.00           C  
ATOM   3287  OG1 THR   211      46.026  26.834  24.836  0.00  0.00           O  
ATOM   3288  H   THR   211      44.486  29.064  27.246  0.00  0.00           H  
ATOM   3289  HA  THR   211      44.616  29.064  24.316  0.00  0.00           H  
ATOM   3290  HB  THR   211      44.636  26.634  26.216  0.00  0.00           H  
ATOM   3291  HG1 THR   211      46.376  26.024  25.206  0.00  0.00           H  
ATOM   3292 1HG2 THR   211      42.776  26.304  24.526  0.00  0.00           H  
ATOM   3293 2HG2 THR   211      43.846  26.944  23.246  0.00  0.00           H  
ATOM   3294 3HG2 THR   211      44.186  25.364  24.036  0.00  0.00           H  
ATOM   3295  N   VAL   212      42.166  28.914  24.066  0.00  0.00           N  
ATOM   3296  CA  VAL   212      40.716  29.134  23.826  0.00  0.00           C  
ATOM   3297  C   VAL   212      40.346  28.144  22.706  0.00  0.00           C  
ATOM   3298  O   VAL   212      40.856  28.264  21.616  0.00  0.00           O  
ATOM   3299  CB  VAL   212      40.376  30.584  23.556  0.00  0.00           C  
ATOM   3300  CG1 VAL   212      41.436  31.384  22.706  0.00  0.00           C  
ATOM   3301  CG2 VAL   212      38.976  30.664  23.106  0.00  0.00           C  
ATOM   3302  H   VAL   212      42.666  28.994  23.196  0.00  0.00           H  
ATOM   3303  HA  VAL   212      40.216  28.754  24.716  0.00  0.00           H  
ATOM   3304  HB  VAL   212      40.516  31.134  24.486  0.00  0.00           H  
ATOM   3305 1HG1 VAL   212      41.526  30.894  21.736  0.00  0.00           H  
ATOM   3306 2HG1 VAL   212      41.236  32.454  22.616  0.00  0.00           H  
ATOM   3307 3HG1 VAL   212      42.386  31.304  23.246  0.00  0.00           H  
ATOM   3308 1HG2 VAL   212      38.846  30.044  22.226  0.00  0.00           H  
ATOM   3309 2HG2 VAL   212      38.276  30.304  23.866  0.00  0.00           H  
ATOM   3310 3HG2 VAL   212      38.746  31.724  22.956  0.00  0.00           H  
ATOM   3311  N   HIE   213      39.346  27.304  23.056  0.00  0.00           N  
ATOM   3312  CA  HIE   213      38.836  26.174  22.196  0.00  0.00           C  
ATOM   3313  C   HIE   213      37.406  26.504  21.676  0.00  0.00           C  
ATOM   3314  O   HIE   213      36.556  26.914  22.466  0.00  0.00           O  
ATOM   3315  CB  HIE   213      38.806  24.874  22.976  0.00  0.00           C  
ATOM   3316  CG  HIE   213      39.986  23.984  22.726  0.00  0.00           C  
ATOM   3317  CD2 HIE   213      40.006  23.054  21.776  0.00  0.00           C  
ATOM   3318  ND1 HIE   213      41.066  23.834  23.586  0.00  0.00           N  
ATOM   3319  CE1 HIE   213      41.846  22.934  22.956  0.00  0.00           C  
ATOM   3320  NE2 HIE   213      41.206  22.454  21.836  0.00  0.00           N  
ATOM   3321  H   HIE   213      39.096  27.424  24.036  0.00  0.00           H  
ATOM   3322  HA  HIE   213      39.356  26.054  21.246  0.00  0.00           H  
ATOM   3323  HB2 HIE   213      38.716  24.974  24.056  0.00  0.00           H  
ATOM   3324  HB3 HIE   213      37.906  24.374  22.606  0.00  0.00           H  
ATOM   3325  HD2 HIE   213      39.156  22.864  21.136  0.00  0.00           H  
ATOM   3326  HE1 HIE   213      42.716  22.464  23.386  0.00  0.00           H  
ATOM   3327  HE2 HIE   213      41.516  21.684  21.266  0.00  0.00           H  
ATOM   3328  N   THR   214      37.046  26.164  20.466  0.00  0.00           N  
ATOM   3329  CA  THR   214      35.676  26.094  19.896  0.00  0.00           C  
ATOM   3330  C   THR   214      35.826  25.664  18.396  0.00  0.00           C  
ATOM   3331  O   THR   214      36.876  25.814  17.776  0.00  0.00           O  
ATOM   3332  CB  THR   214      34.806  27.314  20.146  0.00  0.00           C  
ATOM   3333  CG2 THR   214      35.356  28.534  19.356  0.00  0.00           C  
ATOM   3334  OG1 THR   214      33.406  27.104  19.746  0.00  0.00           O  
ATOM   3335  H   THR   214      37.806  25.824  19.896  0.00  0.00           H  
ATOM   3336  HA  THR   214      35.236  25.244  20.406  0.00  0.00           H  
ATOM   3337  HB  THR   214      34.746  27.634  21.186  0.00  0.00           H  
ATOM   3338  HG1 THR   214      32.976  27.404  20.546  0.00  0.00           H  
ATOM   3339 1HG2 THR   214      34.906  29.454  19.726  0.00  0.00           H  
ATOM   3340 2HG2 THR   214      36.436  28.514  19.556  0.00  0.00           H  
ATOM   3341 3HG2 THR   214      35.146  28.514  18.286  0.00  0.00           H  
ATOM   3342  N   ASP   215      34.686  25.144  17.886  0.00  0.00           N  
ATOM   3343  CA  ASP   215      34.326  24.724  16.576  0.00  0.00           C  
ATOM   3344  C   ASP   215      33.996  25.924  15.736  0.00  0.00           C  
ATOM   3345  O   ASP   215      33.926  25.754  14.536  0.00  0.00           O  
ATOM   3346  CB  ASP   215      33.156  23.724  16.716  0.00  0.00           C  
ATOM   3347  CG  ASP   215      31.796  24.234  17.216  0.00  0.00           C  
ATOM   3348  OD1 ASP   215      31.546  24.224  18.436  0.00  0.00           O  
ATOM   3349  OD2 ASP   215      30.936  24.634  16.406  0.00  0.00           O1-
ATOM   3350  H   ASP   215      33.996  24.994  18.606  0.00  0.00           H  
ATOM   3351  HA  ASP   215      35.226  24.244  16.206  0.00  0.00           H  
ATOM   3352  HB2 ASP   215      32.996  23.104  15.836  0.00  0.00           H  
ATOM   3353  HB3 ASP   215      33.626  23.064  17.456  0.00  0.00           H  
ATOM   3354  N   ASN   216      33.696  27.174  16.296  0.00  0.00           N  
ATOM   3355  CA  ASN   216      32.956  28.264  15.656  0.00  0.00           C  
ATOM   3356  C   ASN   216      33.456  28.824  14.256  0.00  0.00           C  
ATOM   3357  O   ASN   216      34.666  29.124  14.096  0.00  0.00           O  
ATOM   3358  CB  ASN   216      32.616  29.394  16.666  0.00  0.00           C  
ATOM   3359  CG  ASN   216      31.696  30.434  16.156  0.00  0.00           C  
ATOM   3360  ND2 ASN   216      30.426  30.214  16.336  0.00  0.00           N  
ATOM   3361  OD1 ASN   216      32.086  31.474  15.566  0.00  0.00           O  
ATOM   3362  H   ASN   216      33.856  27.284  17.286  0.00  0.00           H  
ATOM   3363  HA  ASN   216      31.996  27.804  15.426  0.00  0.00           H  
ATOM   3364  HB2 ASN   216      32.266  29.014  17.626  0.00  0.00           H  
ATOM   3365  HB3 ASN   216      33.616  29.814  16.816  0.00  0.00           H  
ATOM   3366 1HD2 ASN   216      29.806  30.934  15.986  0.00  0.00           H  
ATOM   3367 2HD2 ASN   216      30.176  29.324  16.746  0.00  0.00           H  
ATOM   3368  N   GLY   217      32.576  28.994  13.246  0.00  0.00           N  
ATOM   3369  CA  GLY   217      32.996  29.734  12.056  0.00  0.00           C  
ATOM   3370  C   GLY   217      32.206  31.054  11.726  0.00  0.00           C  
ATOM   3371  O   GLY   217      32.556  31.824  10.826  0.00  0.00           O  
ATOM   3372  H   GLY   217      31.606  28.754  13.406  0.00  0.00           H  
ATOM   3373  HA2 GLY   217      34.036  30.044  12.136  0.00  0.00           H  
ATOM   3374  HA3 GLY   217      32.916  29.104  11.166  0.00  0.00           H  
ATOM   3375  N   SER   218      31.386  31.444  12.646  0.00  0.00           N  
ATOM   3376  CA  SER   218      30.376  32.574  12.466  0.00  0.00           C  
ATOM   3377  C   SER   218      30.756  33.984  13.026  0.00  0.00           C  
ATOM   3378  O   SER   218      30.276  35.014  12.556  0.00  0.00           O  
ATOM   3379  CB  SER   218      29.006  32.134  13.036  0.00  0.00           C  
ATOM   3380  OG  SER   218      28.996  32.114  14.446  0.00  0.00           O  
ATOM   3381  H   SER   218      31.286  30.964  13.526  0.00  0.00           H  
ATOM   3382  HA  SER   218      30.236  32.694  11.396  0.00  0.00           H  
ATOM   3383  HB2 SER   218      28.246  32.864  12.776  0.00  0.00           H  
ATOM   3384  HB3 SER   218      28.686  31.124  12.776  0.00  0.00           H  
ATOM   3385  HG  SER   218      28.366  32.754  14.766  0.00  0.00           H  
ATOM   3386  N   ASN   219      31.526  34.004  14.096  0.00  0.00           N  
ATOM   3387  CA  ASN   219      31.966  35.164  14.846  0.00  0.00           C  
ATOM   3388  C   ASN   219      33.406  35.064  15.356  0.00  0.00           C  
ATOM   3389  O   ASN   219      34.196  36.044  15.356  0.00  0.00           O  
ATOM   3390  CB  ASN   219      31.036  35.464  16.026  0.00  0.00           C  
ATOM   3391  CG  ASN   219      31.226  34.524  17.256  0.00  0.00           C  
ATOM   3392  ND2 ASN   219      30.466  33.454  17.436  0.00  0.00           N  
ATOM   3393  OD1 ASN   219      31.866  34.874  18.206  0.00  0.00           O  
ATOM   3394  H   ASN   219      31.976  33.124  14.306  0.00  0.00           H  
ATOM   3395  HA  ASN   219      31.896  35.994  14.146  0.00  0.00           H  
ATOM   3396  HB2 ASN   219      31.116  36.514  16.286  0.00  0.00           H  
ATOM   3397  HB3 ASN   219      29.986  35.374  15.756  0.00  0.00           H  
ATOM   3398 1HD2 ASN   219      30.616  32.934  18.286  0.00  0.00           H  
ATOM   3399 2HD2 ASN   219      29.826  33.134  16.726  0.00  0.00           H  
ATOM   3400  N   PHE   220      33.896  33.834  15.646  0.00  0.00           N  
ATOM   3401  CA  PHE   220      35.186  33.644  16.336  0.00  0.00           C  
ATOM   3402  C   PHE   220      36.446  33.794  15.386  0.00  0.00           C  
ATOM   3403  O   PHE   220      37.596  33.784  15.796  0.00  0.00           O  
ATOM   3404  CB  PHE   220      34.986  32.204  16.906  0.00  0.00           C  
ATOM   3405  CG  PHE   220      36.276  31.744  17.566  0.00  0.00           C  
ATOM   3406  CD1 PHE   220      37.106  30.584  17.176  0.00  0.00           C  
ATOM   3407  CD2 PHE   220      36.726  32.594  18.606  0.00  0.00           C  
ATOM   3408  CE1 PHE   220      38.246  30.324  17.956  0.00  0.00           C  
ATOM   3409  CE2 PHE   220      37.866  32.204  19.376  0.00  0.00           C  
ATOM   3410  CZ  PHE   220      38.596  31.094  19.046  0.00  0.00           C  
ATOM   3411  H   PHE   220      33.256  33.044  15.646  0.00  0.00           H  
ATOM   3412  HA  PHE   220      35.306  34.324  17.176  0.00  0.00           H  
ATOM   3413  HB2 PHE   220      34.156  32.194  17.606  0.00  0.00           H  
ATOM   3414  HB3 PHE   220      34.956  31.584  16.006  0.00  0.00           H  
ATOM   3415  HD1 PHE   220      36.966  30.114  16.216  0.00  0.00           H  
ATOM   3416  HD2 PHE   220      36.146  33.464  18.886  0.00  0.00           H  
ATOM   3417  HE1 PHE   220      38.936  29.514  17.786  0.00  0.00           H  
ATOM   3418  HE2 PHE   220      38.276  32.844  20.136  0.00  0.00           H  
ATOM   3419  HZ  PHE   220      39.456  30.954  19.686  0.00  0.00           H  
ATOM   3420  N   THR   221      36.146  34.044  14.116  0.00  0.00           N  
ATOM   3421  CA  THR   221      37.166  34.434  13.066  0.00  0.00           C  
ATOM   3422  C   THR   221      37.236  35.884  12.766  0.00  0.00           C  
ATOM   3423  O   THR   221      38.096  36.284  11.996  0.00  0.00           O  
ATOM   3424  CB  THR   221      36.976  33.684  11.736  0.00  0.00           C  
ATOM   3425  CG2 THR   221      37.186  32.194  12.016  0.00  0.00           C  
ATOM   3426  OG1 THR   221      35.626  33.914  11.406  0.00  0.00           O  
ATOM   3427  H   THR   221      35.176  34.044  13.856  0.00  0.00           H  
ATOM   3428  HA  THR   221      38.156  34.144  13.416  0.00  0.00           H  
ATOM   3429  HB  THR   221      37.646  34.104  10.986  0.00  0.00           H  
ATOM   3430  HG1 THR   221      35.426  33.584  10.526  0.00  0.00           H  
ATOM   3431 1HG2 THR   221      37.156  31.584  11.106  0.00  0.00           H  
ATOM   3432 2HG2 THR   221      38.156  31.974  12.446  0.00  0.00           H  
ATOM   3433 3HG2 THR   221      36.456  31.804  12.726  0.00  0.00           H  
ATOM   3434  N   SER   222      36.276  36.654  13.286  0.00  0.00           N  
ATOM   3435  CA  SER   222      36.276  38.124  13.106  0.00  0.00           C  
ATOM   3436  C   SER   222      37.556  38.874  13.656  0.00  0.00           C  
ATOM   3437  O   SER   222      38.086  38.574  14.776  0.00  0.00           O  
ATOM   3438  CB  SER   222      35.076  38.834  13.686  0.00  0.00           C  
ATOM   3439  OG  SER   222      33.876  38.244  13.146  0.00  0.00           O  
ATOM   3440  H   SER   222      35.636  36.254  13.956  0.00  0.00           H  
ATOM   3441  HA  SER   222      36.266  38.304  12.026  0.00  0.00           H  
ATOM   3442  HB2 SER   222      34.976  38.634  14.756  0.00  0.00           H  
ATOM   3443  HB3 SER   222      35.106  39.894  13.416  0.00  0.00           H  
ATOM   3444  HG  SER   222      33.996  37.294  13.126  0.00  0.00           H  
ATOM   3445  N   THR   223      38.126  39.904  12.936  0.00  0.00           N  
ATOM   3446  CA  THR   223      39.436  40.584  13.136  0.00  0.00           C  
ATOM   3447  C   THR   223      39.536  41.174  14.606  0.00  0.00           C  
ATOM   3448  O   THR   223      40.546  41.034  15.236  0.00  0.00           O  
ATOM   3449  CB  THR   223      39.816  41.514  12.026  0.00  0.00           C  
ATOM   3450  CG2 THR   223      39.946  40.814  10.656  0.00  0.00           C  
ATOM   3451  OG1 THR   223      38.826  42.504  11.766  0.00  0.00           O  
ATOM   3452  H   THR   223      37.666  40.164  12.076  0.00  0.00           H  
ATOM   3453  HA  THR   223      40.196  39.814  13.076  0.00  0.00           H  
ATOM   3454  HB  THR   223      40.816  41.854  12.296  0.00  0.00           H  
ATOM   3455  HG1 THR   223      39.316  43.324  11.676  0.00  0.00           H  
ATOM   3456 1HG2 THR   223      40.456  39.854  10.756  0.00  0.00           H  
ATOM   3457 2HG2 THR   223      38.936  40.694  10.256  0.00  0.00           H  
ATOM   3458 3HG2 THR   223      40.306  41.514   9.896  0.00  0.00           H  
ATOM   3459  N   THR   224      38.416  41.534  15.136  0.00  0.00           N  
ATOM   3460  CA  THR   224      38.406  42.044  16.566  0.00  0.00           C  
ATOM   3461  C   THR   224      38.636  40.944  17.606  0.00  0.00           C  
ATOM   3462  O   THR   224      39.286  41.184  18.626  0.00  0.00           O  
ATOM   3463  CB  THR   224      37.106  42.824  16.816  0.00  0.00           C  
ATOM   3464  CG2 THR   224      37.076  44.164  16.206  0.00  0.00           C  
ATOM   3465  OG1 THR   224      35.936  42.164  16.446  0.00  0.00           O  
ATOM   3466  H   THR   224      37.586  41.654  14.576  0.00  0.00           H  
ATOM   3467  HA  THR   224      39.236  42.734  16.676  0.00  0.00           H  
ATOM   3468  HB  THR   224      37.076  42.944  17.906  0.00  0.00           H  
ATOM   3469  HG1 THR   224      35.746  42.444  15.546  0.00  0.00           H  
ATOM   3470 1HG2 THR   224      36.146  44.674  16.476  0.00  0.00           H  
ATOM   3471 2HG2 THR   224      37.896  44.764  16.606  0.00  0.00           H  
ATOM   3472 3HG2 THR   224      37.066  44.074  15.126  0.00  0.00           H  
ATOM   3473  N   VAL   225      38.236  39.694  17.346  0.00  0.00           N  
ATOM   3474  CA  VAL   225      38.446  38.504  18.246  0.00  0.00           C  
ATOM   3475  C   VAL   225      39.916  38.024  18.126  0.00  0.00           C  
ATOM   3476  O   VAL   225      40.586  37.724  19.096  0.00  0.00           O  
ATOM   3477  CB  VAL   225      37.406  37.434  17.846  0.00  0.00           C  
ATOM   3478  CG1 VAL   225      37.626  36.084  18.496  0.00  0.00           C  
ATOM   3479  CG2 VAL   225      35.996  37.854  18.206  0.00  0.00           C  
ATOM   3480  H   VAL   225      37.826  39.564  16.436  0.00  0.00           H  
ATOM   3481  HA  VAL   225      38.216  38.834  19.256  0.00  0.00           H  
ATOM   3482  HB  VAL   225      37.446  37.344  16.756  0.00  0.00           H  
ATOM   3483 1HG1 VAL   225      37.426  36.234  19.566  0.00  0.00           H  
ATOM   3484 2HG1 VAL   225      37.116  35.274  17.976  0.00  0.00           H  
ATOM   3485 3HG1 VAL   225      38.656  35.754  18.366  0.00  0.00           H  
ATOM   3486 1HG2 VAL   225      35.276  37.064  17.966  0.00  0.00           H  
ATOM   3487 2HG2 VAL   225      35.896  38.074  19.266  0.00  0.00           H  
ATOM   3488 3HG2 VAL   225      35.716  38.724  17.606  0.00  0.00           H  
ATOM   3489  N   LYS   226      40.446  38.104  16.886  0.00  0.00           N  
ATOM   3490  CA  LYS   226      41.846  37.844  16.576  0.00  0.00           C  
ATOM   3491  C   LYS   226      42.776  39.004  17.126  0.00  0.00           C  
ATOM   3492  O   LYS   226      43.836  38.714  17.526  0.00  0.00           O  
ATOM   3493  CB  LYS   226      41.886  37.624  15.056  0.00  0.00           C  
ATOM   3494  CG  LYS   226      41.366  36.344  14.426  0.00  0.00           C  
ATOM   3495  CD  LYS   226      41.346  36.424  12.836  0.00  0.00           C  
ATOM   3496  CE  LYS   226      40.896  35.144  12.216  0.00  0.00           C  
ATOM   3497  NZ  LYS   226      40.756  35.234  10.776  0.00  0.00           N1+
ATOM   3498  H   LYS   226      39.796  38.174  16.126  0.00  0.00           H  
ATOM   3499  HA  LYS   226      42.096  36.914  17.096  0.00  0.00           H  
ATOM   3500  HB2 LYS   226      41.476  38.494  14.536  0.00  0.00           H  
ATOM   3501  HB3 LYS   226      42.946  37.514  14.826  0.00  0.00           H  
ATOM   3502  HG2 LYS   226      41.896  35.484  14.826  0.00  0.00           H  
ATOM   3503  HG3 LYS   226      40.326  36.204  14.726  0.00  0.00           H  
ATOM   3504  HD2 LYS   226      40.486  37.084  12.726  0.00  0.00           H  
ATOM   3505  HD3 LYS   226      42.296  36.834  12.506  0.00  0.00           H  
ATOM   3506  HE2 LYS   226      41.626  34.384  12.506  0.00  0.00           H  
ATOM   3507  HE3 LYS   226      39.956  34.854  12.676  0.00  0.00           H  
ATOM   3508  HZ1 LYS   226      40.346  34.404  10.366  0.00  0.00           H  
ATOM   3509  HZ2 LYS   226      40.266  36.034  10.406  0.00  0.00           H  
ATOM   3510  HZ3 LYS   226      41.636  35.354  10.306  0.00  0.00           H  
ATOM   3511  N   ALA   227      42.246  40.234  17.316  0.00  0.00           N  
ATOM   3512  CA  ALA   227      42.946  41.294  17.996  0.00  0.00           C  
ATOM   3513  C   ALA   227      42.726  41.254  19.536  0.00  0.00           C  
ATOM   3514  O   ALA   227      43.596  41.684  20.236  0.00  0.00           O  
ATOM   3515  CB  ALA   227      42.546  42.654  17.346  0.00  0.00           C  
ATOM   3516  H   ALA   227      41.426  40.474  16.766  0.00  0.00           H  
ATOM   3517  HA  ALA   227      44.016  41.194  17.836  0.00  0.00           H  
ATOM   3518  HB1 ALA   227      41.496  42.704  17.076  0.00  0.00           H  
ATOM   3519  HB2 ALA   227      42.806  43.354  18.136  0.00  0.00           H  
ATOM   3520  HB3 ALA   227      43.146  42.724  16.436  0.00  0.00           H  
ATOM   3521  N   ALA   228      41.666  40.624  20.096  0.00  0.00           N  
ATOM   3522  CA  ALA   228      41.646  40.134  21.506  0.00  0.00           C  
ATOM   3523  C   ALA   228      42.706  39.054  21.906  0.00  0.00           C  
ATOM   3524  O   ALA   228      43.356  39.244  22.976  0.00  0.00           O  
ATOM   3525  CB  ALA   228      40.216  39.774  21.916  0.00  0.00           C  
ATOM   3526  H   ALA   228      40.916  40.404  19.456  0.00  0.00           H  
ATOM   3527  HA  ALA   228      42.056  40.984  22.046  0.00  0.00           H  
ATOM   3528  HB1 ALA   228      40.246  39.264  22.876  0.00  0.00           H  
ATOM   3529  HB2 ALA   228      39.566  40.644  21.886  0.00  0.00           H  
ATOM   3530  HB3 ALA   228      39.876  39.044  21.166  0.00  0.00           H  
ATOM   3531  N   CYS   229      42.946  38.054  21.086  0.00  0.00           N  
ATOM   3532  CA  CYS   229      43.796  36.924  21.296  0.00  0.00           C  
ATOM   3533  C   CYS   229      45.176  37.404  21.236  0.00  0.00           C  
ATOM   3534  O   CYS   229      45.926  37.014  22.106  0.00  0.00           O  
ATOM   3535  CB  CYS   229      43.466  35.824  20.246  0.00  0.00           C  
ATOM   3536  SG  CYS   229      41.806  35.144  20.346  0.00  0.00           S  
ATOM   3537  H   CYS   229      42.416  38.124  20.226  0.00  0.00           H  
ATOM   3538  HA  CYS   229      43.626  36.684  22.346  0.00  0.00           H  
ATOM   3539  HB2 CYS   229      43.696  36.234  19.256  0.00  0.00           H  
ATOM   3540  HB3 CYS   229      44.226  35.054  20.366  0.00  0.00           H  
ATOM   3541  HG  CYS   229      41.126  36.144  19.756  0.00  0.00           H  
ATOM   3542  N   TRP   230      45.576  38.294  20.296  0.00  0.00           N  
ATOM   3543  CA  TRP   230      46.946  38.884  20.236  0.00  0.00           C  
ATOM   3544  C   TRP   230      47.326  39.684  21.486  0.00  0.00           C  
ATOM   3545  O   TRP   230      48.386  39.384  22.066  0.00  0.00           O  
ATOM   3546  CB  TRP   230      47.016  39.714  18.916  0.00  0.00           C  
ATOM   3547  CG  TRP   230      48.266  40.554  18.626  0.00  0.00           C  
ATOM   3548  CD1 TRP   230      49.476  40.204  18.216  0.00  0.00           C  
ATOM   3549  CD2 TRP   230      48.406  42.024  18.656  0.00  0.00           C  
ATOM   3550  CE2 TRP   230      49.666  42.474  18.206  0.00  0.00           C  
ATOM   3551  CE3 TRP   230      47.516  42.984  19.166  0.00  0.00           C  
ATOM   3552  NE1 TRP   230      50.276  41.274  17.836  0.00  0.00           N  
ATOM   3553  CZ2 TRP   230      50.076  43.794  18.266  0.00  0.00           C  
ATOM   3554  CZ3 TRP   230      47.876  44.354  19.066  0.00  0.00           C  
ATOM   3555  CH2 TRP   230      49.116  44.754  18.716  0.00  0.00           C  
ATOM   3556  H   TRP   230      44.926  38.504  19.556  0.00  0.00           H  
ATOM   3557  HA  TRP   230      47.716  38.134  20.066  0.00  0.00           H  
ATOM   3558  HB2 TRP   230      46.976  38.994  18.106  0.00  0.00           H  
ATOM   3559  HB3 TRP   230      46.096  40.304  18.896  0.00  0.00           H  
ATOM   3560  HD1 TRP   230      49.616  39.174  17.926  0.00  0.00           H  
ATOM   3561  HE1 TRP   230      51.126  41.114  17.296  0.00  0.00           H  
ATOM   3562  HE3 TRP   230      46.486  42.744  19.406  0.00  0.00           H  
ATOM   3563  HZ2 TRP   230      51.026  44.044  17.806  0.00  0.00           H  
ATOM   3564  HZ3 TRP   230      47.176  45.084  19.446  0.00  0.00           H  
ATOM   3565  HH2 TRP   230      49.316  45.814  18.696  0.00  0.00           H  
ATOM   3566  N   TRP   231      46.576  40.654  21.846  0.00  0.00           N  
ATOM   3567  CA  TRP   231      46.816  41.624  22.906  0.00  0.00           C  
ATOM   3568  C   TRP   231      46.906  40.894  24.256  0.00  0.00           C  
ATOM   3569  O   TRP   231      47.926  40.954  24.946  0.00  0.00           O  
ATOM   3570  CB  TRP   231      45.796  42.764  22.836  0.00  0.00           C  
ATOM   3571  CG  TRP   231      46.156  43.904  23.636  0.00  0.00           C  
ATOM   3572  CD1 TRP   231      47.006  44.904  23.296  0.00  0.00           C  
ATOM   3573  CD2 TRP   231      45.756  44.304  24.976  0.00  0.00           C  
ATOM   3574  CE2 TRP   231      46.516  45.444  25.416  0.00  0.00           C  
ATOM   3575  CE3 TRP   231      44.916  43.634  25.826  0.00  0.00           C  
ATOM   3576  NE1 TRP   231      47.276  45.824  24.306  0.00  0.00           N  
ATOM   3577  CZ2 TRP   231      46.336  45.914  26.766  0.00  0.00           C  
ATOM   3578  CZ3 TRP   231      44.766  44.074  27.156  0.00  0.00           C  
ATOM   3579  CH2 TRP   231      45.486  45.194  27.586  0.00  0.00           C  
ATOM   3580  H   TRP   231      45.676  40.734  21.406  0.00  0.00           H  
ATOM   3581  HA  TRP   231      47.796  42.024  22.626  0.00  0.00           H  
ATOM   3582  HB2 TRP   231      45.706  43.104  21.796  0.00  0.00           H  
ATOM   3583  HB3 TRP   231      44.836  42.334  23.086  0.00  0.00           H  
ATOM   3584  HD1 TRP   231      47.566  44.924  22.376  0.00  0.00           H  
ATOM   3585  HE1 TRP   231      47.846  46.644  24.206  0.00  0.00           H  
ATOM   3586  HE3 TRP   231      44.396  42.734  25.506  0.00  0.00           H  
ATOM   3587  HZ2 TRP   231      46.866  46.804  27.056  0.00  0.00           H  
ATOM   3588  HZ3 TRP   231      44.126  43.494  27.806  0.00  0.00           H  
ATOM   3589  HH2 TRP   231      45.356  45.434  28.626  0.00  0.00           H  
ATOM   3590  N   ALA   232      45.866  40.094  24.646  0.00  0.00           N  
ATOM   3591  CA  ALA   232      45.826  39.304  25.866  0.00  0.00           C  
ATOM   3592  C   ALA   232      46.916  38.144  25.756  0.00  0.00           C  
ATOM   3593  O   ALA   232      47.196  37.544  26.796  0.00  0.00           O  
ATOM   3594  CB  ALA   232      44.456  38.664  26.236  0.00  0.00           C  
ATOM   3595  H   ALA   232      45.006  40.124  24.106  0.00  0.00           H  
ATOM   3596  HA  ALA   232      46.066  39.944  26.716  0.00  0.00           H  
ATOM   3597  HB1 ALA   232      44.676  37.974  27.046  0.00  0.00           H  
ATOM   3598  HB2 ALA   232      43.706  39.314  26.696  0.00  0.00           H  
ATOM   3599  HB3 ALA   232      44.026  38.154  25.366  0.00  0.00           H  
ATOM   3600  N   GLY   233      47.296  37.804  24.576  0.00  0.00           N  
ATOM   3601  CA  GLY   233      48.366  36.834  24.226  0.00  0.00           C  
ATOM   3602  C   GLY   233      47.956  35.444  24.436  0.00  0.00           C  
ATOM   3603  O   GLY   233      48.536  34.844  25.296  0.00  0.00           O  
ATOM   3604  H   GLY   233      46.926  38.324  23.796  0.00  0.00           H  
ATOM   3605  HA2 GLY   233      48.776  36.924  23.216  0.00  0.00           H  
ATOM   3606  HA3 GLY   233      49.296  36.954  24.776  0.00  0.00           H  
ATOM   3607  N   ILE   234      46.966  34.924  23.626  0.00  0.00           N  
ATOM   3608  CA  ILE   234      46.306  33.604  23.826  0.00  0.00           C  
ATOM   3609  C   ILE   234      46.056  32.704  22.516  0.00  0.00           C  
ATOM   3610  O   ILE   234      45.976  33.254  21.406  0.00  0.00           O  
ATOM   3611  CB  ILE   234      45.016  33.724  24.636  0.00  0.00           C  
ATOM   3612  CG1 ILE   234      44.016  34.734  23.966  0.00  0.00           C  
ATOM   3613  CG2 ILE   234      45.356  34.014  26.106  0.00  0.00           C  
ATOM   3614  CD1 ILE   234      42.726  34.574  24.766  0.00  0.00           C  
ATOM   3615  H   ILE   234      46.786  35.464  22.796  0.00  0.00           H  
ATOM   3616  HA  ILE   234      46.956  32.924  24.376  0.00  0.00           H  
ATOM   3617  HB  ILE   234      44.656  32.704  24.576  0.00  0.00           H  
ATOM   3618 2HG1 ILE   234      44.386  35.754  24.086  0.00  0.00           H  
ATOM   3619 3HG1 ILE   234      43.746  34.484  22.946  0.00  0.00           H  
ATOM   3620 1HG2 ILE   234      46.146  33.274  26.236  0.00  0.00           H  
ATOM   3621 2HG2 ILE   234      45.736  35.034  26.176  0.00  0.00           H  
ATOM   3622 3HG2 ILE   234      44.496  33.814  26.746  0.00  0.00           H  
ATOM   3623 1HD1 ILE   234      42.626  35.024  25.756  0.00  0.00           H  
ATOM   3624 2HD1 ILE   234      41.866  34.984  24.236  0.00  0.00           H  
ATOM   3625 3HD1 ILE   234      42.496  33.514  24.766  0.00  0.00           H  
ATOM   3626  N   LYS   235      45.996  31.414  22.626  0.00  0.00           N  
ATOM   3627  CA  LYS   235      45.966  30.494  21.486  0.00  0.00           C  
ATOM   3628  C   LYS   235      44.596  29.984  20.956  0.00  0.00           C  
ATOM   3629  O   LYS   235      43.846  29.334  21.756  0.00  0.00           O  
ATOM   3630  CB  LYS   235      46.796  29.314  21.896  0.00  0.00           C  
ATOM   3631  CG  LYS   235      48.266  29.384  21.556  0.00  0.00           C  
ATOM   3632  CD  LYS   235      49.226  28.364  22.226  0.00  0.00           C  
ATOM   3633  CE  LYS   235      48.576  26.994  22.456  0.00  0.00           C  
ATOM   3634  NZ  LYS   235      48.256  26.304  21.136  0.00  0.00           N1+
ATOM   3635  H   LYS   235      46.116  30.974  23.526  0.00  0.00           H  
ATOM   3636  HA  LYS   235      46.496  30.924  20.636  0.00  0.00           H  
ATOM   3637  HB2 LYS   235      46.736  29.054  22.956  0.00  0.00           H  
ATOM   3638  HB3 LYS   235      46.426  28.424  21.386  0.00  0.00           H  
ATOM   3639  HG2 LYS   235      48.376  29.464  20.476  0.00  0.00           H  
ATOM   3640  HG3 LYS   235      48.576  30.404  21.786  0.00  0.00           H  
ATOM   3641  HD2 LYS   235      50.096  28.264  21.586  0.00  0.00           H  
ATOM   3642  HD3 LYS   235      49.556  28.684  23.216  0.00  0.00           H  
ATOM   3643  HE2 LYS   235      49.266  26.334  23.006  0.00  0.00           H  
ATOM   3644  HE3 LYS   235      47.736  27.114  23.136  0.00  0.00           H  
ATOM   3645  HZ1 LYS   235      49.146  26.114  20.686  0.00  0.00           H  
ATOM   3646  HZ2 LYS   235      47.766  25.444  21.306  0.00  0.00           H  
ATOM   3647  HZ3 LYS   235      47.836  26.974  20.516  0.00  0.00           H  
ATOM   3648  N   GLN   236      44.256  30.194  19.716  0.00  0.00           N  
ATOM   3649  CA  GLN   236      42.986  29.684  19.176  0.00  0.00           C  
ATOM   3650  C   GLN   236      43.186  28.234  18.796  0.00  0.00           C  
ATOM   3651  O   GLN   236      44.056  27.904  17.976  0.00  0.00           O  
ATOM   3652  CB  GLN   236      42.566  30.424  17.926  0.00  0.00           C  
ATOM   3653  CG  GLN   236      42.256  31.864  18.256  0.00  0.00           C  
ATOM   3654  CD  GLN   236      41.336  32.504  17.246  0.00  0.00           C  
ATOM   3655  NE2 GLN   236      40.576  33.504  17.626  0.00  0.00           N  
ATOM   3656  OE1 GLN   236      41.066  32.104  16.106  0.00  0.00           O  
ATOM   3657  H   GLN   236      44.856  30.734  19.116  0.00  0.00           H  
ATOM   3658  HA  GLN   236      42.166  29.784  19.886  0.00  0.00           H  
ATOM   3659  HB2 GLN   236      43.406  30.374  17.236  0.00  0.00           H  
ATOM   3660  HB3 GLN   236      41.646  29.974  17.546  0.00  0.00           H  
ATOM   3661  HG2 GLN   236      41.736  31.874  19.216  0.00  0.00           H  
ATOM   3662  HG3 GLN   236      43.196  32.404  18.286  0.00  0.00           H  
ATOM   3663 1HE2 GLN   236      39.886  33.684  16.906  0.00  0.00           H  
ATOM   3664 2HE2 GLN   236      40.706  33.934  18.536  0.00  0.00           H  
ATOM   3665  N   GLU   237      42.256  27.394  19.156  0.00  0.00           N  
ATOM   3666  CA  GLU   237      42.296  25.964  18.956  0.00  0.00           C  
ATOM   3667  C   GLU   237      40.916  25.504  18.586  0.00  0.00           C  
ATOM   3668  O   GLU   237      39.876  26.144  18.916  0.00  0.00           O  
ATOM   3669  CB  GLU   237      42.766  25.374  20.296  0.00  0.00           C  
ATOM   3670  CG  GLU   237      44.316  25.524  20.476  0.00  0.00           C  
ATOM   3671  CD  GLU   237      45.186  24.714  19.486  0.00  0.00           C  
ATOM   3672  OE1 GLU   237      46.426  24.984  19.406  0.00  0.00           O  
ATOM   3673  OE2 GLU   237      44.626  23.864  18.756  0.00  0.00           O1-
ATOM   3674  H   GLU   237      41.466  27.784  19.656  0.00  0.00           H  
ATOM   3675  HA  GLU   237      43.006  25.794  18.146  0.00  0.00           H  
ATOM   3676  HB2 GLU   237      42.126  25.714  21.106  0.00  0.00           H  
ATOM   3677  HB3 GLU   237      42.616  24.294  20.366  0.00  0.00           H  
ATOM   3678  HG2 GLU   237      44.656  26.564  20.396  0.00  0.00           H  
ATOM   3679  HG3 GLU   237      44.546  25.114  21.456  0.00  0.00           H  
ATOM   3680  N   PHE   238      40.926  24.444  17.866  0.00  0.00           N  
ATOM   3681  CA  PHE   238      39.726  23.924  17.206  0.00  0.00           C  
ATOM   3682  C   PHE   238      39.176  22.754  18.036  0.00  0.00           C  
ATOM   3683  O   PHE   238      39.836  21.924  18.646  0.00  0.00           O  
ATOM   3684  CB  PHE   238      39.846  23.534  15.666  0.00  0.00           C  
ATOM   3685  CG  PHE   238      38.496  23.344  14.986  0.00  0.00           C  
ATOM   3686  CD1 PHE   238      37.916  22.074  15.016  0.00  0.00           C  
ATOM   3687  CD2 PHE   238      37.906  24.454  14.356  0.00  0.00           C  
ATOM   3688  CE1 PHE   238      36.746  21.934  14.236  0.00  0.00           C  
ATOM   3689  CE2 PHE   238      36.726  24.314  13.646  0.00  0.00           C  
ATOM   3690  CZ  PHE   238      36.186  23.014  13.546  0.00  0.00           C  
ATOM   3691  H   PHE   238      41.806  23.964  17.736  0.00  0.00           H  
ATOM   3692  HA  PHE   238      38.966  24.714  17.286  0.00  0.00           H  
ATOM   3693  HB2 PHE   238      40.406  24.324  15.166  0.00  0.00           H  
ATOM   3694  HB3 PHE   238      40.246  22.524  15.716  0.00  0.00           H  
ATOM   3695  HD1 PHE   238      38.526  21.364  15.546  0.00  0.00           H  
ATOM   3696  HD2 PHE   238      38.476  25.374  14.366  0.00  0.00           H  
ATOM   3697  HE1 PHE   238      36.296  20.964  14.086  0.00  0.00           H  
ATOM   3698  HE2 PHE   238      36.406  25.204  13.126  0.00  0.00           H  
ATOM   3699  HZ  PHE   238      35.346  22.924  12.876  0.00  0.00           H  
ATOM   3700  N   GLY   239      37.826  22.814  18.056  0.00  0.00           N  
ATOM   3701  CA  GLY   239      36.916  21.744  18.486  0.00  0.00           C  
ATOM   3702  C   GLY   239      36.866  21.784  20.056  0.00  0.00           C  
ATOM   3703  O   GLY   239      36.596  22.804  20.666  0.00  0.00           O  
ATOM   3704  H   GLY   239      37.336  23.514  17.516  0.00  0.00           H  
ATOM   3705  HA2 GLY   239      35.916  21.904  18.086  0.00  0.00           H  
ATOM   3706  HA3 GLY   239      37.296  20.754  18.256  0.00  0.00           H  
ATOM   3707  N   ILE   240      37.066  20.644  20.656  0.00  0.00           N  
ATOM   3708  CA  ILE   240      36.976  20.484  22.116  0.00  0.00           C  
ATOM   3709  C   ILE   240      38.156  19.784  22.696  0.00  0.00           C  
ATOM   3710  O   ILE   240      38.776  19.044  21.926  0.00  0.00           O  
ATOM   3711  CB  ILE   240      35.706  19.714  22.496  0.00  0.00           C  
ATOM   3712  CG1 ILE   240      35.656  18.214  21.916  0.00  0.00           C  
ATOM   3713  CG2 ILE   240      34.466  20.634  22.256  0.00  0.00           C  
ATOM   3714  CD1 ILE   240      34.286  17.494  22.246  0.00  0.00           C  
ATOM   3715  H   ILE   240      37.296  19.844  20.096  0.00  0.00           H  
ATOM   3716  HA  ILE   240      36.896  21.434  22.636  0.00  0.00           H  
ATOM   3717  HB  ILE   240      35.756  19.574  23.576  0.00  0.00           H  
ATOM   3718 2HG1 ILE   240      35.746  18.294  20.836  0.00  0.00           H  
ATOM   3719 3HG1 ILE   240      36.496  17.684  22.346  0.00  0.00           H  
ATOM   3720 1HG2 ILE   240      34.256  20.734  21.196  0.00  0.00           H  
ATOM   3721 2HG2 ILE   240      33.656  20.174  22.826  0.00  0.00           H  
ATOM   3722 3HG2 ILE   240      34.686  21.654  22.586  0.00  0.00           H  
ATOM   3723 1HD1 ILE   240      34.216  16.724  21.466  0.00  0.00           H  
ATOM   3724 2HD1 ILE   240      34.436  16.974  23.196  0.00  0.00           H  
ATOM   3725 3HD1 ILE   240      33.436  18.184  22.216  0.00  0.00           H  
ATOM   3726  N   PRO   241      38.646  20.194  23.896  0.00  0.00           N  
ATOM   3727  CA  PRO   241      39.826  19.454  24.466  0.00  0.00           C  
ATOM   3728  C   PRO   241      39.376  18.034  24.966  0.00  0.00           C  
ATOM   3729  O   PRO   241      39.906  17.014  24.676  0.00  0.00           O  
ATOM   3730  CB  PRO   241      40.296  20.344  25.596  0.00  0.00           C  
ATOM   3731  CG  PRO   241      39.146  21.304  25.906  0.00  0.00           C  
ATOM   3732  CD  PRO   241      38.216  21.344  24.646  0.00  0.00           C  
ATOM   3733  HA  PRO   241      40.626  19.444  23.736  0.00  0.00           H  
ATOM   3734  HB2 PRO   241      40.496  19.684  26.446  0.00  0.00           H  
ATOM   3735  HB3 PRO   241      41.146  20.924  25.226  0.00  0.00           H  
ATOM   3736  HG2 PRO   241      38.516  20.814  26.646  0.00  0.00           H  
ATOM   3737  HG3 PRO   241      39.466  22.314  26.156  0.00  0.00           H  
ATOM   3738  HD2 PRO   241      37.206  21.134  24.976  0.00  0.00           H  
ATOM   3739  HD3 PRO   241      38.316  22.224  24.016  0.00  0.00           H  
ATOM   3740  N   TYR   242      38.376  18.044  25.886  0.00  0.00           N  
ATOM   3741  CA  TYR   242      37.746  16.804  26.476  0.00  0.00           C  
ATOM   3742  C   TYR   242      37.076  15.904  25.446  0.00  0.00           C  
ATOM   3743  O   TYR   242      36.406  16.374  24.496  0.00  0.00           O  
ATOM   3744  CB  TYR   242      36.686  17.234  27.506  0.00  0.00           C  
ATOM   3745  CG  TYR   242      35.446  17.834  26.936  0.00  0.00           C  
ATOM   3746  CD1 TYR   242      34.266  17.044  26.816  0.00  0.00           C  
ATOM   3747  CD2 TYR   242      35.436  19.154  26.516  0.00  0.00           C  
ATOM   3748  CE1 TYR   242      33.106  17.554  26.256  0.00  0.00           C  
ATOM   3749  CE2 TYR   242      34.236  19.654  26.016  0.00  0.00           C  
ATOM   3750  CZ  TYR   242      33.076  18.914  25.886  0.00  0.00           C  
ATOM   3751  OH  TYR   242      31.926  19.354  25.316  0.00  0.00           O  
ATOM   3752  H   TYR   242      37.856  18.884  26.106  0.00  0.00           H  
ATOM   3753  HA  TYR   242      38.476  16.164  26.966  0.00  0.00           H  
ATOM   3754  HB2 TYR   242      36.346  16.394  28.116  0.00  0.00           H  
ATOM   3755  HB3 TYR   242      37.136  17.934  28.216  0.00  0.00           H  
ATOM   3756  HD1 TYR   242      34.366  16.014  27.136  0.00  0.00           H  
ATOM   3757  HD2 TYR   242      36.346  19.704  26.366  0.00  0.00           H  
ATOM   3758  HE1 TYR   242      32.256  16.894  26.126  0.00  0.00           H  
ATOM   3759  HE2 TYR   242      34.356  20.664  25.666  0.00  0.00           H  
ATOM   3760  HH  TYR   242      31.806  20.304  25.166  0.00  0.00           H  
ATOM   3761  N   ASN   243      37.216  14.594  25.556  0.00  0.00           N  
ATOM   3762  CA  ASN   243      36.446  13.684  24.766  0.00  0.00           C  
ATOM   3763  C   ASN   243      34.916  13.584  25.136  0.00  0.00           C  
ATOM   3764  O   ASN   243      34.646  13.274  26.286  0.00  0.00           O  
ATOM   3765  CB  ASN   243      37.096  12.374  25.006  0.00  0.00           C  
ATOM   3766  CG  ASN   243      36.346  11.234  24.276  0.00  0.00           C  
ATOM   3767  ND2 ASN   243      36.466  11.224  22.956  0.00  0.00           N  
ATOM   3768  OD1 ASN   243      35.546  10.434  24.756  0.00  0.00           O  
ATOM   3769  H   ASN   243      37.716  14.234  26.356  0.00  0.00           H  
ATOM   3770  HA  ASN   243      36.576  14.054  23.746  0.00  0.00           H  
ATOM   3771  HB2 ASN   243      38.096  12.334  24.586  0.00  0.00           H  
ATOM   3772  HB3 ASN   243      37.136  12.194  26.086  0.00  0.00           H  
ATOM   3773 1HD2 ASN   243      35.826  10.644  22.436  0.00  0.00           H  
ATOM   3774 2HD2 ASN   243      37.106  11.834  22.476  0.00  0.00           H  
ATOM   3775  N   PRO   244      33.986  13.884  24.216  0.00  0.00           N  
ATOM   3776  CA  PRO   244      32.566  14.024  24.446  0.00  0.00           C  
ATOM   3777  C   PRO   244      31.926  12.654  24.766  0.00  0.00           C  
ATOM   3778  O   PRO   244      30.726  12.614  24.716  0.00  0.00           O  
ATOM   3779  CB  PRO   244      31.956  14.684  23.186  0.00  0.00           C  
ATOM   3780  CG  PRO   244      32.956  14.244  22.136  0.00  0.00           C  
ATOM   3781  CD  PRO   244      34.306  13.934  22.806  0.00  0.00           C  
ATOM   3782  HA  PRO   244      32.416  14.664  25.306  0.00  0.00           H  
ATOM   3783  HB2 PRO   244      30.916  14.374  23.076  0.00  0.00           H  
ATOM   3784  HB3 PRO   244      31.906  15.764  23.266  0.00  0.00           H  
ATOM   3785  HG2 PRO   244      32.506  13.334  21.736  0.00  0.00           H  
ATOM   3786  HG3 PRO   244      33.026  14.944  21.306  0.00  0.00           H  
ATOM   3787  HD2 PRO   244      34.726  12.994  22.466  0.00  0.00           H  
ATOM   3788  HD3 PRO   244      35.006  14.754  22.626  0.00  0.00           H  
ATOM   3789  N   GLN   245      32.656  11.534  25.086  0.00  0.00           N  
ATOM   3790  CA  GLN   245      32.016  10.284  25.466  0.00  0.00           C  
ATOM   3791  C   GLN   245      32.636   9.674  26.706  0.00  0.00           C  
ATOM   3792  O   GLN   245      31.856   9.294  27.616  0.00  0.00           O  
ATOM   3793  CB  GLN   245      32.116   9.234  24.356  0.00  0.00           C  
ATOM   3794  CG  GLN   245      31.386   9.654  23.036  0.00  0.00           C  
ATOM   3795  CD  GLN   245      29.816   9.704  23.006  0.00  0.00           C  
ATOM   3796  NE2 GLN   245      29.176  10.034  21.946  0.00  0.00           N  
ATOM   3797  OE1 GLN   245      29.166   9.664  24.036  0.00  0.00           O  
ATOM   3798  H   GLN   245      33.616  11.704  25.336  0.00  0.00           H  
ATOM   3799  HA  GLN   245      30.936  10.374  25.596  0.00  0.00           H  
ATOM   3800  HB2 GLN   245      33.146   9.044  24.056  0.00  0.00           H  
ATOM   3801  HB3 GLN   245      31.616   8.364  24.766  0.00  0.00           H  
ATOM   3802  HG2 GLN   245      31.626  10.674  22.746  0.00  0.00           H  
ATOM   3803  HG3 GLN   245      31.636   8.924  22.266  0.00  0.00           H  
ATOM   3804 1HE2 GLN   245      28.226  10.354  22.066  0.00  0.00           H  
ATOM   3805 2HE2 GLN   245      29.706  10.324  21.136  0.00  0.00           H  
ATOM   3806  N   SER   246      33.956   9.624  26.886  0.00  0.00           N  
ATOM   3807  CA  SER   246      34.666   9.314  28.086  0.00  0.00           C  
ATOM   3808  C   SER   246      34.786  10.424  29.096  0.00  0.00           C  
ATOM   3809  O   SER   246      34.946  10.244  30.316  0.00  0.00           O  
ATOM   3810  CB  SER   246      36.056   8.774  27.606  0.00  0.00           C  
ATOM   3811  OG  SER   246      36.086   7.764  26.706  0.00  0.00           O  
ATOM   3812  H   SER   246      34.486   9.614  26.026  0.00  0.00           H  
ATOM   3813  HA  SER   246      34.066   8.554  28.586  0.00  0.00           H  
ATOM   3814  HB2 SER   246      36.456   9.654  27.106  0.00  0.00           H  
ATOM   3815  HB3 SER   246      36.726   8.514  28.436  0.00  0.00           H  
ATOM   3816  HG  SER   246      36.936   7.344  26.816  0.00  0.00           H  
ATOM   3817  N   GLN   247      34.526  11.684  28.726  0.00  0.00           N  
ATOM   3818  CA  GLN   247      34.476  12.794  29.626  0.00  0.00           C  
ATOM   3819  C   GLN   247      33.256  13.694  29.276  0.00  0.00           C  
ATOM   3820  O   GLN   247      33.306  14.914  29.346  0.00  0.00           O  
ATOM   3821  CB  GLN   247      35.856  13.494  29.546  0.00  0.00           C  
ATOM   3822  CG  GLN   247      36.266  14.404  30.766  0.00  0.00           C  
ATOM   3823  CD  GLN   247      36.456  13.664  32.096  0.00  0.00           C  
ATOM   3824  NE2 GLN   247      37.506  12.944  32.246  0.00  0.00           N  
ATOM   3825  OE1 GLN   247      35.586  13.594  32.916  0.00  0.00           O  
ATOM   3826  H   GLN   247      34.356  11.864  27.746  0.00  0.00           H  
ATOM   3827  HA  GLN   247      34.416  12.394  30.636  0.00  0.00           H  
ATOM   3828  HB2 GLN   247      36.596  12.704  29.476  0.00  0.00           H  
ATOM   3829  HB3 GLN   247      35.976  14.094  28.646  0.00  0.00           H  
ATOM   3830  HG2 GLN   247      37.146  14.974  30.466  0.00  0.00           H  
ATOM   3831  HG3 GLN   247      35.516  15.174  30.996  0.00  0.00           H  
ATOM   3832 1HE2 GLN   247      37.516  12.154  32.876  0.00  0.00           H  
ATOM   3833 2HE2 GLN   247      38.096  12.764  31.456  0.00  0.00           H  
ATOM   3834  N   GLY   248      32.116  13.074  28.826  0.00  0.00           N  
ATOM   3835  CA  GLY   248      30.866  13.754  28.556  0.00  0.00           C  
ATOM   3836  C   GLY   248      30.486  14.734  29.686  0.00  0.00           C  
ATOM   3837  O   GLY   248      29.796  15.644  29.346  0.00  0.00           O  
ATOM   3838  H   GLY   248      32.106  12.064  28.686  0.00  0.00           H  
ATOM   3839  HA2 GLY   248      30.906  14.304  27.626  0.00  0.00           H  
ATOM   3840  HA3 GLY   248      30.056  13.094  28.256  0.00  0.00           H  
ATOM   3841  N   VAL   249      30.716  14.574  31.016  0.00  0.00           N  
ATOM   3842  CA  VAL   249      30.256  15.474  32.106  0.00  0.00           C  
ATOM   3843  C   VAL   249      30.726  16.904  31.866  0.00  0.00           C  
ATOM   3844  O   VAL   249      30.096  17.774  32.406  0.00  0.00           O  
ATOM   3845  CB  VAL   249      30.806  14.964  33.476  0.00  0.00           C  
ATOM   3846  CG1 VAL   249      32.276  15.184  33.586  0.00  0.00           C  
ATOM   3847  CG2 VAL   249      30.066  15.544  34.706  0.00  0.00           C  
ATOM   3848  H   VAL   249      31.296  13.764  31.176  0.00  0.00           H  
ATOM   3849  HA  VAL   249      29.166  15.514  32.096  0.00  0.00           H  
ATOM   3850  HB  VAL   249      30.566  13.904  33.566  0.00  0.00           H  
ATOM   3851 1HG1 VAL   249      32.796  14.624  32.816  0.00  0.00           H  
ATOM   3852 2HG1 VAL   249      32.546  16.234  33.416  0.00  0.00           H  
ATOM   3853 3HG1 VAL   249      32.546  14.774  34.556  0.00  0.00           H  
ATOM   3854 1HG2 VAL   249      28.986  15.454  34.556  0.00  0.00           H  
ATOM   3855 2HG2 VAL   249      30.346  14.924  35.546  0.00  0.00           H  
ATOM   3856 3HG2 VAL   249      30.366  16.594  34.816  0.00  0.00           H  
ATOM   3857  N   ILE   250      31.826  17.164  31.146  0.00  0.00           N  
ATOM   3858  CA  ILE   250      32.236  18.574  30.846  0.00  0.00           C  
ATOM   3859  C   ILE   250      31.226  19.244  29.886  0.00  0.00           C  
ATOM   3860  O   ILE   250      30.956  20.404  30.096  0.00  0.00           O  
ATOM   3861  CB  ILE   250      33.696  18.664  30.436  0.00  0.00           C  
ATOM   3862  CG1 ILE   250      34.556  18.294  31.636  0.00  0.00           C  
ATOM   3863  CG2 ILE   250      34.126  19.994  29.836  0.00  0.00           C  
ATOM   3864  CD1 ILE   250      36.066  18.204  31.336  0.00  0.00           C  
ATOM   3865  H   ILE   250      32.406  16.414  30.776  0.00  0.00           H  
ATOM   3866  HA  ILE   250      32.086  19.174  31.736  0.00  0.00           H  
ATOM   3867  HB  ILE   250      33.826  18.054  29.536  0.00  0.00           H  
ATOM   3868 2HG1 ILE   250      34.416  19.064  32.386  0.00  0.00           H  
ATOM   3869 3HG1 ILE   250      34.356  17.334  32.116  0.00  0.00           H  
ATOM   3870 1HG2 ILE   250      33.576  20.154  28.906  0.00  0.00           H  
ATOM   3871 2HG2 ILE   250      34.006  20.824  30.526  0.00  0.00           H  
ATOM   3872 3HG2 ILE   250      35.156  19.844  29.526  0.00  0.00           H  
ATOM   3873 1HD1 ILE   250      36.266  17.594  30.446  0.00  0.00           H  
ATOM   3874 2HD1 ILE   250      36.266  19.234  31.046  0.00  0.00           H  
ATOM   3875 3HD1 ILE   250      36.766  17.934  32.126  0.00  0.00           H  
ATOM   3876  N   GLU   251      30.706  18.464  28.916  0.00  0.00           N  
ATOM   3877  CA  GLU   251      29.596  19.004  28.086  0.00  0.00           C  
ATOM   3878  C   GLU   251      28.376  19.284  28.976  0.00  0.00           C  
ATOM   3879  O   GLU   251      27.726  20.314  28.776  0.00  0.00           O  
ATOM   3880  CB  GLU   251      29.316  18.044  26.946  0.00  0.00           C  
ATOM   3881  CG  GLU   251      28.216  18.604  25.996  0.00  0.00           C  
ATOM   3882  CD  GLU   251      28.106  17.884  24.736  0.00  0.00           C  
ATOM   3883  OE1 GLU   251      28.416  18.444  23.636  0.00  0.00           O  
ATOM   3884  OE2 GLU   251      27.776  16.654  24.726  0.00  0.00           O1-
ATOM   3885  H   GLU   251      30.836  17.464  28.956  0.00  0.00           H  
ATOM   3886  HA  GLU   251      29.856  19.964  27.636  0.00  0.00           H  
ATOM   3887  HB2 GLU   251      30.166  17.754  26.326  0.00  0.00           H  
ATOM   3888  HB3 GLU   251      28.906  17.124  27.376  0.00  0.00           H  
ATOM   3889  HG2 GLU   251      27.226  18.674  26.436  0.00  0.00           H  
ATOM   3890  HG3 GLU   251      28.596  19.584  25.706  0.00  0.00           H  
ATOM   3891  N   SER   252      28.106  18.474  30.056  0.00  0.00           N  
ATOM   3892  CA  SER   252      26.946  18.624  31.026  0.00  0.00           C  
ATOM   3893  C   SER   252      27.176  19.884  31.866  0.00  0.00           C  
ATOM   3894  O   SER   252      26.246  20.244  32.586  0.00  0.00           O  
ATOM   3895  CB  SER   252      26.766  17.354  31.886  0.00  0.00           C  
ATOM   3896  OG  SER   252      26.436  16.284  30.976  0.00  0.00           O  
ATOM   3897  H   SER   252      28.726  17.704  30.276  0.00  0.00           H  
ATOM   3898  HA  SER   252      26.086  18.864  30.396  0.00  0.00           H  
ATOM   3899  HB2 SER   252      27.746  17.124  32.306  0.00  0.00           H  
ATOM   3900  HB3 SER   252      26.096  17.594  32.716  0.00  0.00           H  
ATOM   3901  HG  SER   252      25.676  16.484  30.406  0.00  0.00           H  
ATOM   3902  N   MET   253      28.246  20.724  31.716  0.00  0.00           N  
ATOM   3903  CA  MET   253      28.266  21.994  32.336  0.00  0.00           C  
ATOM   3904  C   MET   253      27.436  23.014  31.526  0.00  0.00           C  
ATOM   3905  O   MET   253      26.516  23.544  32.066  0.00  0.00           O  
ATOM   3906  CB  MET   253      29.746  22.474  32.476  0.00  0.00           C  
ATOM   3907  CG  MET   253      30.626  21.444  33.396  0.00  0.00           C  
ATOM   3908  SD  MET   253      30.006  21.494  35.056  0.00  0.00           S  
ATOM   3909  CE  MET   253      29.676  19.704  35.356  0.00  0.00           C  
ATOM   3910  H   MET   253      29.116  20.444  31.286  0.00  0.00           H  
ATOM   3911  HA  MET   253      27.766  21.824  33.296  0.00  0.00           H  
ATOM   3912  HB2 MET   253      30.296  22.604  31.546  0.00  0.00           H  
ATOM   3913  HB3 MET   253      29.856  23.424  33.016  0.00  0.00           H  
ATOM   3914  HG2 MET   253      30.696  20.484  32.896  0.00  0.00           H  
ATOM   3915  HG3 MET   253      31.606  21.924  33.396  0.00  0.00           H  
ATOM   3916  HE1 MET   253      29.326  19.354  34.376  0.00  0.00           H  
ATOM   3917  HE2 MET   253      30.516  19.094  35.686  0.00  0.00           H  
ATOM   3918  HE3 MET   253      28.856  19.634  36.076  0.00  0.00           H  
ATOM   3919  N   ASN   254      27.686  23.274  30.206  0.00  0.00           N  
ATOM   3920  CA  ASN   254      26.896  24.194  29.386  0.00  0.00           C  
ATOM   3921  C   ASN   254      25.396  23.804  29.196  0.00  0.00           C  
ATOM   3922  O   ASN   254      24.566  24.694  29.396  0.00  0.00           O  
ATOM   3923  CB  ASN   254      27.646  24.614  28.146  0.00  0.00           C  
ATOM   3924  CG  ASN   254      27.426  23.774  26.876  0.00  0.00           C  
ATOM   3925  ND2 ASN   254      27.856  22.524  26.836  0.00  0.00           N  
ATOM   3926  OD1 ASN   254      26.936  24.324  25.906  0.00  0.00           O  
ATOM   3927  H   ASN   254      28.426  22.784  29.716  0.00  0.00           H  
ATOM   3928  HA  ASN   254      26.896  25.104  29.976  0.00  0.00           H  
ATOM   3929  HB2 ASN   254      27.566  25.674  27.916  0.00  0.00           H  
ATOM   3930  HB3 ASN   254      28.716  24.514  28.326  0.00  0.00           H  
ATOM   3931 1HD2 ASN   254      27.756  21.954  26.016  0.00  0.00           H  
ATOM   3932 2HD2 ASN   254      28.296  22.144  27.666  0.00  0.00           H  
ATOM   3933  N   LYS   255      25.096  22.574  28.876  0.00  0.00           N  
ATOM   3934  CA  LYS   255      23.806  21.954  28.796  0.00  0.00           C  
ATOM   3935  C   LYS   255      23.056  22.034  30.156  0.00  0.00           C  
ATOM   3936  O   LYS   255      21.836  22.284  30.116  0.00  0.00           O  
ATOM   3937  CB  LYS   255      23.756  20.494  28.286  0.00  0.00           C  
ATOM   3938  CG  LYS   255      24.346  20.334  26.896  0.00  0.00           C  
ATOM   3939  CD  LYS   255      24.476  18.824  26.376  0.00  0.00           C  
ATOM   3940  CE  LYS   255      24.666  18.734  24.886  0.00  0.00           C  
ATOM   3941  NZ  LYS   255      24.646  17.374  24.356  0.00  0.00           N1+
ATOM   3942  H   LYS   255      25.886  22.024  28.566  0.00  0.00           H  
ATOM   3943  HA  LYS   255      23.166  22.444  28.066  0.00  0.00           H  
ATOM   3944  HB2 LYS   255      24.406  19.884  28.906  0.00  0.00           H  
ATOM   3945  HB3 LYS   255      22.746  20.094  28.176  0.00  0.00           H  
ATOM   3946  HG2 LYS   255      23.686  20.884  26.226  0.00  0.00           H  
ATOM   3947  HG3 LYS   255      25.356  20.744  26.936  0.00  0.00           H  
ATOM   3948  HD2 LYS   255      25.286  18.274  26.846  0.00  0.00           H  
ATOM   3949  HD3 LYS   255      23.566  18.264  26.586  0.00  0.00           H  
ATOM   3950  HE2 LYS   255      24.016  19.434  24.356  0.00  0.00           H  
ATOM   3951  HE3 LYS   255      25.666  19.124  24.656  0.00  0.00           H  
ATOM   3952  HZ1 LYS   255      23.786  16.904  24.586  0.00  0.00           H  
ATOM   3953  HZ2 LYS   255      24.886  17.324  23.376  0.00  0.00           H  
ATOM   3954  HZ3 LYS   255      25.286  16.924  24.996  0.00  0.00           H  
ATOM   3955  N   GLU   256      23.676  21.814  31.316  0.00  0.00           N  
ATOM   3956  CA  GLU   256      22.896  22.044  32.546  0.00  0.00           C  
ATOM   3957  C   GLU   256      22.556  23.564  32.816  0.00  0.00           C  
ATOM   3958  O   GLU   256      21.406  23.874  33.186  0.00  0.00           O  
ATOM   3959  CB  GLU   256      23.656  21.424  33.746  0.00  0.00           C  
ATOM   3960  CG  GLU   256      22.896  21.714  35.026  0.00  0.00           C  
ATOM   3961  CD  GLU   256      23.356  20.784  36.186  0.00  0.00           C  
ATOM   3962  OE1 GLU   256      24.616  20.734  36.406  0.00  0.00           O  
ATOM   3963  OE2 GLU   256      22.466  20.294  36.926  0.00  0.00           O1-
ATOM   3964  H   GLU   256      24.656  21.574  31.346  0.00  0.00           H  
ATOM   3965  HA  GLU   256      21.966  21.484  32.396  0.00  0.00           H  
ATOM   3966  HB2 GLU   256      23.726  20.354  33.596  0.00  0.00           H  
ATOM   3967  HB3 GLU   256      24.656  21.864  33.796  0.00  0.00           H  
ATOM   3968  HG2 GLU   256      22.936  22.764  35.346  0.00  0.00           H  
ATOM   3969  HG3 GLU   256      21.846  21.524  34.796  0.00  0.00           H  
ATOM   3970  N   LEU   257      23.486  24.454  32.566  0.00  0.00           N  
ATOM   3971  CA  LEU   257      23.266  25.914  32.646  0.00  0.00           C  
ATOM   3972  C   LEU   257      22.116  26.404  31.806  0.00  0.00           C  
ATOM   3973  O   LEU   257      21.276  27.104  32.326  0.00  0.00           O  
ATOM   3974  CB  LEU   257      24.556  26.644  32.136  0.00  0.00           C  
ATOM   3975  CG  LEU   257      24.376  28.204  32.366  0.00  0.00           C  
ATOM   3976  CD1 LEU   257      24.496  28.504  33.896  0.00  0.00           C  
ATOM   3977  CD2 LEU   257      25.526  29.014  31.626  0.00  0.00           C  
ATOM   3978  H   LEU   257      24.406  24.104  32.336  0.00  0.00           H  
ATOM   3979  HA  LEU   257      23.036  26.204  33.676  0.00  0.00           H  
ATOM   3980  HB2 LEU   257      25.426  26.244  32.646  0.00  0.00           H  
ATOM   3981  HB3 LEU   257      24.636  26.424  31.066  0.00  0.00           H  
ATOM   3982  HG  LEU   257      23.436  28.624  32.016  0.00  0.00           H  
ATOM   3983 1HD1 LEU   257      25.476  28.154  34.226  0.00  0.00           H  
ATOM   3984 2HD1 LEU   257      24.396  29.594  33.926  0.00  0.00           H  
ATOM   3985 3HD1 LEU   257      23.736  27.964  34.446  0.00  0.00           H  
ATOM   3986 1HD2 LEU   257      25.356  29.074  30.546  0.00  0.00           H  
ATOM   3987 2HD2 LEU   257      25.606  30.054  31.936  0.00  0.00           H  
ATOM   3988 3HD2 LEU   257      26.466  28.504  31.816  0.00  0.00           H  
ATOM   3989  N   LYS   258      21.976  25.964  30.566  0.00  0.00           N  
ATOM   3990  CA  LYS   258      20.906  26.354  29.626  0.00  0.00           C  
ATOM   3991  C   LYS   258      19.436  25.844  29.986  0.00  0.00           C  
ATOM   3992  O   LYS   258      18.456  26.484  29.666  0.00  0.00           O  
ATOM   3993  CB  LYS   258      21.266  25.824  28.226  0.00  0.00           C  
ATOM   3994  CG  LYS   258      22.516  26.514  27.576  0.00  0.00           C  
ATOM   3995  CD  LYS   258      23.056  25.684  26.466  0.00  0.00           C  
ATOM   3996  CE  LYS   258      24.076  26.454  25.646  0.00  0.00           C  
ATOM   3997  NZ  LYS   258      24.696  25.604  24.656  0.00  0.00           N1+
ATOM   3998  H   LYS   258      22.716  25.374  30.206  0.00  0.00           H  
ATOM   3999  HA  LYS   258      21.026  27.434  29.596  0.00  0.00           H  
ATOM   4000  HB2 LYS   258      21.256  24.744  28.296  0.00  0.00           H  
ATOM   4001  HB3 LYS   258      20.376  26.044  27.636  0.00  0.00           H  
ATOM   4002  HG2 LYS   258      22.326  27.574  27.416  0.00  0.00           H  
ATOM   4003  HG3 LYS   258      23.286  26.474  28.346  0.00  0.00           H  
ATOM   4004  HD2 LYS   258      23.556  24.794  26.846  0.00  0.00           H  
ATOM   4005  HD3 LYS   258      22.276  25.304  25.816  0.00  0.00           H  
ATOM   4006  HE2 LYS   258      23.626  27.324  25.176  0.00  0.00           H  
ATOM   4007  HE3 LYS   258      24.766  26.944  26.326  0.00  0.00           H  
ATOM   4008  HZ1 LYS   258      25.376  24.954  25.026  0.00  0.00           H  
ATOM   4009  HZ2 LYS   258      23.886  25.124  24.296  0.00  0.00           H  
ATOM   4010  HZ3 LYS   258      25.176  26.174  23.966  0.00  0.00           H  
ATOM   4011  N   LYS   259      19.356  24.754  30.796  0.00  0.00           N  
ATOM   4012  CA  LYS   259      18.086  24.314  31.426  0.00  0.00           C  
ATOM   4013  C   LYS   259      17.776  25.164  32.646  0.00  0.00           C  
ATOM   4014  O   LYS   259      16.626  25.634  32.646  0.00  0.00           O  
ATOM   4015  CB  LYS   259      18.066  22.774  31.556  0.00  0.00           C  
ATOM   4016  CG  LYS   259      16.686  22.344  32.006  0.00  0.00           C  
ATOM   4017  CD  LYS   259      16.506  20.834  32.336  0.00  0.00           C  
ATOM   4018  CE  LYS   259      15.106  20.494  32.776  0.00  0.00           C  
ATOM   4019  NZ  LYS   259      15.106  19.024  32.796  0.00  0.00           N1+
ATOM   4020  H   LYS   259      20.236  24.334  31.076  0.00  0.00           H  
ATOM   4021  HA  LYS   259      17.246  24.544  30.776  0.00  0.00           H  
ATOM   4022  HB2 LYS   259      18.226  22.254  30.606  0.00  0.00           H  
ATOM   4023  HB3 LYS   259      18.826  22.464  32.276  0.00  0.00           H  
ATOM   4024  HG2 LYS   259      16.436  22.884  32.916  0.00  0.00           H  
ATOM   4025  HG3 LYS   259      15.936  22.614  31.256  0.00  0.00           H  
ATOM   4026  HD2 LYS   259      16.726  20.294  31.406  0.00  0.00           H  
ATOM   4027  HD3 LYS   259      17.266  20.524  33.056  0.00  0.00           H  
ATOM   4028  HE2 LYS   259      14.966  20.804  33.816  0.00  0.00           H  
ATOM   4029  HE3 LYS   259      14.376  20.964  32.116  0.00  0.00           H  
ATOM   4030  HZ1 LYS   259      15.886  18.634  33.306  0.00  0.00           H  
ATOM   4031  HZ2 LYS   259      14.216  18.824  33.216  0.00  0.00           H  
ATOM   4032  HZ3 LYS   259      15.166  18.574  31.906  0.00  0.00           H  
ATOM   4033  N   ILE   260      18.726  25.504  33.566  0.00  0.00           N  
ATOM   4034  CA  ILE   260      18.646  26.574  34.516  0.00  0.00           C  
ATOM   4035  C   ILE   260      18.176  27.864  33.946  0.00  0.00           C  
ATOM   4036  O   ILE   260      17.106  28.304  34.376  0.00  0.00           O  
ATOM   4037  CB  ILE   260      19.946  26.594  35.346  0.00  0.00           C  
ATOM   4038  CG1 ILE   260      19.996  25.354  36.266  0.00  0.00           C  
ATOM   4039  CG2 ILE   260      20.206  27.794  36.276  0.00  0.00           C  
ATOM   4040  CD1 ILE   260      21.386  25.044  36.876  0.00  0.00           C  
ATOM   4041  H   ILE   260      19.596  24.984  33.546  0.00  0.00           H  
ATOM   4042  HA  ILE   260      17.806  26.374  35.186  0.00  0.00           H  
ATOM   4043  HB  ILE   260      20.826  26.594  34.706  0.00  0.00           H  
ATOM   4044 2HG1 ILE   260      19.266  25.334  37.086  0.00  0.00           H  
ATOM   4045 3HG1 ILE   260      19.736  24.514  35.626  0.00  0.00           H  
ATOM   4046 1HG2 ILE   260      19.956  28.754  35.826  0.00  0.00           H  
ATOM   4047 2HG2 ILE   260      19.496  27.754  37.106  0.00  0.00           H  
ATOM   4048 3HG2 ILE   260      21.266  27.754  36.556  0.00  0.00           H  
ATOM   4049 1HD1 ILE   260      21.276  24.004  37.196  0.00  0.00           H  
ATOM   4050 2HD1 ILE   260      22.186  24.994  36.136  0.00  0.00           H  
ATOM   4051 3HD1 ILE   260      21.666  25.744  37.666  0.00  0.00           H  
ATOM   4052  N   ILE   261      18.876  28.474  32.996  0.00  0.00           N  
ATOM   4053  CA  ILE   261      18.286  29.624  32.256  0.00  0.00           C  
ATOM   4054  C   ILE   261      16.816  29.504  31.886  0.00  0.00           C  
ATOM   4055  O   ILE   261      16.126  30.494  32.156  0.00  0.00           O  
ATOM   4056  CB  ILE   261      19.146  29.884  30.956  0.00  0.00           C  
ATOM   4057  CG1 ILE   261      20.616  30.214  31.326  0.00  0.00           C  
ATOM   4058  CG2 ILE   261      18.506  30.834  29.946  0.00  0.00           C  
ATOM   4059  CD1 ILE   261      21.646  30.194  30.176  0.00  0.00           C  
ATOM   4060  H   ILE   261      19.586  27.894  32.586  0.00  0.00           H  
ATOM   4061  HA  ILE   261      18.436  30.524  32.846  0.00  0.00           H  
ATOM   4062  HB  ILE   261      19.166  28.984  30.326  0.00  0.00           H  
ATOM   4063 2HG1 ILE   261      20.536  31.244  31.696  0.00  0.00           H  
ATOM   4064 3HG1 ILE   261      20.946  29.654  32.196  0.00  0.00           H  
ATOM   4065 1HG2 ILE   261      17.916  30.214  29.276  0.00  0.00           H  
ATOM   4066 2HG2 ILE   261      17.836  31.554  30.416  0.00  0.00           H  
ATOM   4067 3HG2 ILE   261      19.096  31.324  29.166  0.00  0.00           H  
ATOM   4068 1HD1 ILE   261      21.486  29.364  29.486  0.00  0.00           H  
ATOM   4069 2HD1 ILE   261      21.486  31.074  29.556  0.00  0.00           H  
ATOM   4070 3HD1 ILE   261      22.666  30.164  30.556  0.00  0.00           H  
ATOM   4071  N   GLY   262      16.316  28.444  31.306  0.00  0.00           N  
ATOM   4072  CA  GLY   262      14.946  28.354  30.916  0.00  0.00           C  
ATOM   4073  C   GLY   262      14.026  28.224  32.106  0.00  0.00           C  
ATOM   4074  O   GLY   262      12.966  28.814  32.056  0.00  0.00           O  
ATOM   4075  H   GLY   262      16.976  27.734  31.006  0.00  0.00           H  
ATOM   4076  HA2 GLY   262      14.756  29.134  30.186  0.00  0.00           H  
ATOM   4077  HA3 GLY   262      14.836  27.444  30.316  0.00  0.00           H  
ATOM   4078  N   GLN   263      14.386  27.544  33.216  0.00  0.00           N  
ATOM   4079  CA  GLN   263      13.616  27.444  34.486  0.00  0.00           C  
ATOM   4080  C   GLN   263      13.666  28.774  35.286  0.00  0.00           C  
ATOM   4081  O   GLN   263      12.666  29.164  35.876  0.00  0.00           O  
ATOM   4082  CB  GLN   263      14.216  26.234  35.226  0.00  0.00           C  
ATOM   4083  CG  GLN   263      13.326  25.904  36.456  0.00  0.00           C  
ATOM   4084  CD  GLN   263      13.396  26.854  37.696  0.00  0.00           C  
ATOM   4085  NE2 GLN   263      14.576  27.194  38.176  0.00  0.00           N  
ATOM   4086  OE1 GLN   263      12.396  27.104  38.386  0.00  0.00           O  
ATOM   4087  H   GLN   263      15.196  26.934  33.206  0.00  0.00           H  
ATOM   4088  HA  GLN   263      12.616  27.124  34.206  0.00  0.00           H  
ATOM   4089  HB2 GLN   263      14.276  25.394  34.536  0.00  0.00           H  
ATOM   4090  HB3 GLN   263      15.236  26.454  35.546  0.00  0.00           H  
ATOM   4091  HG2 GLN   263      12.346  25.774  36.006  0.00  0.00           H  
ATOM   4092  HG3 GLN   263      13.516  24.864  36.736  0.00  0.00           H  
ATOM   4093 1HE2 GLN   263      14.526  27.604  39.096  0.00  0.00           H  
ATOM   4094 2HE2 GLN   263      15.386  26.734  37.796  0.00  0.00           H  
ATOM   4095  N   VAL   264      14.806  29.514  35.226  0.00  0.00           N  
ATOM   4096  CA  VAL   264      14.976  30.704  36.006  0.00  0.00           C  
ATOM   4097  C   VAL   264      14.336  31.914  35.386  0.00  0.00           C  
ATOM   4098  O   VAL   264      13.946  32.784  36.216  0.00  0.00           O  
ATOM   4099  CB  VAL   264      16.476  31.014  36.236  0.00  0.00           C  
ATOM   4100  CG1 VAL   264      16.846  32.404  36.706  0.00  0.00           C  
ATOM   4101  CG2 VAL   264      16.966  29.934  37.236  0.00  0.00           C  
ATOM   4102  H   VAL   264      15.616  29.024  34.906  0.00  0.00           H  
ATOM   4103  HA  VAL   264      14.666  30.584  37.046  0.00  0.00           H  
ATOM   4104  HB  VAL   264      16.956  30.964  35.256  0.00  0.00           H  
ATOM   4105 1HG1 VAL   264      17.866  32.424  37.086  0.00  0.00           H  
ATOM   4106 2HG1 VAL   264      16.896  33.004  35.796  0.00  0.00           H  
ATOM   4107 3HG1 VAL   264      16.076  32.814  37.346  0.00  0.00           H  
ATOM   4108 1HG2 VAL   264      16.506  30.234  38.186  0.00  0.00           H  
ATOM   4109 2HG2 VAL   264      16.586  28.944  37.006  0.00  0.00           H  
ATOM   4110 3HG2 VAL   264      18.036  30.054  37.386  0.00  0.00           H  
ATOM   4111  N   ARG   265      14.216  31.964  34.006  0.00  0.00           N  
ATOM   4112  CA  ARG   265      13.836  33.144  33.246  0.00  0.00           C  
ATOM   4113  C   ARG   265      12.626  33.844  33.896  0.00  0.00           C  
ATOM   4114  O   ARG   265      12.586  35.084  33.926  0.00  0.00           O  
ATOM   4115  CB  ARG   265      13.676  32.854  31.776  0.00  0.00           C  
ATOM   4116  CG  ARG   265      13.146  34.074  30.856  0.00  0.00           C  
ATOM   4117  CD  ARG   265      14.056  35.304  31.026  0.00  0.00           C  
ATOM   4118  NE  ARG   265      13.486  36.264  30.076  0.00  0.00           N  
ATOM   4119  CZ  ARG   265      12.926  37.424  30.326  0.00  0.00           C  
ATOM   4120  NH1 ARG   265      12.546  37.724  31.516  0.00  0.00           N1+
ATOM   4121  NH2 ARG   265      12.576  38.154  29.296  0.00  0.00           N  
ATOM   4122  H   ARG   265      14.396  31.094  33.536  0.00  0.00           H  
ATOM   4123  HA  ARG   265      14.666  33.814  33.436  0.00  0.00           H  
ATOM   4124  HB2 ARG   265      14.546  32.494  31.216  0.00  0.00           H  
ATOM   4125  HB3 ARG   265      12.886  32.104  31.766  0.00  0.00           H  
ATOM   4126  HG2 ARG   265      13.086  33.884  29.786  0.00  0.00           H  
ATOM   4127  HG3 ARG   265      12.106  34.344  31.016  0.00  0.00           H  
ATOM   4128  HD2 ARG   265      14.126  35.784  32.006  0.00  0.00           H  
ATOM   4129  HD3 ARG   265      15.046  35.104  30.616  0.00  0.00           H  
ATOM   4130  HE  ARG   265      13.116  35.944  29.186  0.00  0.00           H  
ATOM   4131 1HH1 ARG   265      12.586  36.964  32.186  0.00  0.00           H  
ATOM   4132 2HH1 ARG   265      11.806  38.394  31.646  0.00  0.00           H  
ATOM   4133 1HH2 ARG   265      12.706  37.794  28.356  0.00  0.00           H  
ATOM   4134 2HH2 ARG   265      11.906  38.904  29.356  0.00  0.00           H  
ATOM   4135  N   ASP   266      11.626  33.094  34.486  0.00  0.00           N  
ATOM   4136  CA  ASP   266      10.326  33.634  34.946  0.00  0.00           C  
ATOM   4137  C   ASP   266      10.426  34.474  36.216  0.00  0.00           C  
ATOM   4138  O   ASP   266       9.546  35.344  36.416  0.00  0.00           O  
ATOM   4139  CB  ASP   266       9.546  32.434  35.336  0.00  0.00           C  
ATOM   4140  CG  ASP   266       8.176  32.624  35.906  0.00  0.00           C  
ATOM   4141  OD1 ASP   266       8.016  32.234  37.046  0.00  0.00           O  
ATOM   4142  OD2 ASP   266       7.326  33.124  35.226  0.00  0.00           O1-
ATOM   4143  H   ASP   266      11.556  32.094  34.326  0.00  0.00           H  
ATOM   4144  HA  ASP   266       9.946  34.194  34.086  0.00  0.00           H  
ATOM   4145  HB2 ASP   266       9.396  31.814  34.446  0.00  0.00           H  
ATOM   4146  HB3 ASP   266      10.106  31.804  36.026  0.00  0.00           H  
ATOM   4147  N   GLN   267      11.536  34.314  36.976  0.00  0.00           N  
ATOM   4148  CA  GLN   267      11.896  35.164  38.156  0.00  0.00           C  
ATOM   4149  C   GLN   267      12.306  36.644  37.806  0.00  0.00           C  
ATOM   4150  O   GLN   267      12.376  37.514  38.706  0.00  0.00           O  
ATOM   4151  CB  GLN   267      13.096  34.524  38.956  0.00  0.00           C  
ATOM   4152  CG  GLN   267      12.766  33.174  39.536  0.00  0.00           C  
ATOM   4153  CD  GLN   267      13.986  32.534  40.176  0.00  0.00           C  
ATOM   4154  NE2 GLN   267      14.346  31.314  39.706  0.00  0.00           N  
ATOM   4155  OE1 GLN   267      14.676  33.094  41.046  0.00  0.00           O  
ATOM   4156  H   GLN   267      12.186  33.714  36.486  0.00  0.00           H  
ATOM   4157  HA  GLN   267      11.056  35.224  38.846  0.00  0.00           H  
ATOM   4158  HB2 GLN   267      13.906  34.414  38.236  0.00  0.00           H  
ATOM   4159  HB3 GLN   267      13.386  35.194  39.756  0.00  0.00           H  
ATOM   4160  HG2 GLN   267      11.966  33.284  40.266  0.00  0.00           H  
ATOM   4161  HG3 GLN   267      12.496  32.524  38.706  0.00  0.00           H  
ATOM   4162 1HE2 GLN   267      15.166  30.794  39.956  0.00  0.00           H  
ATOM   4163 2HE2 GLN   267      13.616  30.804  39.216  0.00  0.00           H  
ATOM   4164  N   ALA   268      12.526  36.974  36.526  0.00  0.00           N  
ATOM   4165  CA  ALA   268      13.076  38.204  36.096  0.00  0.00           C  
ATOM   4166  C   ALA   268      12.316  38.974  35.016  0.00  0.00           C  
ATOM   4167  O   ALA   268      11.636  38.314  34.216  0.00  0.00           O  
ATOM   4168  CB  ALA   268      14.516  37.854  35.616  0.00  0.00           C  
ATOM   4169  H   ALA   268      12.426  36.274  35.806  0.00  0.00           H  
ATOM   4170  HA  ALA   268      13.156  38.944  36.896  0.00  0.00           H  
ATOM   4171  HB1 ALA   268      14.546  36.934  35.046  0.00  0.00           H  
ATOM   4172  HB2 ALA   268      14.816  38.714  35.016  0.00  0.00           H  
ATOM   4173  HB3 ALA   268      15.236  37.804  36.436  0.00  0.00           H  
ATOM   4174  N   GLU   269      12.586  40.284  34.786  0.00  0.00           N  
ATOM   4175  CA  GLU   269      11.946  41.084  33.716  0.00  0.00           C  
ATOM   4176  C   GLU   269      12.666  40.954  32.376  0.00  0.00           C  
ATOM   4177  O   GLU   269      11.936  40.924  31.406  0.00  0.00           O  
ATOM   4178  CB  GLU   269      11.796  42.494  34.166  0.00  0.00           C  
ATOM   4179  CG  GLU   269      10.616  43.344  33.626  0.00  0.00           C  
ATOM   4180  CD  GLU   269      10.766  44.784  34.046  0.00  0.00           C  
ATOM   4181  OE1 GLU   269       9.876  45.404  34.696  0.00  0.00           O  
ATOM   4182  OE2 GLU   269      11.846  45.424  33.836  0.00  0.00           O1-
ATOM   4183  H   GLU   269      13.376  40.714  35.256  0.00  0.00           H  
ATOM   4184  HA  GLU   269      10.956  40.664  33.516  0.00  0.00           H  
ATOM   4185  HB2 GLU   269      11.826  42.514  35.246  0.00  0.00           H  
ATOM   4186  HB3 GLU   269      12.736  42.974  33.896  0.00  0.00           H  
ATOM   4187  HG2 GLU   269      10.726  43.344  32.546  0.00  0.00           H  
ATOM   4188  HG3 GLU   269       9.686  42.854  33.926  0.00  0.00           H  
ATOM   4189  N   HIE   270      14.036  40.864  32.326  0.00  0.00           N  
ATOM   4190  CA  HIE   270      14.816  40.664  31.106  0.00  0.00           C  
ATOM   4191  C   HIE   270      15.596  39.314  31.046  0.00  0.00           C  
ATOM   4192  O   HIE   270      15.916  38.714  32.106  0.00  0.00           O  
ATOM   4193  CB  HIE   270      15.766  41.864  30.966  0.00  0.00           C  
ATOM   4194  CG  HIE   270      16.156  42.194  29.586  0.00  0.00           C  
ATOM   4195  CD2 HIE   270      15.566  43.154  28.846  0.00  0.00           C  
ATOM   4196  ND1 HIE   270      17.236  41.684  28.896  0.00  0.00           N  
ATOM   4197  CE1 HIE   270      17.196  42.184  27.646  0.00  0.00           C  
ATOM   4198  NE2 HIE   270      16.326  43.184  27.626  0.00  0.00           N  
ATOM   4199  H   HIE   270      14.566  40.984  33.186  0.00  0.00           H  
ATOM   4200  HA  HIE   270      14.106  40.634  30.286  0.00  0.00           H  
ATOM   4201  HB2 HIE   270      15.266  42.714  31.436  0.00  0.00           H  
ATOM   4202  HB3 HIE   270      16.696  41.804  31.526  0.00  0.00           H  
ATOM   4203  HD2 HIE   270      14.786  43.814  29.166  0.00  0.00           H  
ATOM   4204  HE1 HIE   270      17.766  41.884  26.776  0.00  0.00           H  
ATOM   4205  HE2 HIE   270      16.026  43.634  26.776  0.00  0.00           H  
ATOM   4206  N   LEU   271      16.016  38.814  29.896  0.00  0.00           N  
ATOM   4207  CA  LEU   271      17.006  37.684  29.686  0.00  0.00           C  
ATOM   4208  C   LEU   271      18.346  38.114  30.316  0.00  0.00           C  
ATOM   4209  O   LEU   271      18.936  37.254  31.026  0.00  0.00           O  
ATOM   4210  CB  LEU   271      17.126  37.344  28.156  0.00  0.00           C  
ATOM   4211  CG  LEU   271      17.846  35.934  27.896  0.00  0.00           C  
ATOM   4212  CD1 LEU   271      16.986  34.774  28.446  0.00  0.00           C  
ATOM   4213  CD2 LEU   271      18.036  35.804  26.366  0.00  0.00           C  
ATOM   4214  H   LEU   271      15.676  39.174  29.016  0.00  0.00           H  
ATOM   4215  HA  LEU   271      16.636  36.824  30.246  0.00  0.00           H  
ATOM   4216  HB2 LEU   271      16.116  37.194  27.766  0.00  0.00           H  
ATOM   4217  HB3 LEU   271      17.616  38.164  27.626  0.00  0.00           H  
ATOM   4218  HG  LEU   271      18.806  35.914  28.416  0.00  0.00           H  
ATOM   4219 1HD1 LEU   271      16.906  34.724  29.536  0.00  0.00           H  
ATOM   4220 2HD1 LEU   271      15.996  34.964  28.036  0.00  0.00           H  
ATOM   4221 3HD1 LEU   271      17.456  33.844  28.146  0.00  0.00           H  
ATOM   4222 1HD2 LEU   271      18.596  36.684  26.066  0.00  0.00           H  
ATOM   4223 2HD2 LEU   271      18.626  34.904  26.176  0.00  0.00           H  
ATOM   4224 3HD2 LEU   271      17.066  35.814  25.856  0.00  0.00           H  
ATOM   4225  N   LYS   272      18.836  39.354  30.126  0.00  0.00           N  
ATOM   4226  CA  LYS   272      20.146  39.824  30.636  0.00  0.00           C  
ATOM   4227  C   LYS   272      20.256  39.554  32.206  0.00  0.00           C  
ATOM   4228  O   LYS   272      21.226  38.934  32.586  0.00  0.00           O  
ATOM   4229  CB  LYS   272      20.316  41.364  30.326  0.00  0.00           C  
ATOM   4230  CG  LYS   272      20.616  41.604  28.886  0.00  0.00           C  
ATOM   4231  CD  LYS   272      21.076  43.134  28.856  0.00  0.00           C  
ATOM   4232  CE  LYS   272      19.946  44.154  29.106  0.00  0.00           C  
ATOM   4233  NZ  LYS   272      20.336  45.504  28.966  0.00  0.00           N1+
ATOM   4234  H   LYS   272      18.216  39.954  29.596  0.00  0.00           H  
ATOM   4235  HA  LYS   272      20.976  39.284  30.176  0.00  0.00           H  
ATOM   4236  HB2 LYS   272      19.456  41.964  30.606  0.00  0.00           H  
ATOM   4237  HB3 LYS   272      21.096  41.724  30.996  0.00  0.00           H  
ATOM   4238  HG2 LYS   272      21.466  40.954  28.696  0.00  0.00           H  
ATOM   4239  HG3 LYS   272      19.836  41.524  28.136  0.00  0.00           H  
ATOM   4240  HD2 LYS   272      21.856  43.414  29.556  0.00  0.00           H  
ATOM   4241  HD3 LYS   272      21.426  43.204  27.826  0.00  0.00           H  
ATOM   4242  HE2 LYS   272      19.146  43.994  28.386  0.00  0.00           H  
ATOM   4243  HE3 LYS   272      19.576  43.924  30.106  0.00  0.00           H  
ATOM   4244  HZ1 LYS   272      19.806  46.234  28.516  0.00  0.00           H  
ATOM   4245  HZ2 LYS   272      20.526  46.034  29.806  0.00  0.00           H  
ATOM   4246  HZ3 LYS   272      21.126  45.534  28.346  0.00  0.00           H  
ATOM   4247  N   THR   273      19.166  39.854  32.896  0.00  0.00           N  
ATOM   4248  CA  THR   273      18.966  39.534  34.346  0.00  0.00           C  
ATOM   4249  C   THR   273      18.916  38.044  34.646  0.00  0.00           C  
ATOM   4250  O   THR   273      19.746  37.554  35.366  0.00  0.00           O  
ATOM   4251  CB  THR   273      17.726  40.344  34.876  0.00  0.00           C  
ATOM   4252  CG2 THR   273      17.936  40.544  36.326  0.00  0.00           C  
ATOM   4253  OG1 THR   273      17.616  41.624  34.256  0.00  0.00           O  
ATOM   4254  H   THR   273      18.426  40.354  32.416  0.00  0.00           H  
ATOM   4255  HA  THR   273      19.806  40.014  34.846  0.00  0.00           H  
ATOM   4256  HB  THR   273      16.796  39.794  34.736  0.00  0.00           H  
ATOM   4257  HG1 THR   273      16.816  41.954  34.656  0.00  0.00           H  
ATOM   4258 1HG2 THR   273      18.636  39.864  36.816  0.00  0.00           H  
ATOM   4259 2HG2 THR   273      18.326  41.544  36.526  0.00  0.00           H  
ATOM   4260 3HG2 THR   273      17.006  40.494  36.896  0.00  0.00           H  
ATOM   4261  N   ALA   274      18.006  37.384  33.986  0.00  0.00           N  
ATOM   4262  CA  ALA   274      17.786  35.954  34.046  0.00  0.00           C  
ATOM   4263  C   ALA   274      19.066  35.114  33.936  0.00  0.00           C  
ATOM   4264  O   ALA   274      19.366  34.274  34.796  0.00  0.00           O  
ATOM   4265  CB  ALA   274      16.726  35.464  33.096  0.00  0.00           C  
ATOM   4266  H   ALA   274      17.426  37.924  33.356  0.00  0.00           H  
ATOM   4267  HA  ALA   274      17.476  35.764  35.076  0.00  0.00           H  
ATOM   4268  HB1 ALA   274      16.716  34.384  33.226  0.00  0.00           H  
ATOM   4269  HB2 ALA   274      15.836  36.004  33.396  0.00  0.00           H  
ATOM   4270  HB3 ALA   274      17.036  35.764  32.086  0.00  0.00           H  
ATOM   4271  N   VAL   275      19.826  35.434  32.926  0.00  0.00           N  
ATOM   4272  CA  VAL   275      21.056  34.634  32.646  0.00  0.00           C  
ATOM   4273  C   VAL   275      22.086  34.884  33.766  0.00  0.00           C  
ATOM   4274  O   VAL   275      22.796  33.934  34.106  0.00  0.00           O  
ATOM   4275  CB  VAL   275      21.676  35.004  31.276  0.00  0.00           C  
ATOM   4276  CG1 VAL   275      23.246  34.804  31.186  0.00  0.00           C  
ATOM   4277  CG2 VAL   275      20.876  34.244  30.246  0.00  0.00           C  
ATOM   4278  H   VAL   275      19.436  36.164  32.346  0.00  0.00           H  
ATOM   4279  HA  VAL   275      20.736  33.594  32.646  0.00  0.00           H  
ATOM   4280  HB  VAL   275      21.636  36.084  31.116  0.00  0.00           H  
ATOM   4281 1HG1 VAL   275      23.846  35.634  31.556  0.00  0.00           H  
ATOM   4282 2HG1 VAL   275      23.436  33.834  31.656  0.00  0.00           H  
ATOM   4283 3HG1 VAL   275      23.456  34.714  30.116  0.00  0.00           H  
ATOM   4284 1HG2 VAL   275      21.356  34.174  29.276  0.00  0.00           H  
ATOM   4285 2HG2 VAL   275      20.676  33.204  30.506  0.00  0.00           H  
ATOM   4286 3HG2 VAL   275      19.866  34.664  30.196  0.00  0.00           H  
ATOM   4287  N   GLN   276      22.236  36.114  34.286  0.00  0.00           N  
ATOM   4288  CA  GLN   276      23.196  36.324  35.436  0.00  0.00           C  
ATOM   4289  C   GLN   276      22.736  35.804  36.776  0.00  0.00           C  
ATOM   4290  O   GLN   276      23.496  35.544  37.696  0.00  0.00           O  
ATOM   4291  CB  GLN   276      23.576  37.824  35.506  0.00  0.00           C  
ATOM   4292  CG  GLN   276      24.396  38.204  34.256  0.00  0.00           C  
ATOM   4293  CD  GLN   276      25.596  37.224  33.806  0.00  0.00           C  
ATOM   4294  NE2 GLN   276      25.726  36.824  32.526  0.00  0.00           N  
ATOM   4295  OE1 GLN   276      26.406  36.874  34.616  0.00  0.00           O  
ATOM   4296  H   GLN   276      21.656  36.884  33.996  0.00  0.00           H  
ATOM   4297  HA  GLN   276      24.076  35.704  35.276  0.00  0.00           H  
ATOM   4298  HB2 GLN   276      22.646  38.384  35.476  0.00  0.00           H  
ATOM   4299  HB3 GLN   276      24.196  38.014  36.386  0.00  0.00           H  
ATOM   4300  HG2 GLN   276      23.716  38.234  33.406  0.00  0.00           H  
ATOM   4301  HG3 GLN   276      24.726  39.234  34.366  0.00  0.00           H  
ATOM   4302 1HE2 GLN   276      26.466  36.184  32.246  0.00  0.00           H  
ATOM   4303 2HE2 GLN   276      25.056  37.204  31.876  0.00  0.00           H  
ATOM   4304  N   MET   277      21.456  35.494  36.896  0.00  0.00           N  
ATOM   4305  CA  MET   277      20.906  34.704  38.056  0.00  0.00           C  
ATOM   4306  C   MET   277      21.356  33.254  37.816  0.00  0.00           C  
ATOM   4307  O   MET   277      21.946  32.594  38.686  0.00  0.00           O  
ATOM   4308  CB  MET   277      19.416  34.744  38.086  0.00  0.00           C  
ATOM   4309  CG  MET   277      18.956  36.194  38.356  0.00  0.00           C  
ATOM   4310  SD  MET   277      17.226  36.674  38.156  0.00  0.00           S  
ATOM   4311  CE  MET   277      16.696  36.144  39.796  0.00  0.00           C  
ATOM   4312  H   MET   277      20.766  35.874  36.266  0.00  0.00           H  
ATOM   4313  HA  MET   277      21.416  35.024  38.966  0.00  0.00           H  
ATOM   4314  HB2 MET   277      18.876  34.494  37.166  0.00  0.00           H  
ATOM   4315  HB3 MET   277      19.136  34.054  38.876  0.00  0.00           H  
ATOM   4316  HG2 MET   277      19.186  36.474  39.386  0.00  0.00           H  
ATOM   4317  HG3 MET   277      19.506  36.864  37.706  0.00  0.00           H  
ATOM   4318  HE1 MET   277      15.616  36.244  39.916  0.00  0.00           H  
ATOM   4319  HE2 MET   277      16.946  35.094  39.846  0.00  0.00           H  
ATOM   4320  HE3 MET   277      17.196  36.724  40.566  0.00  0.00           H  
ATOM   4321  N   ALA   278      20.986  32.714  36.656  0.00  0.00           N  
ATOM   4322  CA  ALA   278      21.286  31.324  36.266  0.00  0.00           C  
ATOM   4323  C   ALA   278      22.716  30.924  36.446  0.00  0.00           C  
ATOM   4324  O   ALA   278      22.946  29.824  36.906  0.00  0.00           O  
ATOM   4325  CB  ALA   278      20.886  31.224  34.796  0.00  0.00           C  
ATOM   4326  H   ALA   278      20.396  33.294  36.076  0.00  0.00           H  
ATOM   4327  HA  ALA   278      20.716  30.624  36.876  0.00  0.00           H  
ATOM   4328  HB1 ALA   278      19.866  31.604  34.706  0.00  0.00           H  
ATOM   4329  HB2 ALA   278      21.586  31.734  34.136  0.00  0.00           H  
ATOM   4330  HB3 ALA   278      21.036  30.174  34.566  0.00  0.00           H  
ATOM   4331  N   VAL   279      23.656  31.814  36.206  0.00  0.00           N  
ATOM   4332  CA  VAL   279      25.136  31.744  36.536  0.00  0.00           C  
ATOM   4333  C   VAL   279      25.396  31.754  38.056  0.00  0.00           C  
ATOM   4334  O   VAL   279      26.256  30.984  38.586  0.00  0.00           O  
ATOM   4335  CB  VAL   279      25.946  32.834  35.826  0.00  0.00           C  
ATOM   4336  CG1 VAL   279      27.386  32.974  36.296  0.00  0.00           C  
ATOM   4337  CG2 VAL   279      25.986  32.464  34.396  0.00  0.00           C  
ATOM   4338  H   VAL   279      23.286  32.704  35.916  0.00  0.00           H  
ATOM   4339  HA  VAL   279      25.446  30.794  36.096  0.00  0.00           H  
ATOM   4340  HB  VAL   279      25.466  33.814  35.936  0.00  0.00           H  
ATOM   4341 1HG1 VAL   279      27.786  33.824  35.736  0.00  0.00           H  
ATOM   4342 2HG1 VAL   279      27.446  33.294  37.336  0.00  0.00           H  
ATOM   4343 3HG1 VAL   279      27.996  32.084  36.126  0.00  0.00           H  
ATOM   4344 1HG2 VAL   279      26.566  33.144  33.786  0.00  0.00           H  
ATOM   4345 2HG2 VAL   279      26.316  31.444  34.216  0.00  0.00           H  
ATOM   4346 3HG2 VAL   279      24.936  32.444  34.096  0.00  0.00           H  
ATOM   4347  N   PHE   280      24.796  32.734  38.816  0.00  0.00           N  
ATOM   4348  CA  PHE   280      24.886  32.794  40.346  0.00  0.00           C  
ATOM   4349  C   PHE   280      24.556  31.404  40.876  0.00  0.00           C  
ATOM   4350  O   PHE   280      25.276  30.794  41.626  0.00  0.00           O  
ATOM   4351  CB  PHE   280      23.976  33.884  40.946  0.00  0.00           C  
ATOM   4352  CG  PHE   280      23.816  33.834  42.406  0.00  0.00           C  
ATOM   4353  CD1 PHE   280      24.566  34.754  43.176  0.00  0.00           C  
ATOM   4354  CD2 PHE   280      22.916  32.884  43.056  0.00  0.00           C  
ATOM   4355  CE1 PHE   280      24.366  34.764  44.556  0.00  0.00           C  
ATOM   4356  CE2 PHE   280      22.726  32.944  44.436  0.00  0.00           C  
ATOM   4357  CZ  PHE   280      23.446  33.954  45.156  0.00  0.00           C  
ATOM   4358  H   PHE   280      24.066  33.294  38.406  0.00  0.00           H  
ATOM   4359  HA  PHE   280      25.856  33.084  40.736  0.00  0.00           H  
ATOM   4360  HB2 PHE   280      24.456  34.834  40.706  0.00  0.00           H  
ATOM   4361  HB3 PHE   280      23.046  33.834  40.376  0.00  0.00           H  
ATOM   4362  HD1 PHE   280      25.246  35.464  42.716  0.00  0.00           H  
ATOM   4363  HD2 PHE   280      22.446  32.084  42.506  0.00  0.00           H  
ATOM   4364  HE1 PHE   280      24.826  35.524  45.156  0.00  0.00           H  
ATOM   4365  HE2 PHE   280      22.036  32.214  44.826  0.00  0.00           H  
ATOM   4366  HZ  PHE   280      23.226  34.014  46.216  0.00  0.00           H  
ATOM   4367  N   ILE   281      23.426  30.944  40.386  0.00  0.00           N  
ATOM   4368  CA  ILE   281      22.796  29.634  40.636  0.00  0.00           C  
ATOM   4369  C   ILE   281      23.756  28.484  40.346  0.00  0.00           C  
ATOM   4370  O   ILE   281      24.196  27.754  41.316  0.00  0.00           O  
ATOM   4371  CB  ILE   281      21.366  29.574  40.036  0.00  0.00           C  
ATOM   4372  CG1 ILE   281      20.386  30.514  40.816  0.00  0.00           C  
ATOM   4373  CG2 ILE   281      20.766  28.154  40.236  0.00  0.00           C  
ATOM   4374  CD1 ILE   281      20.216  30.154  42.346  0.00  0.00           C  
ATOM   4375  H   ILE   281      23.036  31.524  39.656  0.00  0.00           H  
ATOM   4376  HA  ILE   281      22.676  29.544  41.716  0.00  0.00           H  
ATOM   4377  HB  ILE   281      21.326  29.874  38.996  0.00  0.00           H  
ATOM   4378 2HG1 ILE   281      20.766  31.544  40.846  0.00  0.00           H  
ATOM   4379 3HG1 ILE   281      19.396  30.434  40.376  0.00  0.00           H  
ATOM   4380 1HG2 ILE   281      19.706  28.124  39.966  0.00  0.00           H  
ATOM   4381 2HG2 ILE   281      21.206  27.534  39.456  0.00  0.00           H  
ATOM   4382 3HG2 ILE   281      21.016  27.644  41.166  0.00  0.00           H  
ATOM   4383 1HD1 ILE   281      19.586  30.914  42.796  0.00  0.00           H  
ATOM   4384 2HD1 ILE   281      19.826  29.144  42.496  0.00  0.00           H  
ATOM   4385 3HD1 ILE   281      21.176  30.244  42.856  0.00  0.00           H  
ATOM   4386  N   HIE   282      23.986  28.214  39.046  0.00  0.00           N  
ATOM   4387  CA  HIE   282      24.696  27.024  38.576  0.00  0.00           C  
ATOM   4388  C   HIE   282      26.026  26.874  39.306  0.00  0.00           C  
ATOM   4389  O   HIE   282      26.346  25.724  39.726  0.00  0.00           O  
ATOM   4390  CB  HIE   282      24.876  27.194  37.046  0.00  0.00           C  
ATOM   4391  CG  HIE   282      25.536  26.044  36.346  0.00  0.00           C  
ATOM   4392  CD2 HIE   282      26.866  25.794  36.326  0.00  0.00           C  
ATOM   4393  ND1 HIE   282      24.896  25.014  35.556  0.00  0.00           N  
ATOM   4394  CE1 HIE   282      25.926  24.224  35.096  0.00  0.00           C  
ATOM   4395  NE2 HIE   282      27.096  24.684  35.546  0.00  0.00           N  
ATOM   4396  H   HIE   282      23.836  28.994  38.416  0.00  0.00           H  
ATOM   4397  HA  HIE   282      24.216  26.154  38.996  0.00  0.00           H  
ATOM   4398  HB2 HIE   282      23.946  27.444  36.536  0.00  0.00           H  
ATOM   4399  HB3 HIE   282      25.506  28.054  36.846  0.00  0.00           H  
ATOM   4400  HD2 HIE   282      27.596  26.384  36.866  0.00  0.00           H  
ATOM   4401  HE1 HIE   282      25.776  23.264  34.626  0.00  0.00           H  
ATOM   4402  HE2 HIE   282      27.996  24.234  35.406  0.00  0.00           H  
ATOM   4403  N   ASN   283      26.796  27.914  39.516  0.00  0.00           N  
ATOM   4404  CA  ASN   283      28.126  27.614  40.036  0.00  0.00           C  
ATOM   4405  C   ASN   283      28.156  27.274  41.516  0.00  0.00           C  
ATOM   4406  O   ASN   283      29.116  26.714  42.026  0.00  0.00           O  
ATOM   4407  CB  ASN   283      28.996  28.944  39.826  0.00  0.00           C  
ATOM   4408  CG  ASN   283      29.356  29.224  38.356  0.00  0.00           C  
ATOM   4409  ND2 ASN   283      29.196  30.384  37.776  0.00  0.00           N  
ATOM   4410  OD1 ASN   283      29.816  28.294  37.706  0.00  0.00           O  
ATOM   4411  H   ASN   283      26.506  28.744  39.006  0.00  0.00           H  
ATOM   4412  HA  ASN   283      28.556  26.804  39.456  0.00  0.00           H  
ATOM   4413  HB2 ASN   283      28.486  29.824  40.216  0.00  0.00           H  
ATOM   4414  HB3 ASN   283      29.916  28.824  40.386  0.00  0.00           H  
ATOM   4415 1HD2 ASN   283      29.516  30.454  36.826  0.00  0.00           H  
ATOM   4416 2HD2 ASN   283      28.716  31.134  38.256  0.00  0.00           H  
ATOM   4417  N   LYS   284      27.046  27.404  42.216  0.00  0.00           N  
ATOM   4418  CA  LYS   284      26.966  27.204  43.646  0.00  0.00           C  
ATOM   4419  C   LYS   284      26.036  26.024  43.976  0.00  0.00           C  
ATOM   4420  O   LYS   284      25.986  25.574  45.146  0.00  0.00           O  
ATOM   4421  CB  LYS   284      26.396  28.494  44.306  0.00  0.00           C  
ATOM   4422  CG  LYS   284      27.206  29.784  43.966  0.00  0.00           C  
ATOM   4423  CD  LYS   284      26.576  31.024  44.596  0.00  0.00           C  
ATOM   4424  CE  LYS   284      27.226  32.354  44.326  0.00  0.00           C  
ATOM   4425  NZ  LYS   284      28.666  32.524  44.836  0.00  0.00           N1+
ATOM   4426  H   LYS   284      26.316  27.924  41.746  0.00  0.00           H  
ATOM   4427  HA  LYS   284      27.946  27.144  44.116  0.00  0.00           H  
ATOM   4428  HB2 LYS   284      25.356  28.614  43.996  0.00  0.00           H  
ATOM   4429  HB3 LYS   284      26.396  28.384  45.386  0.00  0.00           H  
ATOM   4430  HG2 LYS   284      28.266  29.734  44.206  0.00  0.00           H  
ATOM   4431  HG3 LYS   284      27.136  29.974  42.896  0.00  0.00           H  
ATOM   4432  HD2 LYS   284      25.556  31.094  44.226  0.00  0.00           H  
ATOM   4433  HD3 LYS   284      26.426  30.834  45.666  0.00  0.00           H  
ATOM   4434  HE2 LYS   284      27.166  32.574  43.256  0.00  0.00           H  
ATOM   4435  HE3 LYS   284      26.566  33.004  44.896  0.00  0.00           H  
ATOM   4436  HZ1 LYS   284      28.756  32.554  45.846  0.00  0.00           H  
ATOM   4437  HZ2 LYS   284      29.316  31.804  44.566  0.00  0.00           H  
ATOM   4438  HZ3 LYS   284      29.116  33.394  44.606  0.00  0.00           H  
ATOM   4439  N   LYS   285      25.266  25.454  43.026  0.00  0.00           N  
ATOM   4440  CA  LYS   285      24.556  24.234  43.316  0.00  0.00           C  
ATOM   4441  C   LYS   285      25.546  23.094  43.716  0.00  0.00           C  
ATOM   4442  O   LYS   285      26.476  22.734  43.086  0.00  0.00           O  
ATOM   4443  CB  LYS   285      23.766  23.864  42.066  0.00  0.00           C  
ATOM   4444  CG  LYS   285      23.046  22.464  42.146  0.00  0.00           C  
ATOM   4445  CD  LYS   285      21.886  22.314  41.256  0.00  0.00           C  
ATOM   4446  CE  LYS   285      22.316  21.784  39.906  0.00  0.00           C  
ATOM   4447  NZ  LYS   285      21.216  21.824  38.946  0.00  0.00           N1+
ATOM   4448  H   LYS   285      25.146  25.864  42.116  0.00  0.00           H  
ATOM   4449  HA  LYS   285      23.876  24.334  44.166  0.00  0.00           H  
ATOM   4450  HB2 LYS   285      22.966  24.584  41.906  0.00  0.00           H  
ATOM   4451  HB3 LYS   285      24.336  23.814  41.136  0.00  0.00           H  
ATOM   4452  HG2 LYS   285      23.756  21.644  42.046  0.00  0.00           H  
ATOM   4453  HG3 LYS   285      22.606  22.464  43.146  0.00  0.00           H  
ATOM   4454  HD2 LYS   285      21.226  21.594  41.746  0.00  0.00           H  
ATOM   4455  HD3 LYS   285      21.346  23.254  41.146  0.00  0.00           H  
ATOM   4456  HE2 LYS   285      23.106  22.434  39.546  0.00  0.00           H  
ATOM   4457  HE3 LYS   285      22.736  20.784  40.016  0.00  0.00           H  
ATOM   4458  HZ1 LYS   285      20.396  21.364  39.316  0.00  0.00           H  
ATOM   4459  HZ2 LYS   285      20.956  22.784  38.816  0.00  0.00           H  
ATOM   4460  HZ3 LYS   285      21.496  21.364  38.096  0.00  0.00           H  
ATOM   4461  N   ARG   286      25.176  22.484  44.876  0.00  0.00           N  
ATOM   4462  CA  ARG   286      25.886  21.334  45.466  0.00  0.00           C  
ATOM   4463  C   ARG   286      25.136  20.124  45.076  0.00  0.00           C  
ATOM   4464  O   ARG   286      23.896  20.094  45.026  0.00  0.00           O  
ATOM   4465  CB  ARG   286      26.026  21.674  46.946  0.00  0.00           C  
ATOM   4466  CG  ARG   286      27.146  22.644  47.306  0.00  0.00           C  
ATOM   4467  CD  ARG   286      27.276  22.774  48.846  0.00  0.00           C  
ATOM   4468  NE  ARG   286      28.646  22.924  49.256  0.00  0.00           N  
ATOM   4469  CZ  ARG   286      29.356  22.344  50.136  0.00  0.00           C  
ATOM   4470  NH1 ARG   286      28.796  21.514  50.946  0.00  0.00           N1+
ATOM   4471  NH2 ARG   286      30.646  22.534  50.186  0.00  0.00           N  
ATOM   4472  H   ARG   286      24.456  22.974  45.386  0.00  0.00           H  
ATOM   4473  HA  ARG   286      26.896  21.304  45.046  0.00  0.00           H  
ATOM   4474  HB2 ARG   286      25.106  22.044  47.386  0.00  0.00           H  
ATOM   4475  HB3 ARG   286      26.346  20.724  47.376  0.00  0.00           H  
ATOM   4476  HG2 ARG   286      27.996  22.264  46.756  0.00  0.00           H  
ATOM   4477  HG3 ARG   286      27.016  23.654  46.906  0.00  0.00           H  
ATOM   4478  HD2 ARG   286      26.566  23.454  49.316  0.00  0.00           H  
ATOM   4479  HD3 ARG   286      27.016  21.774  49.206  0.00  0.00           H  
ATOM   4480  HE  ARG   286      29.186  23.554  48.676  0.00  0.00           H  
ATOM   4481 1HH1 ARG   286      27.826  21.274  50.806  0.00  0.00           H  
ATOM   4482 2HH1 ARG   286      29.236  21.084  51.736  0.00  0.00           H  
ATOM   4483 1HH2 ARG   286      31.206  22.894  49.426  0.00  0.00           H  
ATOM   4484 2HH2 ARG   286      31.156  21.884  50.766  0.00  0.00           H  
ATOM   4485  N   LYS   287      25.816  19.014  44.806  0.00  0.00           N  
ATOM   4486  CA  LYS   287      25.216  17.724  44.526  0.00  0.00           C  
ATOM   4487  C   LYS   287      24.396  17.344  45.736  0.00  0.00           C  
ATOM   4488  O   LYS   287      24.896  17.214  46.886  0.00  0.00           O  
ATOM   4489  CB  LYS   287      26.226  16.714  44.016  0.00  0.00           C  
ATOM   4490  CG  LYS   287      27.216  17.174  43.016  0.00  0.00           C  
ATOM   4491  CD  LYS   287      27.936  15.954  42.426  0.00  0.00           C  
ATOM   4492  CE  LYS   287      29.046  16.164  41.406  0.00  0.00           C  
ATOM   4493  NZ  LYS   287      29.466  14.904  40.716  0.00  0.00           N1+
ATOM   4494  H   LYS   287      26.796  19.144  45.026  0.00  0.00           H  
ATOM   4495  HA  LYS   287      24.456  17.914  43.766  0.00  0.00           H  
ATOM   4496  HB2 LYS   287      26.746  16.404  44.916  0.00  0.00           H  
ATOM   4497  HB3 LYS   287      25.706  15.824  43.646  0.00  0.00           H  
ATOM   4498  HG2 LYS   287      26.576  17.574  42.226  0.00  0.00           H  
ATOM   4499  HG3 LYS   287      27.876  17.964  43.366  0.00  0.00           H  
ATOM   4500  HD2 LYS   287      28.386  15.404  43.246  0.00  0.00           H  
ATOM   4501  HD3 LYS   287      27.216  15.284  41.976  0.00  0.00           H  
ATOM   4502  HE2 LYS   287      28.726  16.934  40.706  0.00  0.00           H  
ATOM   4503  HE3 LYS   287      29.906  16.614  41.906  0.00  0.00           H  
ATOM   4504  HZ1 LYS   287      29.746  14.194  41.376  0.00  0.00           H  
ATOM   4505  HZ2 LYS   287      28.626  14.534  40.306  0.00  0.00           H  
ATOM   4506  HZ3 LYS   287      30.076  15.064  39.916  0.00  0.00           H  
ATOM   4507  N   GLY   288      23.136  16.994  45.476  0.00  0.00           N  
ATOM   4508  CA  GLY   288      22.096  16.644  46.526  0.00  0.00           C  
ATOM   4509  C   GLY   288      22.186  15.144  47.016  0.00  0.00           C  
ATOM   4510  O   GLY   288      22.776  14.324  46.276  0.00  0.00           O  
ATOM   4511  H   GLY   288      22.916  16.914  44.496  0.00  0.00           H  
ATOM   4512  HA2 GLY   288      22.176  17.294  47.396  0.00  0.00           H  
ATOM   4513  HA3 GLY   288      21.066  16.844  46.236  0.00  0.00           H  
ATOM   4514  N   GLY   289      21.536  14.864  48.156  0.00  0.00           N  
ATOM   4515  CA  GLY   289      21.366  13.544  48.766  0.00  0.00           C  
ATOM   4516  C   GLY   289      22.726  12.974  49.276  0.00  0.00           C  
ATOM   4517  O   GLY   289      22.906  12.774  50.476  0.00  0.00           O  
ATOM   4518  H   GLY   289      21.236  15.614  48.766  0.00  0.00           H  
ATOM   4519  HA2 GLY   289      20.836  13.654  49.716  0.00  0.00           H  
ATOM   4520  HA3 GLY   289      20.996  12.854  48.016  0.00  0.00           H  
ATOM   4521  N   ILE   290      23.646  12.534  48.386  0.00  0.00           N  
ATOM   4522  CA  ILE   290      24.966  12.004  48.656  0.00  0.00           C  
ATOM   4523  C   ILE   290      25.956  13.094  49.036  0.00  0.00           C  
ATOM   4524  O   ILE   290      26.786  12.854  49.916  0.00  0.00           O  
ATOM   4525  CB  ILE   290      25.386  11.024  47.596  0.00  0.00           C  
ATOM   4526  CG1 ILE   290      25.526  11.644  46.156  0.00  0.00           C  
ATOM   4527  CG2 ILE   290      24.416   9.874  47.686  0.00  0.00           C  
ATOM   4528  CD1 ILE   290      26.786  12.454  45.836  0.00  0.00           C  
ATOM   4529  H   ILE   290      23.416  12.774  47.436  0.00  0.00           H  
ATOM   4530  HA  ILE   290      24.896  11.424  49.576  0.00  0.00           H  
ATOM   4531  HB  ILE   290      26.366  10.704  47.946  0.00  0.00           H  
ATOM   4532 2HG1 ILE   290      25.426  10.824  45.436  0.00  0.00           H  
ATOM   4533 3HG1 ILE   290      24.606  12.184  45.986  0.00  0.00           H  
ATOM   4534 1HG2 ILE   290      23.396  10.144  47.416  0.00  0.00           H  
ATOM   4535 2HG2 ILE   290      24.746   9.004  47.116  0.00  0.00           H  
ATOM   4536 3HG2 ILE   290      24.366   9.474  48.706  0.00  0.00           H  
ATOM   4537 1HD1 ILE   290      27.016  13.144  46.646  0.00  0.00           H  
ATOM   4538 2HD1 ILE   290      27.586  11.724  45.756  0.00  0.00           H  
ATOM   4539 3HD1 ILE   290      26.626  12.974  44.886  0.00  0.00           H  
ATOM   4540  N   GLY   291      25.876  14.314  48.586  0.00  0.00           N  
ATOM   4541  CA  GLY   291      26.616  15.544  49.066  0.00  0.00           C  
ATOM   4542  C   GLY   291      27.756  15.954  48.176  0.00  0.00           C  
ATOM   4543  O   GLY   291      27.896  15.304  47.166  0.00  0.00           O  
ATOM   4544  H   GLY   291      25.246  14.444  47.806  0.00  0.00           H  
ATOM   4545  HA2 GLY   291      25.976  16.414  49.196  0.00  0.00           H  
ATOM   4546  HA3 GLY   291      27.206  15.384  49.966  0.00  0.00           H  
ATOM   4547  N   GLY   292      28.396  17.014  48.516  0.00  0.00           N  
ATOM   4548  CA  GLY   292      29.556  17.534  47.766  0.00  0.00           C  
ATOM   4549  C   GLY   292      29.686  19.054  47.676  0.00  0.00           C  
ATOM   4550  O   GLY   292      28.736  19.764  47.996  0.00  0.00           O  
ATOM   4551  H   GLY   292      28.176  17.474  49.396  0.00  0.00           H  
ATOM   4552  HA2 GLY   292      30.496  17.134  48.146  0.00  0.00           H  
ATOM   4553  HA3 GLY   292      29.516  17.234  46.716  0.00  0.00           H  
ATOM   4554  N   TYR   293      30.876  19.504  47.306  0.00  0.00           N  
ATOM   4555  CA  TYR   293      31.246  20.864  46.946  0.00  0.00           C  
ATOM   4556  C   TYR   293      30.606  21.314  45.676  0.00  0.00           C  
ATOM   4557  O   TYR   293      30.316  20.494  44.806  0.00  0.00           O  
ATOM   4558  CB  TYR   293      32.766  21.134  46.956  0.00  0.00           C  
ATOM   4559  CG  TYR   293      33.546  20.204  45.966  0.00  0.00           C  
ATOM   4560  CD1 TYR   293      34.206  19.034  46.476  0.00  0.00           C  
ATOM   4561  CD2 TYR   293      33.436  20.424  44.606  0.00  0.00           C  
ATOM   4562  CE1 TYR   293      34.766  18.044  45.586  0.00  0.00           C  
ATOM   4563  CE2 TYR   293      34.066  19.524  43.716  0.00  0.00           C  
ATOM   4564  CZ  TYR   293      34.656  18.324  44.166  0.00  0.00           C  
ATOM   4565  OH  TYR   293      35.106  17.444  43.256  0.00  0.00           O  
ATOM   4566  H   TYR   293      31.466  18.794  46.876  0.00  0.00           H  
ATOM   4567  HA  TYR   293      30.826  21.464  47.756  0.00  0.00           H  
ATOM   4568  HB2 TYR   293      32.816  22.144  46.536  0.00  0.00           H  
ATOM   4569  HB3 TYR   293      33.086  21.074  47.996  0.00  0.00           H  
ATOM   4570  HD1 TYR   293      34.416  18.964  47.526  0.00  0.00           H  
ATOM   4571  HD2 TYR   293      32.866  21.284  44.286  0.00  0.00           H  
ATOM   4572  HE1 TYR   293      35.266  17.174  45.986  0.00  0.00           H  
ATOM   4573  HE2 TYR   293      33.956  19.644  42.646  0.00  0.00           H  
ATOM   4574  HH  TYR   293      35.396  16.674  43.746  0.00  0.00           H  
ATOM   4575  N   SER   294      30.496  22.644  45.426  0.00  0.00           N  
ATOM   4576  CA  SER   294      30.036  23.294  44.196  0.00  0.00           C  
ATOM   4577  C   SER   294      31.166  23.624  43.196  0.00  0.00           C  
ATOM   4578  O   SER   294      32.326  23.694  43.576  0.00  0.00           O  
ATOM   4579  CB  SER   294      29.146  24.474  44.596  0.00  0.00           C  
ATOM   4580  OG  SER   294      29.826  25.444  45.476  0.00  0.00           O  
ATOM   4581  H   SER   294      30.696  23.244  46.216  0.00  0.00           H  
ATOM   4582  HA  SER   294      29.436  22.534  43.696  0.00  0.00           H  
ATOM   4583  HB2 SER   294      28.836  24.994  43.686  0.00  0.00           H  
ATOM   4584  HB3 SER   294      28.256  24.084  45.086  0.00  0.00           H  
ATOM   4585  HG  SER   294      30.366  24.914  46.066  0.00  0.00           H  
ATOM   4586  N   ALA   295      30.896  23.884  41.906  0.00  0.00           N  
ATOM   4587  CA  ALA   295      31.926  24.254  40.866  0.00  0.00           C  
ATOM   4588  C   ALA   295      32.746  25.484  41.236  0.00  0.00           C  
ATOM   4589  O   ALA   295      33.906  25.644  40.836  0.00  0.00           O  
ATOM   4590  CB  ALA   295      31.386  24.324  39.456  0.00  0.00           C  
ATOM   4591  H   ALA   295      29.956  23.764  41.586  0.00  0.00           H  
ATOM   4592  HA  ALA   295      32.726  23.524  41.036  0.00  0.00           H  
ATOM   4593  HB1 ALA   295      30.626  25.094  39.456  0.00  0.00           H  
ATOM   4594  HB2 ALA   295      32.086  24.674  38.696  0.00  0.00           H  
ATOM   4595  HB3 ALA   295      30.916  23.414  39.076  0.00  0.00           H  
ATOM   4596  N   GLY   296      32.126  26.454  41.946  0.00  0.00           N  
ATOM   4597  CA  GLY   296      32.696  27.734  42.376  0.00  0.00           C  
ATOM   4598  C   GLY   296      33.786  27.554  43.426  0.00  0.00           C  
ATOM   4599  O   GLY   296      34.806  28.204  43.296  0.00  0.00           O  
ATOM   4600  H   GLY   296      31.116  26.384  41.966  0.00  0.00           H  
ATOM   4601  HA2 GLY   296      33.096  28.154  41.456  0.00  0.00           H  
ATOM   4602  HA3 GLY   296      31.896  28.344  42.796  0.00  0.00           H  
ATOM   4603  N   GLU   297      33.536  26.664  44.436  0.00  0.00           N  
ATOM   4604  CA  GLU   297      34.606  26.174  45.366  0.00  0.00           C  
ATOM   4605  C   GLU   297      35.716  25.464  44.526  0.00  0.00           C  
ATOM   4606  O   GLU   297      36.936  25.564  44.816  0.00  0.00           O  
ATOM   4607  CB  GLU   297      33.996  25.274  46.426  0.00  0.00           C  
ATOM   4608  CG  GLU   297      32.896  25.954  47.406  0.00  0.00           C  
ATOM   4609  CD  GLU   297      31.996  24.874  48.046  0.00  0.00           C  
ATOM   4610  OE1 GLU   297      32.436  24.344  49.106  0.00  0.00           O  
ATOM   4611  OE2 GLU   297      30.896  24.504  47.576  0.00  0.00           O1-
ATOM   4612  H   GLU   297      32.626  26.284  44.626  0.00  0.00           H  
ATOM   4613  HA  GLU   297      35.076  26.984  45.936  0.00  0.00           H  
ATOM   4614  HB2 GLU   297      33.496  24.424  45.966  0.00  0.00           H  
ATOM   4615  HB3 GLU   297      34.766  24.894  47.106  0.00  0.00           H  
ATOM   4616  HG2 GLU   297      33.386  26.414  48.266  0.00  0.00           H  
ATOM   4617  HG3 GLU   297      32.156  26.604  46.926  0.00  0.00           H  
ATOM   4618  N   ARG   298      35.316  24.754  43.486  0.00  0.00           N  
ATOM   4619  CA  ARG   298      36.216  23.774  42.746  0.00  0.00           C  
ATOM   4620  C   ARG   298      37.136  24.484  41.746  0.00  0.00           C  
ATOM   4621  O   ARG   298      38.266  24.044  41.626  0.00  0.00           O  
ATOM   4622  CB  ARG   298      35.446  22.704  42.056  0.00  0.00           C  
ATOM   4623  CG  ARG   298      36.166  21.594  41.286  0.00  0.00           C  
ATOM   4624  CD  ARG   298      37.126  20.694  42.106  0.00  0.00           C  
ATOM   4625  NE  ARG   298      37.596  19.514  41.316  0.00  0.00           N  
ATOM   4626  CZ  ARG   298      38.216  18.424  41.756  0.00  0.00           C  
ATOM   4627  NH1 ARG   298      38.546  18.294  43.016  0.00  0.00           N1+
ATOM   4628  NH2 ARG   298      38.456  17.444  40.936  0.00  0.00           N  
ATOM   4629  H   ARG   298      34.326  24.624  43.326  0.00  0.00           H  
ATOM   4630  HA  ARG   298      36.846  23.174  43.406  0.00  0.00           H  
ATOM   4631  HB2 ARG   298      34.726  22.264  42.746  0.00  0.00           H  
ATOM   4632  HB3 ARG   298      34.836  23.154  41.266  0.00  0.00           H  
ATOM   4633  HG2 ARG   298      35.436  20.944  40.796  0.00  0.00           H  
ATOM   4634  HG3 ARG   298      36.686  21.954  40.396  0.00  0.00           H  
ATOM   4635  HD2 ARG   298      38.026  21.304  42.246  0.00  0.00           H  
ATOM   4636  HD3 ARG   298      36.666  20.264  42.986  0.00  0.00           H  
ATOM   4637  HE  ARG   298      37.636  19.564  40.316  0.00  0.00           H  
ATOM   4638 1HH1 ARG   298      38.236  19.054  43.616  0.00  0.00           H  
ATOM   4639 2HH1 ARG   298      38.786  17.374  43.346  0.00  0.00           H  
ATOM   4640 1HH2 ARG   298      37.946  17.384  40.056  0.00  0.00           H  
ATOM   4641 2HH2 ARG   298      38.966  16.644  41.266  0.00  0.00           H  
ATOM   4642  N   ILE   299      36.766  25.614  41.166  0.00  0.00           N  
ATOM   4643  CA  ILE   299      37.726  26.464  40.286  0.00  0.00           C  
ATOM   4644  C   ILE   299      38.896  26.854  41.166  0.00  0.00           C  
ATOM   4645  O   ILE   299      40.016  26.654  40.716  0.00  0.00           O  
ATOM   4646  CB  ILE   299      37.146  27.714  39.616  0.00  0.00           C  
ATOM   4647  CG1 ILE   299      38.236  28.544  38.886  0.00  0.00           C  
ATOM   4648  CG2 ILE   299      36.216  28.684  40.406  0.00  0.00           C  
ATOM   4649  CD1 ILE   299      37.776  29.314  37.606  0.00  0.00           C  
ATOM   4650  H   ILE   299      35.816  25.944  41.166  0.00  0.00           H  
ATOM   4651  HA  ILE   299      38.086  25.844  39.466  0.00  0.00           H  
ATOM   4652  HB  ILE   299      36.536  27.244  38.836  0.00  0.00           H  
ATOM   4653 2HG1 ILE   299      38.616  29.314  39.556  0.00  0.00           H  
ATOM   4654 3HG1 ILE   299      39.096  27.924  38.626  0.00  0.00           H  
ATOM   4655 1HG2 ILE   299      35.396  28.144  40.866  0.00  0.00           H  
ATOM   4656 2HG2 ILE   299      36.806  29.124  41.206  0.00  0.00           H  
ATOM   4657 3HG2 ILE   299      35.766  29.414  39.736  0.00  0.00           H  
ATOM   4658 1HD1 ILE   299      38.606  29.814  37.116  0.00  0.00           H  
ATOM   4659 2HD1 ILE   299      37.276  28.604  36.946  0.00  0.00           H  
ATOM   4660 3HD1 ILE   299      36.996  30.054  37.816  0.00  0.00           H  
ATOM   4661  N   VAL   300      38.536  27.494  42.336  0.00  0.00           N  
ATOM   4662  CA  VAL   300      39.506  28.044  43.206  0.00  0.00           C  
ATOM   4663  C   VAL   300      40.456  26.894  43.686  0.00  0.00           C  
ATOM   4664  O   VAL   300      41.676  27.164  43.776  0.00  0.00           O  
ATOM   4665  CB  VAL   300      38.806  28.784  44.336  0.00  0.00           C  
ATOM   4666  CG1 VAL   300      39.836  29.134  45.486  0.00  0.00           C  
ATOM   4667  CG2 VAL   300      38.066  30.034  43.736  0.00  0.00           C  
ATOM   4668  H   VAL   300      37.566  27.604  42.586  0.00  0.00           H  
ATOM   4669  HA  VAL   300      40.086  28.794  42.666  0.00  0.00           H  
ATOM   4670  HB  VAL   300      38.036  28.104  44.716  0.00  0.00           H  
ATOM   4671 1HG1 VAL   300      39.126  29.484  46.236  0.00  0.00           H  
ATOM   4672 2HG1 VAL   300      40.226  28.204  45.896  0.00  0.00           H  
ATOM   4673 3HG1 VAL   300      40.576  29.874  45.166  0.00  0.00           H  
ATOM   4674 1HG2 VAL   300      38.626  30.574  42.976  0.00  0.00           H  
ATOM   4675 2HG2 VAL   300      37.056  29.774  43.436  0.00  0.00           H  
ATOM   4676 3HG2 VAL   300      37.876  30.734  44.556  0.00  0.00           H  
ATOM   4677  N   ASP   301      40.056  25.704  43.906  0.00  0.00           N  
ATOM   4678  CA  ASP   301      40.956  24.624  44.386  0.00  0.00           C  
ATOM   4679  C   ASP   301      41.836  23.964  43.286  0.00  0.00           C  
ATOM   4680  O   ASP   301      42.836  23.344  43.616  0.00  0.00           O  
ATOM   4681  CB  ASP   301      40.016  23.624  44.916  0.00  0.00           C  
ATOM   4682  CG  ASP   301      40.726  22.574  45.696  0.00  0.00           C  
ATOM   4683  OD1 ASP   301      40.856  21.444  45.166  0.00  0.00           O  
ATOM   4684  OD2 ASP   301      41.326  22.844  46.776  0.00  0.00           O1-
ATOM   4685  H   ASP   301      39.116  25.354  43.846  0.00  0.00           H  
ATOM   4686  HA  ASP   301      41.536  25.074  45.186  0.00  0.00           H  
ATOM   4687  HB2 ASP   301      39.116  24.084  45.316  0.00  0.00           H  
ATOM   4688  HB3 ASP   301      39.616  23.044  44.086  0.00  0.00           H  
ATOM   4689  N   ILE   302      41.426  24.154  42.066  0.00  0.00           N  
ATOM   4690  CA  ILE   302      42.186  23.804  40.896  0.00  0.00           C  
ATOM   4691  C   ILE   302      43.126  24.864  40.386  0.00  0.00           C  
ATOM   4692  O   ILE   302      44.216  24.554  39.756  0.00  0.00           O  
ATOM   4693  CB  ILE   302      41.126  23.374  39.816  0.00  0.00           C  
ATOM   4694  CG1 ILE   302      40.346  22.014  40.146  0.00  0.00           C  
ATOM   4695  CG2 ILE   302      41.796  23.144  38.416  0.00  0.00           C  
ATOM   4696  CD1 ILE   302      41.106  20.684  40.156  0.00  0.00           C  
ATOM   4697  H   ILE   302      40.546  24.644  41.936  0.00  0.00           H  
ATOM   4698  HA  ILE   302      42.766  22.934  41.206  0.00  0.00           H  
ATOM   4699  HB  ILE   302      40.376  24.144  39.676  0.00  0.00           H  
ATOM   4700 2HG1 ILE   302      40.016  22.204  41.166  0.00  0.00           H  
ATOM   4701 3HG1 ILE   302      39.516  21.964  39.446  0.00  0.00           H  
ATOM   4702 1HG2 ILE   302      41.066  22.714  37.716  0.00  0.00           H  
ATOM   4703 2HG2 ILE   302      42.016  24.114  37.976  0.00  0.00           H  
ATOM   4704 3HG2 ILE   302      42.656  22.484  38.506  0.00  0.00           H  
ATOM   4705 1HD1 ILE   302      41.876  20.624  40.926  0.00  0.00           H  
ATOM   4706 2HD1 ILE   302      40.356  19.984  40.536  0.00  0.00           H  
ATOM   4707 3HD1 ILE   302      41.316  20.244  39.186  0.00  0.00           H  
ATOM   4708  N   ILE   303      42.936  26.134  40.826  0.00  0.00           N  
ATOM   4709  CA  ILE   303      43.866  27.234  40.566  0.00  0.00           C  
ATOM   4710  C   ILE   303      44.906  27.394  41.736  0.00  0.00           C  
ATOM   4711  O   ILE   303      46.076  27.854  41.506  0.00  0.00           O  
ATOM   4712  CB  ILE   303      43.046  28.564  40.246  0.00  0.00           C  
ATOM   4713  CG1 ILE   303      42.376  28.304  38.886  0.00  0.00           C  
ATOM   4714  CG2 ILE   303      44.016  29.824  40.116  0.00  0.00           C  
ATOM   4715  CD1 ILE   303      41.476  29.444  38.356  0.00  0.00           C  
ATOM   4716  H   ILE   303      42.006  26.314  41.176  0.00  0.00           H  
ATOM   4717  HA  ILE   303      44.426  27.034  39.646  0.00  0.00           H  
ATOM   4718  HB  ILE   303      42.376  28.604  41.106  0.00  0.00           H  
ATOM   4719 2HG1 ILE   303      43.086  28.164  38.066  0.00  0.00           H  
ATOM   4720 3HG1 ILE   303      41.766  27.404  38.896  0.00  0.00           H  
ATOM   4721 1HG2 ILE   303      43.406  30.714  39.996  0.00  0.00           H  
ATOM   4722 2HG2 ILE   303      44.536  29.954  41.066  0.00  0.00           H  
ATOM   4723 3HG2 ILE   303      44.696  29.664  39.276  0.00  0.00           H  
ATOM   4724 1HD1 ILE   303      40.836  29.234  37.496  0.00  0.00           H  
ATOM   4725 2HD1 ILE   303      40.766  29.834  39.086  0.00  0.00           H  
ATOM   4726 3HD1 ILE   303      42.216  30.184  38.046  0.00  0.00           H  
ATOM   4727  N   ALA   304      44.606  26.864  42.936  0.00  0.00           N  
ATOM   4728  CA  ALA   304      45.526  26.754  44.046  0.00  0.00           C  
ATOM   4729  C   ALA   304      46.796  25.904  43.696  0.00  0.00           C  
ATOM   4730  O   ALA   304      47.736  26.034  44.456  0.00  0.00           O  
ATOM   4731  CB  ALA   304      44.866  26.144  45.256  0.00  0.00           C  
ATOM   4732  H   ALA   304      43.646  26.574  43.066  0.00  0.00           H  
ATOM   4733  HA  ALA   304      46.006  27.704  44.276  0.00  0.00           H  
ATOM   4734  HB1 ALA   304      44.536  25.124  45.056  0.00  0.00           H  
ATOM   4735  HB2 ALA   304      45.566  25.884  46.056  0.00  0.00           H  
ATOM   4736  HB3 ALA   304      44.046  26.754  45.616  0.00  0.00           H  
ATOM   4737  N   THR   305      46.656  24.964  42.736  0.00  0.00           N  
ATOM   4738  CA  THR   305      47.736  24.054  42.186  0.00  0.00           C  
ATOM   4739  C   THR   305      48.606  24.714  41.096  0.00  0.00           C  
ATOM   4740  O   THR   305      49.786  24.284  40.856  0.00  0.00           O  
ATOM   4741  CB  THR   305      47.186  22.664  41.776  0.00  0.00           C  
ATOM   4742  CG2 THR   305      48.156  21.514  42.186  0.00  0.00           C  
ATOM   4743  OG1 THR   305      45.976  22.314  42.416  0.00  0.00           O  
ATOM   4744  H   THR   305      45.736  24.864  42.336  0.00  0.00           H  
ATOM   4745  HA  THR   305      48.416  24.014  43.036  0.00  0.00           H  
ATOM   4746  HB  THR   305      46.946  22.604  40.716  0.00  0.00           H  
ATOM   4747  HG1 THR   305      45.626  21.684  41.766  0.00  0.00           H  
ATOM   4748 1HG2 THR   305      49.146  21.624  41.746  0.00  0.00           H  
ATOM   4749 2HG2 THR   305      48.316  21.614  43.266  0.00  0.00           H  
ATOM   4750 3HG2 THR   305      47.736  20.514  42.116  0.00  0.00           H  
ATOM   4751  N   ASP   306      48.086  25.774  40.506  0.00  0.00           N  
ATOM   4752  CA  ASP   306      48.586  26.334  39.306  0.00  0.00           C  
ATOM   4753  C   ASP   306      49.566  27.544  39.556  0.00  0.00           C  
ATOM   4754  O   ASP   306      50.536  27.714  38.826  0.00  0.00           O  
ATOM   4755  CB  ASP   306      47.466  26.834  38.396  0.00  0.00           C  
ATOM   4756  CG  ASP   306      47.786  27.084  36.926  0.00  0.00           C  
ATOM   4757  OD1 ASP   306      48.146  26.134  36.186  0.00  0.00           O  
ATOM   4758  OD2 ASP   306      47.736  28.234  36.446  0.00  0.00           O1-
ATOM   4759  H   ASP   306      47.236  26.194  40.836  0.00  0.00           H  
ATOM   4760  HA  ASP   306      49.146  25.554  38.776  0.00  0.00           H  
ATOM   4761  HB2 ASP   306      46.636  26.134  38.366  0.00  0.00           H  
ATOM   4762  HB3 ASP   306      47.016  27.684  38.906  0.00  0.00           H  
ATOM   4763  N   ILE   307      49.266  28.394  40.526  0.00  0.00           N  
ATOM   4764  CA  ILE   307      50.166  29.434  40.906  0.00  0.00           C  
ATOM   4765  C   ILE   307      51.506  28.964  41.356  0.00  0.00           C  
ATOM   4766  O   ILE   307      52.496  29.734  41.086  0.00  0.00           O  
ATOM   4767  CB  ILE   307      49.396  30.354  41.936  0.00  0.00           C  
ATOM   4768  CG1 ILE   307      49.106  29.734  43.276  0.00  0.00           C  
ATOM   4769  CG2 ILE   307      48.076  30.774  41.356  0.00  0.00           C  
ATOM   4770  CD1 ILE   307      48.446  30.664  44.346  0.00  0.00           C  
ATOM   4771  OXT ILE   307      51.456  28.014  42.166  0.00  0.00           O1-
ATOM   4772  H   ILE   307      48.376  28.334  41.006  0.00  0.00           H  
ATOM   4773  HA  ILE   307      50.326  30.044  40.016  0.00  0.00           H  
ATOM   4774  HB  ILE   307      49.946  31.294  42.026  0.00  0.00           H  
ATOM   4775 2HG1 ILE   307      48.356  28.944  43.226  0.00  0.00           H  
ATOM   4776 3HG1 ILE   307      49.976  29.194  43.646  0.00  0.00           H  
ATOM   4777 1HG2 ILE   307      48.206  30.964  40.296  0.00  0.00           H  
ATOM   4778 2HG2 ILE   307      47.416  29.924  41.506  0.00  0.00           H  
ATOM   4779 3HG2 ILE   307      47.696  31.614  41.946  0.00  0.00           H  
ATOM   4780 1HD1 ILE   307      47.436  30.904  44.016  0.00  0.00           H  
ATOM   4781 2HD1 ILE   307      48.316  30.134  45.296  0.00  0.00           H  
ATOM   4782 3HD1 ILE   307      48.996  31.604  44.336  0.00  0.00           H  
ATOM   4783  C1  MOL   308      41.106  45.924  15.146  0.00  0.00           C  
ATOM   4784  N1  MOL   308      38.256  48.244  15.906  0.00  0.00           N  
ATOM   4785  O1  MOL   308      38.346  50.124  20.936  0.00  0.00           O  
ATOM   4786  S1  MOL   308      40.006  47.014  14.306  0.00  0.00           S  
ATOM   4787  C2  MOL   308      41.946  44.954  14.306  0.00  0.00           C  
ATOM   4788  O2  MOL   308      36.966  50.454  19.426  0.00  0.00           O  
ATOM   4789  C3  MOL   308      39.276  47.384  15.816  0.00  0.00           C  
ATOM   4790  O3  MOL   308      36.346  47.504  19.376  0.00  0.00           O  
ATOM   4791  C4  MOL   308      39.916  46.754  16.876  0.00  0.00           C  
ATOM   4792  C5  MOL   308      41.056  45.934  16.486  0.00  0.00           C  
ATOM   4793  C6  MOL   308      37.836  48.444  17.156  0.00  0.00           C  
ATOM   4794  C7  MOL   308      38.396  47.924  18.316  0.00  0.00           C  
ATOM   4795  C8  MOL   308      39.506  47.024  18.196  0.00  0.00           C  
ATOM   4796  C9  MOL   308      40.276  46.354  19.366  0.00  0.00           C  
ATOM   4797  C10 MOL   308      37.666  48.164  19.576  0.00  0.00           C  
ATOM   4798  C11 MOL   308      37.686  49.674  20.026  0.00  0.00           C  
ATOM   4799  C12 MOL   308      35.686  46.914  20.536  0.00  0.00           C  
ATOM   4800  C13 MOL   308      40.776  47.094  20.436  0.00  0.00           C  
ATOM   4801  C14 MOL   308      41.476  46.504  21.486  0.00  0.00           C  
ATOM   4802  C15 MOL   308      41.916  45.204  21.356  0.00  0.00           C  
ATOM   4803  C16 MOL   308      41.286  44.404  20.376  0.00  0.00           C  
ATOM   4804  C17 MOL   308      40.556  44.954  19.316  0.00  0.00           C  
ATOM   4805  C18 MOL   308      42.676  44.644  22.496  0.00  0.00           C  
ATOM   4806  C19 MOL   308      34.736  45.934  19.816  0.00  0.00           C  
ATOM   4807  C20 MOL   308      36.576  46.074  21.526  0.00  0.00           C  
ATOM   4808  C21 MOL   308      34.826  47.984  21.166  0.00  0.00           C  
ATOM   4809  H1  MOL   308      42.166  45.004  23.396  0.00  0.00           H  
ATOM   4810  H2  MOL   308      42.476  45.564  13.566  0.00  0.00           H  
ATOM   4811  H3  MOL   308      42.746  43.564  22.366  0.00  0.00           H  
ATOM   4812  H4  MOL   308      42.666  44.354  14.866  0.00  0.00           H  
ATOM   4813  H5  MOL   308      43.696  45.024  22.606  0.00  0.00           H  
ATOM   4814  H6  MOL   308      41.196  44.254  13.946  0.00  0.00           H  
ATOM   4815  H7  MOL   308      35.206  45.244  19.116  0.00  0.00           H  
ATOM   4816  H8  MOL   308      34.036  45.454  20.506  0.00  0.00           H  
ATOM   4817  H9  MOL   308      41.636  45.324  17.166  0.00  0.00           H  
ATOM   4818  H10 MOL   308      34.016  46.514  19.236  0.00  0.00           H  
ATOM   4819  H11 MOL   308      37.046  49.194  17.206  0.00  0.00           H  
ATOM   4820  H12 MOL   308      37.126  46.694  22.226  0.00  0.00           H  
ATOM   4821  H13 MOL   308      36.006  45.394  22.166  0.00  0.00           H  
ATOM   4822  H14 MOL   308      37.166  45.394  20.916  0.00  0.00           H  
ATOM   4823  H15 MOL   308      34.246  47.644  22.036  0.00  0.00           H  
ATOM   4824  H16 MOL   308      35.426  48.834  21.486  0.00  0.00           H  
ATOM   4825  H17 MOL   308      34.036  48.314  20.496  0.00  0.00           H  
ATOM   4826  H18 MOL   308      38.176  47.694  20.416  0.00  0.00           H  
ATOM   4827  H19 MOL   308      40.476  48.144  20.406  0.00  0.00           H  
ATOM   4828  H20 MOL   308      41.796  47.014  22.396  0.00  0.00           H  
ATOM   4829  H21 MOL   308      41.346  43.324  20.356  0.00  0.00           H  
ATOM   4830  H22 MOL   308      40.116  44.324  18.546  0.00  0.00           H  
END
