# Supplementary material for: Molecular Modeling Study on the Allosteric Inhibition Mechanism of HIV-1 Integrase by LEDGF/p75 Binding Site Inhibitors
Source: PLoS One. 2014 Mar 5;9(3):e90799. doi: 10.1371/journal.pone.0090799 (PMC3944435; doi:10.1371/journal.pone.0090799)
Supplement: PDB S3 — The coordinates of the MD-simulated structure for LEDGF/p75 in complex with HIV-1 IN CCD. (PDB) [file pone.0090799.s006.pdb]

ATOM      1  N   CYS     1      61.346  48.396  35.174  0.00  0.00           N  
ATOM      2  CA  CYS     1      61.826  48.676  33.784  0.00  0.00           C  
ATOM      3  C   CYS     1      62.446  50.036  33.794  0.00  0.00           C  
ATOM      4  O   CYS     1      62.096  50.886  34.644  0.00  0.00           O  
ATOM      5  CB  CYS     1      60.726  48.536  32.794  0.00  0.00           C  
ATOM      6  SG  CYS     1      59.266  49.676  33.084  0.00  0.00           S  
ATOM      7  HA  CYS     1      62.606  47.956  33.564  0.00  0.00           H  
ATOM      8  HB2 CYS     1      61.036  48.776  31.774  0.00  0.00           H  
ATOM      9  HB3 CYS     1      60.296  47.526  32.734  0.00  0.00           H  
ATOM     10  HG  CYS     1      58.966  49.196  34.294  0.00  0.00           H  
ATOM     11  H1  CYS     1      62.136  48.516  35.784  0.00  0.00           H  
ATOM     12  H2  CYS     1      60.956  47.486  35.404  0.00  0.00           H  
ATOM     13  H3  CYS     1      60.776  49.156  35.524  0.00  0.00           H  
ATOM     14  N   SER     2      63.546  50.206  33.064  0.00  0.00           N  
ATOM     15  CA  SER     2      64.446  51.346  33.084  0.00  0.00           C  
ATOM     16  C   SER     2      63.856  52.726  32.714  0.00  0.00           C  
ATOM     17  O   SER     2      64.216  53.746  33.304  0.00  0.00           O  
ATOM     18  CB  SER     2      65.756  51.136  32.184  0.00  0.00           C  
ATOM     19  OG  SER     2      65.606  51.326  30.804  0.00  0.00           O  
ATOM     20  H   SER     2      63.886  49.426  32.524  0.00  0.00           H  
ATOM     21  HA  SER     2      64.796  51.466  34.104  0.00  0.00           H  
ATOM     22  HB2 SER     2      66.446  51.886  32.574  0.00  0.00           H  
ATOM     23  HB3 SER     2      66.126  50.106  32.164  0.00  0.00           H  
ATOM     24  HG  SER     2      66.496  51.496  30.504  0.00  0.00           H  
ATOM     25  N   PRO     3      62.976  52.796  31.674  0.00  0.00           N  
ATOM     26  CA  PRO     3      62.356  54.046  31.344  0.00  0.00           C  
ATOM     27  C   PRO     3      61.236  54.296  32.444  0.00  0.00           C  
ATOM     28  O   PRO     3      60.586  55.346  32.344  0.00  0.00           O  
ATOM     29  CB  PRO     3      61.866  53.896  29.974  0.00  0.00           C  
ATOM     30  CG  PRO     3      61.516  52.476  29.754  0.00  0.00           C  
ATOM     31  CD  PRO     3      62.476  51.796  30.764  0.00  0.00           C  
ATOM     32  HA  PRO     3      63.176  54.766  31.414  0.00  0.00           H  
ATOM     33  HB2 PRO     3      61.066  54.606  29.754  0.00  0.00           H  
ATOM     34  HB3 PRO     3      62.676  54.116  29.284  0.00  0.00           H  
ATOM     35  HG2 PRO     3      60.496  52.246  30.064  0.00  0.00           H  
ATOM     36  HG3 PRO     3      61.626  52.066  28.754  0.00  0.00           H  
ATOM     37  HD2 PRO     3      61.846  51.076  31.274  0.00  0.00           H  
ATOM     38  HD3 PRO     3      63.296  51.326  30.214  0.00  0.00           H  
ATOM     39  N   GLY     4      61.036  53.546  33.564  0.00  0.00           N  
ATOM     40  CA  GLY     4      59.936  53.616  34.534  0.00  0.00           C  
ATOM     41  C   GLY     4      60.096  54.576  35.674  0.00  0.00           C  
ATOM     42  O   GLY     4      60.006  54.286  36.854  0.00  0.00           O  
ATOM     43  H   GLY     4      61.586  52.696  33.534  0.00  0.00           H  
ATOM     44  HA2 GLY     4      58.976  53.806  34.054  0.00  0.00           H  
ATOM     45  HA3 GLY     4      59.736  52.606  34.914  0.00  0.00           H  
ATOM     46  N   ILE     5      60.426  55.836  35.354  0.00  0.00           N  
ATOM     47  CA  ILE     5      60.796  56.866  36.314  0.00  0.00           C  
ATOM     48  C   ILE     5      59.896  58.066  36.094  0.00  0.00           C  
ATOM     49  O   ILE     5      59.586  58.396  34.994  0.00  0.00           O  
ATOM     50  CB  ILE     5      62.306  57.186  36.194  0.00  0.00           C  
ATOM     51  CG1 ILE     5      62.806  58.046  34.974  0.00  0.00           C  
ATOM     52  CG2 ILE     5      63.046  55.856  36.444  0.00  0.00           C  
ATOM     53  CD1 ILE     5      62.916  57.246  33.674  0.00  0.00           C  
ATOM     54  H   ILE     5      60.326  56.106  34.384  0.00  0.00           H  
ATOM     55  HA  ILE     5      60.646  56.416  37.294  0.00  0.00           H  
ATOM     56  HB  ILE     5      62.486  57.776  37.094  0.00  0.00           H  
ATOM     57 2HG1 ILE     5      62.066  58.836  34.824  0.00  0.00           H  
ATOM     58 3HG1 ILE     5      63.766  58.446  35.264  0.00  0.00           H  
ATOM     59 1HG2 ILE     5      62.746  55.406  37.394  0.00  0.00           H  
ATOM     60 2HG2 ILE     5      62.806  55.166  35.634  0.00  0.00           H  
ATOM     61 3HG2 ILE     5      64.116  56.056  36.534  0.00  0.00           H  
ATOM     62 1HD1 ILE     5      63.216  57.916  32.864  0.00  0.00           H  
ATOM     63 2HD1 ILE     5      63.726  56.526  33.684  0.00  0.00           H  
ATOM     64 3HD1 ILE     5      61.916  56.866  33.434  0.00  0.00           H  
ATOM     65  N   TRP     6      59.466  58.756  37.104  0.00  0.00           N  
ATOM     66  CA  TRP     6      58.466  59.806  37.094  0.00  0.00           C  
ATOM     67  C   TRP     6      58.966  61.076  37.844  0.00  0.00           C  
ATOM     68  O   TRP     6      59.616  60.976  38.904  0.00  0.00           O  
ATOM     69  CB  TRP     6      57.226  59.266  37.934  0.00  0.00           C  
ATOM     70  CG  TRP     6      56.546  58.216  37.204  0.00  0.00           C  
ATOM     71  CD1 TRP     6      56.936  56.926  37.224  0.00  0.00           C  
ATOM     72  CD2 TRP     6      55.416  58.276  36.274  0.00  0.00           C  
ATOM     73  CE2 TRP     6      55.176  56.946  35.784  0.00  0.00           C  
ATOM     74  CE3 TRP     6      54.576  59.266  35.894  0.00  0.00           C  
ATOM     75  NE1 TRP     6      56.176  56.196  36.314  0.00  0.00           N  
ATOM     76  CZ2 TRP     6      54.116  56.676  34.914  0.00  0.00           C  
ATOM     77  CZ3 TRP     6      53.476  59.016  35.074  0.00  0.00           C  
ATOM     78  CH2 TRP     6      53.226  57.716  34.554  0.00  0.00           C  
ATOM     79  H   TRP     6      59.746  58.446  38.024  0.00  0.00           H  
ATOM     80  HA  TRP     6      58.156  60.066  36.084  0.00  0.00           H  
ATOM     81  HB2 TRP     6      57.516  59.066  38.964  0.00  0.00           H  
ATOM     82  HB3 TRP     6      56.536  60.106  38.034  0.00  0.00           H  
ATOM     83  HD1 TRP     6      57.796  56.626  37.804  0.00  0.00           H  
ATOM     84  HE1 TRP     6      56.316  55.216  36.114  0.00  0.00           H  
ATOM     85  HE3 TRP     6      54.726  60.256  36.314  0.00  0.00           H  
ATOM     86  HZ2 TRP     6      54.006  55.736  34.384  0.00  0.00           H  
ATOM     87  HZ3 TRP     6      52.756  59.766  34.784  0.00  0.00           H  
ATOM     88  HH2 TRP     6      52.366  57.486  33.944  0.00  0.00           H  
ATOM     89  N   GLN     7      58.646  62.306  37.384  0.00  0.00           N  
ATOM     90  CA  GLN     7      58.876  63.556  38.034  0.00  0.00           C  
ATOM     91  C   GLN     7      57.556  63.926  38.724  0.00  0.00           C  
ATOM     92  O   GLN     7      56.486  63.896  38.074  0.00  0.00           O  
ATOM     93  CB  GLN     7      59.406  64.706  37.084  0.00  0.00           C  
ATOM     94  CG  GLN     7      60.686  64.356  36.314  0.00  0.00           C  
ATOM     95  CD  GLN     7      61.226  65.526  35.494  0.00  0.00           C  
ATOM     96  NE2 GLN     7      62.256  65.216  34.724  0.00  0.00           N  
ATOM     97  OE1 GLN     7      60.786  66.676  35.474  0.00  0.00           O  
ATOM     98  H   GLN     7      58.186  62.426  36.484  0.00  0.00           H  
ATOM     99  HA  GLN     7      59.636  63.466  38.814  0.00  0.00           H  
ATOM    100  HB2 GLN     7      58.666  65.016  36.344  0.00  0.00           H  
ATOM    101  HB3 GLN     7      59.636  65.556  37.714  0.00  0.00           H  
ATOM    102  HG2 GLN     7      61.456  63.786  36.814  0.00  0.00           H  
ATOM    103  HG3 GLN     7      60.346  63.656  35.554  0.00  0.00           H  
ATOM    104 1HE2 GLN     7      62.586  65.896  34.054  0.00  0.00           H  
ATOM    105 2HE2 GLN     7      62.866  64.446  34.954  0.00  0.00           H  
ATOM    106  N   LEU     8      57.596  64.296  40.004  0.00  0.00           N  
ATOM    107  CA  LEU     8      56.416  64.746  40.754  0.00  0.00           C  
ATOM    108  C   LEU     8      56.596  66.086  41.534  0.00  0.00           C  
ATOM    109  O   LEU     8      57.656  66.426  42.044  0.00  0.00           O  
ATOM    110  CB  LEU     8      55.886  63.786  41.834  0.00  0.00           C  
ATOM    111  CG  LEU     8      55.106  62.516  41.454  0.00  0.00           C  
ATOM    112  CD1 LEU     8      56.056  61.476  40.794  0.00  0.00           C  
ATOM    113  CD2 LEU     8      54.386  61.956  42.684  0.00  0.00           C  
ATOM    114  H   LEU     8      58.466  64.156  40.494  0.00  0.00           H  
ATOM    115  HA  LEU     8      55.606  64.896  40.034  0.00  0.00           H  
ATOM    116  HB2 LEU     8      56.716  63.446  42.454  0.00  0.00           H  
ATOM    117  HB3 LEU     8      55.326  64.406  42.534  0.00  0.00           H  
ATOM    118  HG  LEU     8      54.236  62.736  40.834  0.00  0.00           H  
ATOM    119 1HD1 LEU     8      55.626  60.476  40.824  0.00  0.00           H  
ATOM    120 2HD1 LEU     8      56.296  61.796  39.784  0.00  0.00           H  
ATOM    121 3HD1 LEU     8      57.026  61.466  41.274  0.00  0.00           H  
ATOM    122 1HD2 LEU     8      53.596  62.686  42.864  0.00  0.00           H  
ATOM    123 2HD2 LEU     8      53.926  60.966  42.624  0.00  0.00           H  
ATOM    124 3HD2 LEU     8      54.996  61.916  43.584  0.00  0.00           H  
ATOM    125  N   ASP     9      55.446  66.786  41.754  0.00  0.00           N  
ATOM    126  CA  ASP     9      55.276  68.136  42.274  0.00  0.00           C  
ATOM    127  C   ASP     9      53.806  68.466  42.634  0.00  0.00           C  
ATOM    128  O   ASP     9      52.846  67.676  42.494  0.00  0.00           O  
ATOM    129  CB  ASP     9      55.956  69.086  41.254  0.00  0.00           C  
ATOM    130  CG  ASP     9      56.446  70.396  41.854  0.00  0.00           C  
ATOM    131  OD1 ASP     9      57.206  71.116  41.144  0.00  0.00           O  
ATOM    132  OD2 ASP     9      56.056  70.786  42.994  0.00  0.00           O1-
ATOM    133  H   ASP     9      54.696  66.326  41.254  0.00  0.00           H  
ATOM    134  HA  ASP     9      55.806  68.226  43.214  0.00  0.00           H  
ATOM    135  HB2 ASP     9      56.876  68.606  40.914  0.00  0.00           H  
ATOM    136  HB3 ASP     9      55.226  69.286  40.464  0.00  0.00           H  
ATOM    137  N   CYS    10      53.616  69.666  43.074  0.00  0.00           N  
ATOM    138  CA  CYS    10      52.286  70.316  43.314  0.00  0.00           C  
ATOM    139  C   CYS    10      52.196  71.756  42.804  0.00  0.00           C  
ATOM    140  O   CYS    10      53.226  72.466  42.704  0.00  0.00           O  
ATOM    141  CB  CYS    10      51.986  70.146  44.804  0.00  0.00           C  
ATOM    142  SG  CYS    10      50.306  70.766  45.194  0.00  0.00           S  
ATOM    143  H   CYS    10      54.426  70.276  43.154  0.00  0.00           H  
ATOM    144  HA  CYS    10      51.596  69.786  42.654  0.00  0.00           H  
ATOM    145  HB2 CYS    10      52.046  69.096  45.094  0.00  0.00           H  
ATOM    146  HB3 CYS    10      52.746  70.736  45.314  0.00  0.00           H  
ATOM    147  HG  CYS    10      49.566  69.996  44.394  0.00  0.00           H  
ATOM    148  N   THR    11      50.976  72.356  42.624  0.00  0.00           N  
ATOM    149  CA  THR    11      50.686  73.786  42.454  0.00  0.00           C  
ATOM    150  C   THR    11      49.196  74.006  42.854  0.00  0.00           C  
ATOM    151  O   THR    11      48.346  73.166  42.704  0.00  0.00           O  
ATOM    152  CB  THR    11      50.836  74.276  41.024  0.00  0.00           C  
ATOM    153  CG2 THR    11      52.336  74.506  40.714  0.00  0.00           C  
ATOM    154  OG1 THR    11      50.216  73.316  40.104  0.00  0.00           O  
ATOM    155  H   THR    11      50.146  71.776  42.584  0.00  0.00           H  
ATOM    156  HA  THR    11      51.306  74.406  43.104  0.00  0.00           H  
ATOM    157  HB  THR    11      50.356  75.256  41.064  0.00  0.00           H  
ATOM    158  HG1 THR    11      49.396  73.036  40.514  0.00  0.00           H  
ATOM    159 1HG2 THR    11      52.796  75.036  41.554  0.00  0.00           H  
ATOM    160 2HG2 THR    11      52.716  73.496  40.584  0.00  0.00           H  
ATOM    161 3HG2 THR    11      52.226  75.076  39.794  0.00  0.00           H  
ATOM    162  N   HIE    12      48.906  75.306  43.204  0.00  0.00           N  
ATOM    163  CA  HIE    12      47.606  75.826  43.584  0.00  0.00           C  
ATOM    164  C   HIE    12      46.896  76.276  42.324  0.00  0.00           C  
ATOM    165  O   HIE    12      47.586  76.846  41.504  0.00  0.00           O  
ATOM    166  CB  HIE    12      47.666  76.846  44.724  0.00  0.00           C  
ATOM    167  CG  HIE    12      46.356  77.506  45.174  0.00  0.00           C  
ATOM    168  CD2 HIE    12      45.806  77.346  46.384  0.00  0.00           C  
ATOM    169  ND1 HIE    12      45.556  78.296  44.394  0.00  0.00           N  
ATOM    170  CE1 HIE    12      44.536  78.606  45.194  0.00  0.00           C  
ATOM    171  NE2 HIE    12      44.666  77.996  46.364  0.00  0.00           N  
ATOM    172  H   HIE    12      49.736  75.856  43.374  0.00  0.00           H  
ATOM    173  HA  HIE    12      47.026  74.996  43.994  0.00  0.00           H  
ATOM    174  HB2 HIE    12      48.186  76.286  45.504  0.00  0.00           H  
ATOM    175  HB3 HIE    12      48.286  77.696  44.434  0.00  0.00           H  
ATOM    176  HD2 HIE    12      46.156  76.676  47.154  0.00  0.00           H  
ATOM    177  HE1 HIE    12      43.766  79.346  45.044  0.00  0.00           H  
ATOM    178  HE2 HIE    12      43.976  78.116  47.094  0.00  0.00           H  
ATOM    179  N   LEU    13      45.586  76.186  42.154  0.00  0.00           N  
ATOM    180  CA  LEU    13      44.746  76.816  41.094  0.00  0.00           C  
ATOM    181  C   LEU    13      43.356  76.906  41.644  0.00  0.00           C  
ATOM    182  O   LEU    13      42.716  75.926  42.084  0.00  0.00           O  
ATOM    183  CB  LEU    13      44.826  75.966  39.804  0.00  0.00           C  
ATOM    184  CG  LEU    13      44.686  76.916  38.524  0.00  0.00           C  
ATOM    185  CD1 LEU    13      45.856  77.846  38.364  0.00  0.00           C  
ATOM    186  CD2 LEU    13      44.386  76.006  37.324  0.00  0.00           C  
ATOM    187  H   LEU    13      45.086  75.546  42.764  0.00  0.00           H  
ATOM    188  HA  LEU    13      45.166  77.816  40.944  0.00  0.00           H  
ATOM    189  HB2 LEU    13      45.726  75.346  39.704  0.00  0.00           H  
ATOM    190  HB3 LEU    13      43.966  75.306  39.834  0.00  0.00           H  
ATOM    191  HG  LEU    13      43.806  77.526  38.734  0.00  0.00           H  
ATOM    192 1HD1 LEU    13      46.706  77.176  38.394  0.00  0.00           H  
ATOM    193 2HD1 LEU    13      45.856  78.306  37.374  0.00  0.00           H  
ATOM    194 3HD1 LEU    13      45.966  78.596  39.154  0.00  0.00           H  
ATOM    195 1HD2 LEU    13      44.476  76.496  36.354  0.00  0.00           H  
ATOM    196 2HD2 LEU    13      45.096  75.186  37.414  0.00  0.00           H  
ATOM    197 3HD2 LEU    13      43.346  75.676  37.424  0.00  0.00           H  
ATOM    198  N   GLU    14      42.696  78.056  41.494  0.00  0.00           N  
ATOM    199  CA  GLU    14      41.256  78.246  41.474  0.00  0.00           C  
ATOM    200  C   GLU    14      40.666  77.946  42.864  0.00  0.00           C  
ATOM    201  O   GLU    14      39.536  77.456  42.934  0.00  0.00           O  
ATOM    202  CB  GLU    14      40.556  77.416  40.364  0.00  0.00           C  
ATOM    203  CG  GLU    14      39.226  77.976  39.844  0.00  0.00           C  
ATOM    204  CD  GLU    14      38.456  77.076  38.894  0.00  0.00           C  
ATOM    205  OE1 GLU    14      37.496  76.446  39.364  0.00  0.00           O  
ATOM    206  OE2 GLU    14      38.816  76.956  37.724  0.00  0.00           O1-
ATOM    207  H   GLU    14      43.226  78.836  41.144  0.00  0.00           H  
ATOM    208  HA  GLU    14      40.986  79.266  41.184  0.00  0.00           H  
ATOM    209  HB2 GLU    14      41.336  77.446  39.604  0.00  0.00           H  
ATOM    210  HB3 GLU    14      40.396  76.376  40.674  0.00  0.00           H  
ATOM    211  HG2 GLU    14      38.516  78.216  40.634  0.00  0.00           H  
ATOM    212  HG3 GLU    14      39.386  78.936  39.354  0.00  0.00           H  
ATOM    213  N   GLY    15      41.386  78.126  43.954  0.00  0.00           N  
ATOM    214  CA  GLY    15      40.906  77.786  45.304  0.00  0.00           C  
ATOM    215  C   GLY    15      41.336  76.386  45.784  0.00  0.00           C  
ATOM    216  O   GLY    15      41.306  76.146  47.014  0.00  0.00           O  
ATOM    217  H   GLY    15      42.326  78.466  43.824  0.00  0.00           H  
ATOM    218  HA2 GLY    15      41.276  78.436  46.094  0.00  0.00           H  
ATOM    219  HA3 GLY    15      39.816  77.786  45.244  0.00  0.00           H  
ATOM    220  N   LYS    16      41.676  75.436  44.884  0.00  0.00           N  
ATOM    221  CA  LYS    16      42.196  74.096  45.244  0.00  0.00           C  
ATOM    222  C   LYS    16      43.716  73.956  45.134  0.00  0.00           C  
ATOM    223  O   LYS    16      44.416  74.956  44.864  0.00  0.00           O  
ATOM    224  CB  LYS    16      41.466  73.076  44.354  0.00  0.00           C  
ATOM    225  CG  LYS    16      39.996  72.936  44.714  0.00  0.00           C  
ATOM    226  CD  LYS    16      38.956  72.806  43.644  0.00  0.00           C  
ATOM    227  CE  LYS    16      37.556  72.286  44.144  0.00  0.00           C  
ATOM    228  NZ  LYS    16      36.996  73.196  45.184  0.00  0.00           N1+
ATOM    229  H   LYS    16      41.636  75.576  43.884  0.00  0.00           H  
ATOM    230  HA  LYS    16      41.836  73.926  46.254  0.00  0.00           H  
ATOM    231  HB2 LYS    16      41.576  73.546  43.374  0.00  0.00           H  
ATOM    232  HB3 LYS    16      41.916  72.086  44.464  0.00  0.00           H  
ATOM    233  HG2 LYS    16      39.966  72.146  45.464  0.00  0.00           H  
ATOM    234  HG3 LYS    16      39.666  73.876  45.144  0.00  0.00           H  
ATOM    235  HD2 LYS    16      38.856  73.766  43.154  0.00  0.00           H  
ATOM    236  HD3 LYS    16      39.366  72.186  42.844  0.00  0.00           H  
ATOM    237  HE2 LYS    16      36.896  72.356  43.274  0.00  0.00           H  
ATOM    238  HE3 LYS    16      37.596  71.316  44.634  0.00  0.00           H  
ATOM    239  HZ1 LYS    16      36.906  74.126  44.804  0.00  0.00           H  
ATOM    240  HZ2 LYS    16      36.036  72.966  45.404  0.00  0.00           H  
ATOM    241  HZ3 LYS    16      37.436  73.236  46.094  0.00  0.00           H  
ATOM    242  N   VAL    17      44.236  72.696  45.224  0.00  0.00           N  
ATOM    243  CA  VAL    17      45.526  72.376  44.624  0.00  0.00           C  
ATOM    244  C   VAL    17      45.476  71.166  43.724  0.00  0.00           C  
ATOM    245  O   VAL    17      44.486  70.406  43.734  0.00  0.00           O  
ATOM    246  CB  VAL    17      46.656  72.166  45.664  0.00  0.00           C  
ATOM    247  CG1 VAL    17      46.796  73.356  46.634  0.00  0.00           C  
ATOM    248  CG2 VAL    17      46.696  70.846  46.494  0.00  0.00           C  
ATOM    249  H   VAL    17      43.626  71.966  45.544  0.00  0.00           H  
ATOM    250  HA  VAL    17      45.886  73.196  44.014  0.00  0.00           H  
ATOM    251  HB  VAL    17      47.536  72.276  45.034  0.00  0.00           H  
ATOM    252 1HG1 VAL    17      46.686  74.306  46.104  0.00  0.00           H  
ATOM    253 2HG1 VAL    17      46.036  73.266  47.404  0.00  0.00           H  
ATOM    254 3HG1 VAL    17      47.806  73.356  47.034  0.00  0.00           H  
ATOM    255 1HG2 VAL    17      46.406  69.986  45.894  0.00  0.00           H  
ATOM    256 2HG2 VAL    17      47.676  70.886  46.964  0.00  0.00           H  
ATOM    257 3HG2 VAL    17      45.936  70.946  47.264  0.00  0.00           H  
ATOM    258  N   ILE    18      46.546  70.956  42.974  0.00  0.00           N  
ATOM    259  CA  ILE    18      46.656  69.826  41.994  0.00  0.00           C  
ATOM    260  C   ILE    18      48.016  69.086  42.344  0.00  0.00           C  
ATOM    261  O   ILE    18      49.096  69.706  42.414  0.00  0.00           O  
ATOM    262  CB  ILE    18      46.696  70.466  40.544  0.00  0.00           C  
ATOM    263  CG1 ILE    18      45.366  71.186  40.184  0.00  0.00           C  
ATOM    264  CG2 ILE    18      47.186  69.426  39.494  0.00  0.00           C  
ATOM    265  CD1 ILE    18      45.376  71.716  38.684  0.00  0.00           C  
ATOM    266  H   ILE    18      47.246  71.676  43.054  0.00  0.00           H  
ATOM    267  HA  ILE    18      45.916  69.036  42.164  0.00  0.00           H  
ATOM    268  HB  ILE    18      47.396  71.296  40.524  0.00  0.00           H  
ATOM    269 2HG1 ILE    18      44.546  70.476  40.314  0.00  0.00           H  
ATOM    270 3HG1 ILE    18      45.216  72.026  40.854  0.00  0.00           H  
ATOM    271 1HG2 ILE    18      47.366  69.896  38.524  0.00  0.00           H  
ATOM    272 2HG2 ILE    18      48.156  69.006  39.734  0.00  0.00           H  
ATOM    273 3HG2 ILE    18      46.366  68.736  39.304  0.00  0.00           H  
ATOM    274 1HD1 ILE    18      46.226  72.346  38.424  0.00  0.00           H  
ATOM    275 2HD1 ILE    18      45.506  70.826  38.084  0.00  0.00           H  
ATOM    276 3HD1 ILE    18      44.446  72.246  38.444  0.00  0.00           H  
ATOM    277  N   LEU    19      48.056  67.806  42.574  0.00  0.00           N  
ATOM    278  CA  LEU    19      49.236  66.966  42.564  0.00  0.00           C  
ATOM    279  C   LEU    19      49.566  66.586  41.064  0.00  0.00           C  
ATOM    280  O   LEU    19      48.716  66.126  40.364  0.00  0.00           O  
ATOM    281  CB  LEU    19      48.986  65.656  43.424  0.00  0.00           C  
ATOM    282  CG  LEU    19      48.766  65.836  44.954  0.00  0.00           C  
ATOM    283  CD1 LEU    19      48.866  64.616  45.774  0.00  0.00           C  
ATOM    284  CD2 LEU    19      49.906  66.686  45.574  0.00  0.00           C  
ATOM    285  H   LEU    19      47.186  67.316  42.454  0.00  0.00           H  
ATOM    286  HA  LEU    19      50.166  67.406  42.924  0.00  0.00           H  
ATOM    287  HB2 LEU    19      48.116  65.116  43.044  0.00  0.00           H  
ATOM    288  HB3 LEU    19      49.836  64.966  43.374  0.00  0.00           H  
ATOM    289  HG  LEU    19      47.746  66.196  45.134  0.00  0.00           H  
ATOM    290 1HD1 LEU    19      48.126  63.926  45.374  0.00  0.00           H  
ATOM    291 2HD1 LEU    19      49.866  64.206  45.644  0.00  0.00           H  
ATOM    292 3HD1 LEU    19      48.626  64.796  46.824  0.00  0.00           H  
ATOM    293 1HD2 LEU    19      49.926  67.706  45.184  0.00  0.00           H  
ATOM    294 2HD2 LEU    19      49.896  66.636  46.664  0.00  0.00           H  
ATOM    295 3HD2 LEU    19      50.866  66.226  45.314  0.00  0.00           H  
ATOM    296  N   VAL    20      50.836  66.646  40.754  0.00  0.00           N  
ATOM    297  CA  VAL    20      51.366  66.206  39.484  0.00  0.00           C  
ATOM    298  C   VAL    20      52.286  65.026  39.414  0.00  0.00           C  
ATOM    299  O   VAL    20      53.046  64.816  40.304  0.00  0.00           O  
ATOM    300  CB  VAL    20      52.066  67.316  38.604  0.00  0.00           C  
ATOM    301  CG1 VAL    20      51.596  67.356  37.034  0.00  0.00           C  
ATOM    302  CG2 VAL    20      51.926  68.666  39.194  0.00  0.00           C  
ATOM    303  H   VAL    20      51.476  67.056  41.414  0.00  0.00           H  
ATOM    304  HA  VAL    20      50.496  66.056  38.854  0.00  0.00           H  
ATOM    305  HB  VAL    20      53.106  67.006  38.674  0.00  0.00           H  
ATOM    306 1HG1 VAL    20      52.086  68.106  36.404  0.00  0.00           H  
ATOM    307 2HG1 VAL    20      51.706  66.356  36.624  0.00  0.00           H  
ATOM    308 3HG1 VAL    20      50.536  67.586  36.904  0.00  0.00           H  
ATOM    309 1HG2 VAL    20      50.886  68.986  39.254  0.00  0.00           H  
ATOM    310 2HG2 VAL    20      52.576  68.766  40.064  0.00  0.00           H  
ATOM    311 3HG2 VAL    20      52.356  69.316  38.444  0.00  0.00           H  
ATOM    312  N   ALA    21      52.196  64.226  38.344  0.00  0.00           N  
ATOM    313  CA  ALA    21      53.236  63.266  37.924  0.00  0.00           C  
ATOM    314  C   ALA    21      53.446  63.316  36.384  0.00  0.00           C  
ATOM    315  O   ALA    21      52.496  63.216  35.584  0.00  0.00           O  
ATOM    316  CB  ALA    21      52.696  61.886  38.324  0.00  0.00           C  
ATOM    317  H   ALA    21      51.496  64.496  37.674  0.00  0.00           H  
ATOM    318  HA  ALA    21      54.146  63.466  38.484  0.00  0.00           H  
ATOM    319  HB1 ALA    21      53.396  61.156  37.924  0.00  0.00           H  
ATOM    320  HB2 ALA    21      52.506  61.906  39.404  0.00  0.00           H  
ATOM    321  HB3 ALA    21      51.786  61.806  37.724  0.00  0.00           H  
ATOM    322  N   VAL    22      54.716  63.476  36.014  0.00  0.00           N  
ATOM    323  CA  VAL    22      55.216  63.556  34.664  0.00  0.00           C  
ATOM    324  C   VAL    22      56.206  62.436  34.314  0.00  0.00           C  
ATOM    325  O   VAL    22      57.006  62.116  35.184  0.00  0.00           O  
ATOM    326  CB  VAL    22      55.976  64.946  34.554  0.00  0.00           C  
ATOM    327  CG1 VAL    22      56.486  65.146  33.124  0.00  0.00           C  
ATOM    328  CG2 VAL    22      55.116  66.176  34.874  0.00  0.00           C  
ATOM    329  H   VAL    22      55.406  63.536  36.754  0.00  0.00           H  
ATOM    330  HA  VAL    22      54.346  63.466  34.004  0.00  0.00           H  
ATOM    331  HB  VAL    22      56.846  64.886  35.204  0.00  0.00           H  
ATOM    332 1HG1 VAL    22      55.636  65.256  32.454  0.00  0.00           H  
ATOM    333 2HG1 VAL    22      57.096  66.036  32.954  0.00  0.00           H  
ATOM    334 3HG1 VAL    22      57.156  64.316  32.934  0.00  0.00           H  
ATOM    335 1HG2 VAL    22      54.196  66.186  34.294  0.00  0.00           H  
ATOM    336 2HG2 VAL    22      54.836  66.056  35.924  0.00  0.00           H  
ATOM    337 3HG2 VAL    22      55.746  67.036  34.624  0.00  0.00           H  
ATOM    338  N   HIE    23      56.096  61.786  33.164  0.00  0.00           N  
ATOM    339  CA  HIE    23      56.976  60.686  32.744  0.00  0.00           C  
ATOM    340  C   HIE    23      57.876  61.236  31.654  0.00  0.00           C  
ATOM    341  O   HIE    23      57.416  61.466  30.564  0.00  0.00           O  
ATOM    342  CB  HIE    23      56.076  59.496  32.434  0.00  0.00           C  
ATOM    343  CG  HIE    23      56.776  58.196  31.994  0.00  0.00           C  
ATOM    344  CD2 HIE    23      57.336  57.276  32.784  0.00  0.00           C  
ATOM    345  ND1 HIE    23      56.986  57.876  30.684  0.00  0.00           N  
ATOM    346  CE1 HIE    23      57.716  56.716  30.754  0.00  0.00           C  
ATOM    347  NE2 HIE    23      58.006  56.436  31.984  0.00  0.00           N  
ATOM    348  H   HIE    23      55.466  62.046  32.424  0.00  0.00           H  
ATOM    349  HA  HIE    23      57.576  60.486  33.634  0.00  0.00           H  
ATOM    350  HB2 HIE    23      55.486  59.296  33.334  0.00  0.00           H  
ATOM    351  HB3 HIE    23      55.326  59.766  31.684  0.00  0.00           H  
ATOM    352  HD2 HIE    23      57.316  57.186  33.864  0.00  0.00           H  
ATOM    353  HE1 HIE    23      58.146  56.116  29.974  0.00  0.00           H  
ATOM    354  HE2 HIE    23      58.676  55.716  32.224  0.00  0.00           H  
ATOM    355  N   VAL    24      59.106  61.646  31.994  0.00  0.00           N  
ATOM    356  CA  VAL    24      59.926  62.546  31.164  0.00  0.00           C  
ATOM    357  C   VAL    24      60.506  61.806  29.914  0.00  0.00           C  
ATOM    358  O   VAL    24      60.636  62.416  28.884  0.00  0.00           O  
ATOM    359  CB  VAL    24      61.086  63.236  31.914  0.00  0.00           C  
ATOM    360  CG1 VAL    24      62.256  62.386  32.294  0.00  0.00           C  
ATOM    361  CG2 VAL    24      61.556  64.466  31.054  0.00  0.00           C  
ATOM    362  H   VAL    24      59.316  61.506  32.974  0.00  0.00           H  
ATOM    363  HA  VAL    24      59.266  63.346  30.804  0.00  0.00           H  
ATOM    364  HB  VAL    24      60.626  63.576  32.844  0.00  0.00           H  
ATOM    365 1HG1 VAL    24      62.796  62.846  33.124  0.00  0.00           H  
ATOM    366 2HG1 VAL    24      61.846  61.436  32.624  0.00  0.00           H  
ATOM    367 3HG1 VAL    24      62.866  62.146  31.424  0.00  0.00           H  
ATOM    368 1HG2 VAL    24      61.966  64.166  30.094  0.00  0.00           H  
ATOM    369 2HG2 VAL    24      60.656  64.966  30.704  0.00  0.00           H  
ATOM    370 3HG2 VAL    24      62.226  65.096  31.644  0.00  0.00           H  
ATOM    371  N   ALA    25      60.666  60.486  29.864  0.00  0.00           N  
ATOM    372  CA  ALA    25      60.926  59.646  28.724  0.00  0.00           C  
ATOM    373  C   ALA    25      59.846  59.556  27.704  0.00  0.00           C  
ATOM    374  O   ALA    25      60.066  58.826  26.744  0.00  0.00           O  
ATOM    375  CB  ALA    25      61.346  58.216  29.124  0.00  0.00           C  
ATOM    376  H   ALA    25      60.426  59.906  30.654  0.00  0.00           H  
ATOM    377  HA  ALA    25      61.726  60.056  28.104  0.00  0.00           H  
ATOM    378  HB1 ALA    25      60.436  57.766  29.524  0.00  0.00           H  
ATOM    379  HB2 ALA    25      61.686  57.686  28.234  0.00  0.00           H  
ATOM    380  HB3 ALA    25      62.216  58.186  29.774  0.00  0.00           H  
ATOM    381  N   SER    26      58.686  60.086  27.994  0.00  0.00           N  
ATOM    382  CA  SER    26      57.496  60.096  27.114  0.00  0.00           C  
ATOM    383  C   SER    26      56.976  61.516  26.824  0.00  0.00           C  
ATOM    384  O   SER    26      56.606  61.716  25.684  0.00  0.00           O  
ATOM    385  CB  SER    26      56.496  59.166  27.734  0.00  0.00           C  
ATOM    386  OG  SER    26      55.746  59.776  28.734  0.00  0.00           O  
ATOM    387  H   SER    26      58.556  60.646  28.824  0.00  0.00           H  
ATOM    388  HA  SER    26      57.746  59.656  26.144  0.00  0.00           H  
ATOM    389  HB2 SER    26      55.736  59.016  26.954  0.00  0.00           H  
ATOM    390  HB3 SER    26      56.916  58.236  28.104  0.00  0.00           H  
ATOM    391  HG  SER    26      56.226  59.676  29.554  0.00  0.00           H  
ATOM    392  N   GLY    27      56.776  62.446  27.804  0.00  0.00           N  
ATOM    393  CA  GLY    27      56.016  63.646  27.844  0.00  0.00           C  
ATOM    394  C   GLY    27      54.656  63.486  28.594  0.00  0.00           C  
ATOM    395  O   GLY    27      53.936  64.486  28.794  0.00  0.00           O  
ATOM    396  H   GLY    27      57.206  62.256  28.694  0.00  0.00           H  
ATOM    397  HA2 GLY    27      56.616  64.426  28.314  0.00  0.00           H  
ATOM    398  HA3 GLY    27      55.746  63.876  26.804  0.00  0.00           H  
ATOM    399  N   TYR    28      54.326  62.246  29.034  0.00  0.00           N  
ATOM    400  CA  TYR    28      53.046  62.006  29.624  0.00  0.00           C  
ATOM    401  C   TYR    28      52.876  62.846  30.944  0.00  0.00           C  
ATOM    402  O   TYR    28      53.806  63.066  31.684  0.00  0.00           O  
ATOM    403  CB  TYR    28      52.876  60.466  29.924  0.00  0.00           C  
ATOM    404  CG  TYR    28      51.606  60.066  30.684  0.00  0.00           C  
ATOM    405  CD1 TYR    28      51.776  59.916  32.054  0.00  0.00           C  
ATOM    406  CD2 TYR    28      50.416  59.946  30.054  0.00  0.00           C  
ATOM    407  CE1 TYR    28      50.656  59.426  32.794  0.00  0.00           C  
ATOM    408  CE2 TYR    28      49.296  59.486  30.814  0.00  0.00           C  
ATOM    409  CZ  TYR    28      49.446  59.116  32.164  0.00  0.00           C  
ATOM    410  OH  TYR    28      48.406  58.496  32.784  0.00  0.00           O  
ATOM    411  H   TYR    28      54.946  61.516  28.724  0.00  0.00           H  
ATOM    412  HA  TYR    28      52.266  62.176  28.884  0.00  0.00           H  
ATOM    413  HB2 TYR    28      53.036  59.936  28.984  0.00  0.00           H  
ATOM    414  HB3 TYR    28      53.796  60.116  30.384  0.00  0.00           H  
ATOM    415  HD1 TYR    28      52.756  59.966  32.504  0.00  0.00           H  
ATOM    416  HD2 TYR    28      50.306  60.136  28.994  0.00  0.00           H  
ATOM    417  HE1 TYR    28      50.746  59.186  33.844  0.00  0.00           H  
ATOM    418  HE2 TYR    28      48.366  59.356  30.294  0.00  0.00           H  
ATOM    419  HH  TYR    28      48.636  58.296  33.694  0.00  0.00           H  
ATOM    420  N   ILE    29      51.606  63.176  31.244  0.00  0.00           N  
ATOM    421  CA  ILE    29      51.156  63.666  32.524  0.00  0.00           C  
ATOM    422  C   ILE    29      49.926  62.986  33.144  0.00  0.00           C  
ATOM    423  O   ILE    29      48.956  62.636  32.424  0.00  0.00           O  
ATOM    424  CB  ILE    29      51.066  65.256  32.464  0.00  0.00           C  
ATOM    425  CG1 ILE    29      50.616  66.006  33.724  0.00  0.00           C  
ATOM    426  CG2 ILE    29      49.986  65.596  31.434  0.00  0.00           C  
ATOM    427  CD1 ILE    29      50.436  67.516  33.504  0.00  0.00           C  
ATOM    428  H   ILE    29      50.866  62.926  30.604  0.00  0.00           H  
ATOM    429  HA  ILE    29      51.916  63.516  33.284  0.00  0.00           H  
ATOM    430  HB  ILE    29      52.046  65.666  32.234  0.00  0.00           H  
ATOM    431 2HG1 ILE    29      49.676  65.586  34.074  0.00  0.00           H  
ATOM    432 3HG1 ILE    29      51.316  65.746  34.524  0.00  0.00           H  
ATOM    433 1HG2 ILE    29      50.076  64.896  30.604  0.00  0.00           H  
ATOM    434 2HG2 ILE    29      48.996  65.366  31.824  0.00  0.00           H  
ATOM    435 3HG2 ILE    29      50.196  66.606  31.064  0.00  0.00           H  
ATOM    436 1HD1 ILE    29      51.236  68.006  32.944  0.00  0.00           H  
ATOM    437 2HD1 ILE    29      49.466  67.736  33.064  0.00  0.00           H  
ATOM    438 3HD1 ILE    29      50.566  68.026  34.464  0.00  0.00           H  
ATOM    439  N   GLU    30      49.886  62.826  34.454  0.00  0.00           N  
ATOM    440  CA  GLU    30      48.696  62.666  35.274  0.00  0.00           C  
ATOM    441  C   GLU    30      48.756  63.546  36.524  0.00  0.00           C  
ATOM    442  O   GLU    30      49.786  64.096  36.834  0.00  0.00           O  
ATOM    443  CB  GLU    30      48.236  61.206  35.354  0.00  0.00           C  
ATOM    444  CG  GLU    30      49.126  60.376  36.354  0.00  0.00           C  
ATOM    445  CD  GLU    30      48.486  59.026  36.334  0.00  0.00           C  
ATOM    446  OE1 GLU    30      48.916  58.146  35.534  0.00  0.00           O  
ATOM    447  OE2 GLU    30      47.476  58.816  37.014  0.00  0.00           O1-
ATOM    448  H   GLU    30      50.646  63.196  35.014  0.00  0.00           H  
ATOM    449  HA  GLU    30      47.846  63.116  34.754  0.00  0.00           H  
ATOM    450  HB2 GLU    30      47.206  61.236  35.694  0.00  0.00           H  
ATOM    451  HB3 GLU    30      48.076  60.736  34.394  0.00  0.00           H  
ATOM    452  HG2 GLU    30      50.156  60.306  35.984  0.00  0.00           H  
ATOM    453  HG3 GLU    30      49.146  60.806  37.354  0.00  0.00           H  
ATOM    454  N   ALA    31      47.556  63.716  37.134  0.00  0.00           N  
ATOM    455  CA  ALA    31      47.306  64.666  38.154  0.00  0.00           C  
ATOM    456  C   ALA    31      46.136  64.256  39.094  0.00  0.00           C  
ATOM    457  O   ALA    31      45.426  63.346  38.764  0.00  0.00           O  
ATOM    458  CB  ALA    31      46.976  66.016  37.574  0.00  0.00           C  
ATOM    459  H   ALA    31      46.786  63.166  36.804  0.00  0.00           H  
ATOM    460  HA  ALA    31      48.256  64.686  38.684  0.00  0.00           H  
ATOM    461  HB1 ALA    31      46.636  66.676  38.374  0.00  0.00           H  
ATOM    462  HB2 ALA    31      47.906  66.406  37.174  0.00  0.00           H  
ATOM    463  HB3 ALA    31      46.176  65.926  36.834  0.00  0.00           H  
ATOM    464  N   GLU    32      46.086  64.966  40.214  0.00  0.00           N  
ATOM    465  CA  GLU    32      44.966  64.866  41.124  0.00  0.00           C  
ATOM    466  C   GLU    32      44.586  66.236  41.804  0.00  0.00           C  
ATOM    467  O   GLU    32      45.436  66.856  42.424  0.00  0.00           O  
ATOM    468  CB  GLU    32      45.336  63.886  42.294  0.00  0.00           C  
ATOM    469  CG  GLU    32      44.206  63.686  43.324  0.00  0.00           C  
ATOM    470  CD  GLU    32      43.086  62.816  42.744  0.00  0.00           C  
ATOM    471  OE1 GLU    32      43.386  61.706  42.234  0.00  0.00           O  
ATOM    472  OE2 GLU    32      41.906  63.176  42.764  0.00  0.00           O1-
ATOM    473  H   GLU    32      46.866  65.586  40.404  0.00  0.00           H  
ATOM    474  HA  GLU    32      44.146  64.306  40.674  0.00  0.00           H  
ATOM    475  HB2 GLU    32      45.506  62.916  41.844  0.00  0.00           H  
ATOM    476  HB3 GLU    32      46.196  64.206  42.884  0.00  0.00           H  
ATOM    477  HG2 GLU    32      44.616  63.076  44.134  0.00  0.00           H  
ATOM    478  HG3 GLU    32      43.936  64.656  43.744  0.00  0.00           H  
ATOM    479  N   VAL    33      43.336  66.636  41.704  0.00  0.00           N  
ATOM    480  CA  VAL    33      42.796  67.716  42.574  0.00  0.00           C  
ATOM    481  C   VAL    33      42.526  67.316  44.064  0.00  0.00           C  
ATOM    482  O   VAL    33      41.736  66.366  44.274  0.00  0.00           O  
ATOM    483  CB  VAL    33      41.506  68.386  41.974  0.00  0.00           C  
ATOM    484  CG1 VAL    33      40.566  69.016  42.984  0.00  0.00           C  
ATOM    485  CG2 VAL    33      41.926  69.476  41.004  0.00  0.00           C  
ATOM    486  H   VAL    33      42.746  66.116  41.064  0.00  0.00           H  
ATOM    487  HA  VAL    33      43.596  68.456  42.604  0.00  0.00           H  
ATOM    488  HB  VAL    33      40.816  67.696  41.484  0.00  0.00           H  
ATOM    489 1HG1 VAL    33      39.976  68.286  43.544  0.00  0.00           H  
ATOM    490 2HG1 VAL    33      40.976  69.776  43.654  0.00  0.00           H  
ATOM    491 3HG1 VAL    33      39.896  69.626  42.384  0.00  0.00           H  
ATOM    492 1HG2 VAL    33      41.036  70.036  40.724  0.00  0.00           H  
ATOM    493 2HG2 VAL    33      42.626  70.046  41.604  0.00  0.00           H  
ATOM    494 3HG2 VAL    33      42.596  69.136  40.214  0.00  0.00           H  
ATOM    495  N   ILE    34      43.066  68.026  45.004  0.00  0.00           N  
ATOM    496  CA  ILE    34      42.776  68.056  46.384  0.00  0.00           C  
ATOM    497  C   ILE    34      42.676  69.436  46.924  0.00  0.00           C  
ATOM    498  O   ILE    34      43.116  70.356  46.264  0.00  0.00           O  
ATOM    499  CB  ILE    34      43.736  67.146  47.234  0.00  0.00           C  
ATOM    500  CG1 ILE    34      45.176  67.696  47.154  0.00  0.00           C  
ATOM    501  CG2 ILE    34      43.676  65.656  46.814  0.00  0.00           C  
ATOM    502  CD1 ILE    34      46.266  66.876  47.844  0.00  0.00           C  
ATOM    503  H   ILE    34      43.646  68.796  44.684  0.00  0.00           H  
ATOM    504  HA  ILE    34      41.776  67.626  46.464  0.00  0.00           H  
ATOM    505  HB  ILE    34      43.476  67.156  48.294  0.00  0.00           H  
ATOM    506 2HG1 ILE    34      45.416  67.846  46.104  0.00  0.00           H  
ATOM    507 3HG1 ILE    34      45.106  68.686  47.614  0.00  0.00           H  
ATOM    508 1HG2 ILE    34      42.686  65.236  46.664  0.00  0.00           H  
ATOM    509 2HG2 ILE    34      44.336  65.596  45.944  0.00  0.00           H  
ATOM    510 3HG2 ILE    34      44.206  65.086  47.574  0.00  0.00           H  
ATOM    511 1HD1 ILE    34      47.226  67.376  47.674  0.00  0.00           H  
ATOM    512 2HD1 ILE    34      46.136  66.866  48.924  0.00  0.00           H  
ATOM    513 3HD1 ILE    34      46.356  65.906  47.354  0.00  0.00           H  
ATOM    514  N   PRO    35      42.016  69.616  48.084  0.00  0.00           N  
ATOM    515  CA  PRO    35      41.896  70.916  48.714  0.00  0.00           C  
ATOM    516  C   PRO    35      43.206  71.676  48.924  0.00  0.00           C  
ATOM    517  O   PRO    35      43.386  72.766  48.344  0.00  0.00           O  
ATOM    518  CB  PRO    35      41.016  70.776  49.984  0.00  0.00           C  
ATOM    519  CG  PRO    35      40.256  69.616  49.444  0.00  0.00           C  
ATOM    520  CD  PRO    35      41.186  68.696  48.804  0.00  0.00           C  
ATOM    521  HA  PRO    35      41.356  71.446  47.934  0.00  0.00           H  
ATOM    522  HB2 PRO    35      41.566  70.536  50.894  0.00  0.00           H  
ATOM    523  HB3 PRO    35      40.426  71.696  50.074  0.00  0.00           H  
ATOM    524  HG2 PRO    35      39.586  69.176  50.194  0.00  0.00           H  
ATOM    525  HG3 PRO    35      39.526  69.846  48.664  0.00  0.00           H  
ATOM    526  HD2 PRO    35      41.786  68.166  49.544  0.00  0.00           H  
ATOM    527  HD3 PRO    35      40.566  67.986  48.264  0.00  0.00           H  
ATOM    528  N   ALA    36      44.086  71.026  49.684  0.00  0.00           N  
ATOM    529  CA  ALA    36      45.426  71.406  50.154  0.00  0.00           C  
ATOM    530  C   ALA    36      46.486  70.266  50.204  0.00  0.00           C  
ATOM    531  O   ALA    36      46.016  69.116  50.344  0.00  0.00           O  
ATOM    532  CB  ALA    36      45.256  72.046  51.474  0.00  0.00           C  
ATOM    533  H   ALA    36      43.596  70.276  50.134  0.00  0.00           H  
ATOM    534  HA  ALA    36      45.766  72.126  49.414  0.00  0.00           H  
ATOM    535  HB1 ALA    36      46.126  72.656  51.694  0.00  0.00           H  
ATOM    536  HB2 ALA    36      44.486  72.806  51.304  0.00  0.00           H  
ATOM    537  HB3 ALA    36      44.926  71.366  52.264  0.00  0.00           H  
ATOM    538  N   GLU    37      47.776  70.606  50.164  0.00  0.00           N  
ATOM    539  CA  GLU    37      48.896  69.606  50.324  0.00  0.00           C  
ATOM    540  C   GLU    37      49.056  69.036  51.744  0.00  0.00           C  
ATOM    541  O   GLU    37      49.446  69.776  52.684  0.00  0.00           O  
ATOM    542  CB  GLU    37      50.236  70.276  50.054  0.00  0.00           C  
ATOM    543  CG  GLU    37      50.216  71.546  49.194  0.00  0.00           C  
ATOM    544  CD  GLU    37      49.696  72.736  49.994  0.00  0.00           C  
ATOM    545  OE1 GLU    37      50.046  73.086  51.154  0.00  0.00           O  
ATOM    546  OE2 GLU    37      48.736  73.356  49.484  0.00  0.00           O1-
ATOM    547  H   GLU    37      47.956  71.506  49.744  0.00  0.00           H  
ATOM    548  HA  GLU    37      48.746  68.836  49.574  0.00  0.00           H  
ATOM    549  HB2 GLU    37      50.686  70.596  51.004  0.00  0.00           H  
ATOM    550  HB3 GLU    37      50.876  69.476  49.654  0.00  0.00           H  
ATOM    551  HG2 GLU    37      51.206  71.846  48.854  0.00  0.00           H  
ATOM    552  HG3 GLU    37      49.516  71.396  48.374  0.00  0.00           H  
ATOM    553  N   THR    38      48.916  67.706  51.844  0.00  0.00           N  
ATOM    554  CA  THR    38      49.146  66.916  53.064  0.00  0.00           C  
ATOM    555  C   THR    38      49.756  65.506  52.634  0.00  0.00           C  
ATOM    556  O   THR    38      49.286  64.836  51.674  0.00  0.00           O  
ATOM    557  CB  THR    38      47.846  66.806  53.834  0.00  0.00           C  
ATOM    558  CG2 THR    38      46.796  66.096  53.064  0.00  0.00           C  
ATOM    559  OG1 THR    38      48.006  66.256  55.074  0.00  0.00           O  
ATOM    560  H   THR    38      48.636  67.236  50.994  0.00  0.00           H  
ATOM    561  HA  THR    38      49.826  67.466  53.714  0.00  0.00           H  
ATOM    562  HB  THR    38      47.466  67.816  53.994  0.00  0.00           H  
ATOM    563  HG1 THR    38      47.216  66.246  55.624  0.00  0.00           H  
ATOM    564 1HG2 THR    38      47.096  65.086  52.794  0.00  0.00           H  
ATOM    565 2HG2 THR    38      45.876  66.076  53.634  0.00  0.00           H  
ATOM    566 3HG2 THR    38      46.536  66.656  52.164  0.00  0.00           H  
ATOM    567  N   GLY    39      50.596  64.986  53.554  0.00  0.00           N  
ATOM    568  CA  GLY    39      51.156  63.626  53.404  0.00  0.00           C  
ATOM    569  C   GLY    39      50.056  62.486  53.254  0.00  0.00           C  
ATOM    570  O   GLY    39      50.216  61.666  52.364  0.00  0.00           O  
ATOM    571  H   GLY    39      50.996  65.556  54.284  0.00  0.00           H  
ATOM    572  HA2 GLY    39      51.886  63.446  52.604  0.00  0.00           H  
ATOM    573  HA3 GLY    39      51.776  63.496  54.294  0.00  0.00           H  
ATOM    574  N   GLN    40      48.916  62.576  53.944  0.00  0.00           N  
ATOM    575  CA  GLN    40      47.836  61.556  53.894  0.00  0.00           C  
ATOM    576  C   GLN    40      47.276  61.496  52.394  0.00  0.00           C  
ATOM    577  O   GLN    40      47.116  60.366  51.954  0.00  0.00           O  
ATOM    578  CB  GLN    40      46.646  61.916  54.864  0.00  0.00           C  
ATOM    579  CG  GLN    40      47.046  62.116  56.364  0.00  0.00           C  
ATOM    580  CD  GLN    40      45.736  62.366  57.204  0.00  0.00           C  
ATOM    581  NE2 GLN    40      44.916  61.316  57.494  0.00  0.00           N  
ATOM    582  OE1 GLN    40      45.426  63.506  57.554  0.00  0.00           O  
ATOM    583  H   GLN    40      48.826  63.386  54.534  0.00  0.00           H  
ATOM    584  HA  GLN    40      48.156  60.586  54.274  0.00  0.00           H  
ATOM    585  HB2 GLN    40      46.206  62.846  54.494  0.00  0.00           H  
ATOM    586  HB3 GLN    40      45.866  61.156  54.884  0.00  0.00           H  
ATOM    587  HG2 GLN    40      47.416  61.136  56.684  0.00  0.00           H  
ATOM    588  HG3 GLN    40      47.606  63.036  56.434  0.00  0.00           H  
ATOM    589 1HE2 GLN    40      44.066  61.446  58.024  0.00  0.00           H  
ATOM    590 2HE2 GLN    40      45.166  60.356  57.354  0.00  0.00           H  
ATOM    591  N   GLU    41      47.126  62.606  51.644  0.00  0.00           N  
ATOM    592  CA  GLU    41      46.646  62.506  50.214  0.00  0.00           C  
ATOM    593  C   GLU    41      47.806  62.046  49.304  0.00  0.00           C  
ATOM    594  O   GLU    41      47.626  61.376  48.264  0.00  0.00           O  
ATOM    595  CB  GLU    41      46.046  63.866  49.754  0.00  0.00           C  
ATOM    596  CG  GLU    41      44.806  64.326  50.504  0.00  0.00           C  
ATOM    597  CD  GLU    41      43.686  63.406  50.354  0.00  0.00           C  
ATOM    598  OE1 GLU    41      43.036  63.276  49.284  0.00  0.00           O  
ATOM    599  OE2 GLU    41      43.286  62.766  51.364  0.00  0.00           O1-
ATOM    600  H   GLU    41      47.056  63.476  52.144  0.00  0.00           H  
ATOM    601  HA  GLU    41      45.826  61.796  50.194  0.00  0.00           H  
ATOM    602  HB2 GLU    41      46.786  64.656  49.634  0.00  0.00           H  
ATOM    603  HB3 GLU    41      45.626  63.696  48.764  0.00  0.00           H  
ATOM    604  HG2 GLU    41      45.056  64.366  51.564  0.00  0.00           H  
ATOM    605  HG3 GLU    41      44.626  65.356  50.184  0.00  0.00           H  
ATOM    606  N   THR    42      48.996  62.486  49.654  0.00  0.00           N  
ATOM    607  CA  THR    42      50.146  62.376  48.804  0.00  0.00           C  
ATOM    608  C   THR    42      50.566  60.956  48.844  0.00  0.00           C  
ATOM    609  O   THR    42      50.946  60.486  47.774  0.00  0.00           O  
ATOM    610  CB  THR    42      51.266  63.306  49.234  0.00  0.00           C  
ATOM    611  CG2 THR    42      52.466  63.376  48.214  0.00  0.00           C  
ATOM    612  OG1 THR    42      50.656  64.586  49.364  0.00  0.00           O  
ATOM    613  H   THR    42      49.076  62.916  50.564  0.00  0.00           H  
ATOM    614  HA  THR    42      49.846  62.566  47.774  0.00  0.00           H  
ATOM    615  HB  THR    42      51.606  62.976  50.214  0.00  0.00           H  
ATOM    616  HG1 THR    42      50.156  64.566  50.184  0.00  0.00           H  
ATOM    617 1HG2 THR    42      52.086  63.906  47.344  0.00  0.00           H  
ATOM    618 2HG2 THR    42      53.296  63.866  48.724  0.00  0.00           H  
ATOM    619 3HG2 THR    42      52.776  62.396  47.854  0.00  0.00           H  
ATOM    620  N   ALA    43      50.466  60.206  49.954  0.00  0.00           N  
ATOM    621  CA  ALA    43      50.766  58.826  49.984  0.00  0.00           C  
ATOM    622  C   ALA    43      49.816  58.006  49.114  0.00  0.00           C  
ATOM    623  O   ALA    43      50.236  57.146  48.394  0.00  0.00           O  
ATOM    624  CB  ALA    43      50.696  58.456  51.474  0.00  0.00           C  
ATOM    625  H   ALA    43      50.076  60.666  50.774  0.00  0.00           H  
ATOM    626  HA  ALA    43      51.776  58.626  49.614  0.00  0.00           H  
ATOM    627  HB1 ALA    43      51.116  57.456  51.554  0.00  0.00           H  
ATOM    628  HB2 ALA    43      51.266  59.096  52.144  0.00  0.00           H  
ATOM    629  HB3 ALA    43      49.636  58.416  51.734  0.00  0.00           H  
ATOM    630  N   TYR    44      48.546  58.396  48.924  0.00  0.00           N  
ATOM    631  CA  TYR    44      47.546  57.836  48.004  0.00  0.00           C  
ATOM    632  C   TYR    44      47.686  58.216  46.514  0.00  0.00           C  
ATOM    633  O   TYR    44      47.386  57.366  45.694  0.00  0.00           O  
ATOM    634  CB  TYR    44      46.176  58.346  48.554  0.00  0.00           C  
ATOM    635  CG  TYR    44      44.886  57.826  47.914  0.00  0.00           C  
ATOM    636  CD1 TYR    44      44.836  56.446  47.554  0.00  0.00           C  
ATOM    637  CD2 TYR    44      43.826  58.676  47.614  0.00  0.00           C  
ATOM    638  CE1 TYR    44      43.716  55.966  46.864  0.00  0.00           C  
ATOM    639  CE2 TYR    44      42.716  58.286  46.824  0.00  0.00           C  
ATOM    640  CZ  TYR    44      42.646  56.906  46.484  0.00  0.00           C  
ATOM    641  OH  TYR    44      41.486  56.446  45.864  0.00  0.00           O  
ATOM    642  H   TYR    44      48.246  59.186  49.474  0.00  0.00           H  
ATOM    643  HA  TYR    44      47.656  56.766  48.204  0.00  0.00           H  
ATOM    644  HB2 TYR    44      46.176  58.036  49.604  0.00  0.00           H  
ATOM    645  HB3 TYR    44      46.176  59.436  48.514  0.00  0.00           H  
ATOM    646  HD1 TYR    44      45.666  55.766  47.654  0.00  0.00           H  
ATOM    647  HD2 TYR    44      44.016  59.716  47.854  0.00  0.00           H  
ATOM    648  HE1 TYR    44      43.636  54.896  46.754  0.00  0.00           H  
ATOM    649  HE2 TYR    44      41.926  58.976  46.564  0.00  0.00           H  
ATOM    650  HH  TYR    44      41.456  55.596  45.414  0.00  0.00           H  
ATOM    651  N   PHE    45      48.386  59.286  46.094  0.00  0.00           N  
ATOM    652  CA  PHE    45      48.756  59.606  44.714  0.00  0.00           C  
ATOM    653  C   PHE    45      49.956  58.836  44.194  0.00  0.00           C  
ATOM    654  O   PHE    45      50.066  58.356  43.044  0.00  0.00           O  
ATOM    655  CB  PHE    45      49.046  61.126  44.704  0.00  0.00           C  
ATOM    656  CG  PHE    45      49.326  61.586  43.334  0.00  0.00           C  
ATOM    657  CD1 PHE    45      48.336  61.636  42.334  0.00  0.00           C  
ATOM    658  CD2 PHE    45      50.646  62.016  42.984  0.00  0.00           C  
ATOM    659  CE1 PHE    45      48.546  62.116  41.054  0.00  0.00           C  
ATOM    660  CE2 PHE    45      50.936  62.576  41.774  0.00  0.00           C  
ATOM    661  CZ  PHE    45      49.896  62.616  40.794  0.00  0.00           C  
ATOM    662  H   PHE    45      48.616  59.956  46.804  0.00  0.00           H  
ATOM    663  HA  PHE    45      47.926  59.456  44.024  0.00  0.00           H  
ATOM    664  HB2 PHE    45      48.126  61.646  44.994  0.00  0.00           H  
ATOM    665  HB3 PHE    45      49.896  61.366  45.344  0.00  0.00           H  
ATOM    666  HD1 PHE    45      47.296  61.456  42.584  0.00  0.00           H  
ATOM    667  HD2 PHE    45      51.446  61.946  43.714  0.00  0.00           H  
ATOM    668  HE1 PHE    45      47.726  62.186  40.354  0.00  0.00           H  
ATOM    669  HE2 PHE    45      51.906  62.996  41.544  0.00  0.00           H  
ATOM    670  HZ  PHE    45      49.996  63.146  39.854  0.00  0.00           H  
ATOM    671  N   LEU    46      51.006  58.606  45.084  0.00  0.00           N  
ATOM    672  CA  LEU    46      52.066  57.566  44.934  0.00  0.00           C  
ATOM    673  C   LEU    46      51.446  56.196  44.724  0.00  0.00           C  
ATOM    674  O   LEU    46      51.826  55.506  43.774  0.00  0.00           O  
ATOM    675  CB  LEU    46      52.966  57.536  46.214  0.00  0.00           C  
ATOM    676  CG  LEU    46      54.216  56.656  46.274  0.00  0.00           C  
ATOM    677  CD1 LEU    46      53.976  55.176  46.534  0.00  0.00           C  
ATOM    678  CD2 LEU    46      54.956  56.816  44.944  0.00  0.00           C  
ATOM    679  H   LEU    46      51.036  59.096  45.964  0.00  0.00           H  
ATOM    680  HA  LEU    46      52.596  57.766  44.004  0.00  0.00           H  
ATOM    681  HB2 LEU    46      53.306  58.546  46.444  0.00  0.00           H  
ATOM    682  HB3 LEU    46      52.346  57.226  47.064  0.00  0.00           H  
ATOM    683  HG  LEU    46      54.856  57.046  47.064  0.00  0.00           H  
ATOM    684 1HD1 LEU    46      53.546  54.696  45.654  0.00  0.00           H  
ATOM    685 2HD1 LEU    46      54.876  54.636  46.834  0.00  0.00           H  
ATOM    686 3HD1 LEU    46      53.296  55.146  47.384  0.00  0.00           H  
ATOM    687 1HD2 LEU    46      54.896  57.796  44.474  0.00  0.00           H  
ATOM    688 2HD2 LEU    46      55.936  56.336  45.054  0.00  0.00           H  
ATOM    689 3HD2 LEU    46      54.406  56.206  44.234  0.00  0.00           H  
ATOM    690  N   LEU    47      50.556  55.806  45.574  0.00  0.00           N  
ATOM    691  CA  LEU    47      49.896  54.466  45.664  0.00  0.00           C  
ATOM    692  C   LEU    47      49.086  54.236  44.314  0.00  0.00           C  
ATOM    693  O   LEU    47      49.166  53.206  43.704  0.00  0.00           O  
ATOM    694  CB  LEU    47      49.146  54.366  47.014  0.00  0.00           C  
ATOM    695  CG  LEU    47      49.976  53.646  48.094  0.00  0.00           C  
ATOM    696  CD1 LEU    47      49.396  53.766  49.494  0.00  0.00           C  
ATOM    697  CD2 LEU    47      49.866  52.156  47.854  0.00  0.00           C  
ATOM    698  H   LEU    47      50.496  56.406  46.384  0.00  0.00           H  
ATOM    699  HA  LEU    47      50.706  53.736  45.664  0.00  0.00           H  
ATOM    700  HB2 LEU    47      48.986  55.376  47.404  0.00  0.00           H  
ATOM    701  HB3 LEU    47      48.256  53.776  46.834  0.00  0.00           H  
ATOM    702  HG  LEU    47      51.026  53.926  48.144  0.00  0.00           H  
ATOM    703 1HD1 LEU    47      48.356  53.446  49.574  0.00  0.00           H  
ATOM    704 2HD1 LEU    47      50.056  53.146  50.094  0.00  0.00           H  
ATOM    705 3HD1 LEU    47      49.316  54.826  49.744  0.00  0.00           H  
ATOM    706 1HD2 LEU    47      50.186  51.956  46.834  0.00  0.00           H  
ATOM    707 2HD2 LEU    47      50.476  51.596  48.564  0.00  0.00           H  
ATOM    708 3HD2 LEU    47      48.826  51.866  48.004  0.00  0.00           H  
ATOM    709  N   LYS    48      48.396  55.236  43.904  0.00  0.00           N  
ATOM    710  CA  LYS    48      47.756  55.196  42.614  0.00  0.00           C  
ATOM    711  C   LYS    48      48.756  55.006  41.474  0.00  0.00           C  
ATOM    712  O   LYS    48      48.596  54.156  40.604  0.00  0.00           O  
ATOM    713  CB  LYS    48      46.936  56.486  42.494  0.00  0.00           C  
ATOM    714  CG  LYS    48      45.496  56.356  43.054  0.00  0.00           C  
ATOM    715  CD  LYS    48      44.516  57.526  43.044  0.00  0.00           C  
ATOM    716  CE  LYS    48      45.126  58.726  43.924  0.00  0.00           C  
ATOM    717  NZ  LYS    48      44.096  59.696  44.154  0.00  0.00           N1+
ATOM    718  H   LYS    48      48.426  56.136  44.364  0.00  0.00           H  
ATOM    719  HA  LYS    48      47.106  54.326  42.574  0.00  0.00           H  
ATOM    720  HB2 LYS    48      47.426  57.346  42.944  0.00  0.00           H  
ATOM    721  HB3 LYS    48      46.826  56.736  41.434  0.00  0.00           H  
ATOM    722  HG2 LYS    48      44.916  55.516  42.644  0.00  0.00           H  
ATOM    723  HG3 LYS    48      45.676  56.216  44.114  0.00  0.00           H  
ATOM    724  HD2 LYS    48      44.326  57.976  42.064  0.00  0.00           H  
ATOM    725  HD3 LYS    48      43.536  57.276  43.424  0.00  0.00           H  
ATOM    726  HE2 LYS    48      45.366  58.316  44.904  0.00  0.00           H  
ATOM    727  HE3 LYS    48      46.016  59.146  43.474  0.00  0.00           H  
ATOM    728  HZ1 LYS    48      43.246  59.296  44.504  0.00  0.00           H  
ATOM    729  HZ2 LYS    48      44.386  60.396  44.814  0.00  0.00           H  
ATOM    730  HZ3 LYS    48      43.836  60.216  43.324  0.00  0.00           H  
ATOM    731  N   LEU    49      49.816  55.736  41.484  0.00  0.00           N  
ATOM    732  CA  LEU    49      50.826  55.756  40.434  0.00  0.00           C  
ATOM    733  C   LEU    49      51.646  54.446  40.354  0.00  0.00           C  
ATOM    734  O   LEU    49      51.686  53.766  39.384  0.00  0.00           O  
ATOM    735  CB  LEU    49      51.806  56.936  40.614  0.00  0.00           C  
ATOM    736  CG  LEU    49      52.686  57.376  39.474  0.00  0.00           C  
ATOM    737  CD1 LEU    49      51.806  57.946  38.324  0.00  0.00           C  
ATOM    738  CD2 LEU    49      53.746  58.446  39.954  0.00  0.00           C  
ATOM    739  H   LEU    49      49.876  56.416  42.234  0.00  0.00           H  
ATOM    740  HA  LEU    49      50.266  55.766  39.504  0.00  0.00           H  
ATOM    741  HB2 LEU    49      51.216  57.826  40.844  0.00  0.00           H  
ATOM    742  HB3 LEU    49      52.426  56.816  41.504  0.00  0.00           H  
ATOM    743  HG  LEU    49      53.166  56.476  39.084  0.00  0.00           H  
ATOM    744 1HD1 LEU    49      52.346  58.056  37.374  0.00  0.00           H  
ATOM    745 2HD1 LEU    49      51.046  57.186  38.154  0.00  0.00           H  
ATOM    746 3HD1 LEU    49      51.246  58.816  38.684  0.00  0.00           H  
ATOM    747 1HD2 LEU    49      54.476  58.646  39.174  0.00  0.00           H  
ATOM    748 2HD2 LEU    49      53.256  59.366  40.264  0.00  0.00           H  
ATOM    749 3HD2 LEU    49      54.306  57.986  40.764  0.00  0.00           H  
ATOM    750  N   ALA    50      52.226  54.006  41.454  0.00  0.00           N  
ATOM    751  CA  ALA    50      53.006  52.796  41.724  0.00  0.00           C  
ATOM    752  C   ALA    50      52.246  51.466  41.464  0.00  0.00           C  
ATOM    753  O   ALA    50      52.836  50.376  41.314  0.00  0.00           O  
ATOM    754  CB  ALA    50      53.386  52.876  43.184  0.00  0.00           C  
ATOM    755  H   ALA    50      52.036  54.576  42.264  0.00  0.00           H  
ATOM    756  HA  ALA    50      53.906  52.796  41.124  0.00  0.00           H  
ATOM    757  HB1 ALA    50      52.506  52.896  43.824  0.00  0.00           H  
ATOM    758  HB2 ALA    50      54.036  52.036  43.424  0.00  0.00           H  
ATOM    759  HB3 ALA    50      54.046  53.676  43.504  0.00  0.00           H  
ATOM    760  N   GLY    51      50.906  51.536  41.444  0.00  0.00           N  
ATOM    761  CA  GLY    51      50.046  50.386  41.344  0.00  0.00           C  
ATOM    762  C   GLY    51      49.266  50.396  39.984  0.00  0.00           C  
ATOM    763  O   GLY    51      49.026  49.266  39.524  0.00  0.00           O  
ATOM    764  H   GLY    51      50.466  52.416  41.664  0.00  0.00           H  
ATOM    765  HA2 GLY    51      50.656  49.486  41.264  0.00  0.00           H  
ATOM    766  HA3 GLY    51      49.286  50.256  42.114  0.00  0.00           H  
ATOM    767  N   ARG    52      49.016  51.546  39.364  0.00  0.00           N  
ATOM    768  CA  ARG    52      48.426  51.556  38.004  0.00  0.00           C  
ATOM    769  C   ARG    52      49.406  51.336  36.874  0.00  0.00           C  
ATOM    770  O   ARG    52      49.226  50.396  36.094  0.00  0.00           O  
ATOM    771  CB  ARG    52      47.456  52.786  37.754  0.00  0.00           C  
ATOM    772  CG  ARG    52      46.206  52.766  38.714  0.00  0.00           C  
ATOM    773  CD  ARG    52      45.176  53.886  38.544  0.00  0.00           C  
ATOM    774  NE  ARG    52      45.706  55.286  38.764  0.00  0.00           N  
ATOM    775  CZ  ARG    52      45.026  56.256  39.334  0.00  0.00           C  
ATOM    776  NH1 ARG    52      43.826  56.076  39.784  0.00  0.00           N1+
ATOM    777  NH2 ARG    52      45.516  57.446  39.434  0.00  0.00           N  
ATOM    778  H   ARG    52      49.146  52.416  39.854  0.00  0.00           H  
ATOM    779  HA  ARG    52      47.726  50.716  37.944  0.00  0.00           H  
ATOM    780  HB2 ARG    52      47.976  53.746  37.874  0.00  0.00           H  
ATOM    781  HB3 ARG    52      47.166  52.856  36.704  0.00  0.00           H  
ATOM    782  HG2 ARG    52      45.746  51.796  38.544  0.00  0.00           H  
ATOM    783  HG3 ARG    52      46.616  52.806  39.724  0.00  0.00           H  
ATOM    784  HD2 ARG    52      44.856  53.806  37.504  0.00  0.00           H  
ATOM    785  HD3 ARG    52      44.346  53.786  39.244  0.00  0.00           H  
ATOM    786  HE  ARG    52      46.676  55.436  38.534  0.00  0.00           H  
ATOM    787 1HH1 ARG    52      43.266  55.266  39.534  0.00  0.00           H  
ATOM    788 2HH1 ARG    52      43.206  56.776  40.184  0.00  0.00           H  
ATOM    789 1HH2 ARG    52      46.306  57.776  38.894  0.00  0.00           H  
ATOM    790 2HH2 ARG    52      44.856  58.086  39.844  0.00  0.00           H  
ATOM    791  N   TRP    53      50.606  51.976  36.974  0.00  0.00           N  
ATOM    792  CA  TRP    53      51.726  51.646  36.134  0.00  0.00           C  
ATOM    793  C   TRP    53      52.806  50.766  36.824  0.00  0.00           C  
ATOM    794  O   TRP    53      52.976  50.736  38.054  0.00  0.00           O  
ATOM    795  CB  TRP    53      52.326  53.036  35.644  0.00  0.00           C  
ATOM    796  CG  TRP    53      51.396  53.936  34.984  0.00  0.00           C  
ATOM    797  CD1 TRP    53      50.836  55.016  35.574  0.00  0.00           C  
ATOM    798  CD2 TRP    53      50.926  54.006  33.564  0.00  0.00           C  
ATOM    799  CE2 TRP    53      50.166  55.176  33.314  0.00  0.00           C  
ATOM    800  CE3 TRP    53      51.066  53.136  32.424  0.00  0.00           C  
ATOM    801  NE1 TRP    53      50.016  55.666  34.634  0.00  0.00           N  
ATOM    802  CZ2 TRP    53      49.536  55.436  32.124  0.00  0.00           C  
ATOM    803  CZ3 TRP    53      50.536  53.526  31.174  0.00  0.00           C  
ATOM    804  CH2 TRP    53      49.636  54.606  31.054  0.00  0.00           C  
ATOM    805  H   TRP    53      50.686  52.606  37.764  0.00  0.00           H  
ATOM    806  HA  TRP    53      51.346  51.256  35.194  0.00  0.00           H  
ATOM    807  HB2 TRP    53      52.856  53.496  36.484  0.00  0.00           H  
ATOM    808  HB3 TRP    53      53.146  52.896  34.934  0.00  0.00           H  
ATOM    809  HD1 TRP    53      50.896  55.316  36.614  0.00  0.00           H  
ATOM    810  HE1 TRP    53      49.396  56.426  34.854  0.00  0.00           H  
ATOM    811  HE3 TRP    53      51.586  52.206  32.554  0.00  0.00           H  
ATOM    812  HZ2 TRP    53      48.876  56.286  32.044  0.00  0.00           H  
ATOM    813  HZ3 TRP    53      50.766  52.986  30.274  0.00  0.00           H  
ATOM    814  HH2 TRP    53      49.156  54.796  30.104  0.00  0.00           H  
ATOM    815  N   PRO    54      53.606  49.946  36.134  0.00  0.00           N  
ATOM    816  CA  PRO    54      54.896  49.396  36.664  0.00  0.00           C  
ATOM    817  C   PRO    54      55.906  50.526  36.734  0.00  0.00           C  
ATOM    818  O   PRO    54      56.656  50.826  35.774  0.00  0.00           O  
ATOM    819  CB  PRO    54      55.346  48.356  35.594  0.00  0.00           C  
ATOM    820  CG  PRO    54      54.786  48.816  34.254  0.00  0.00           C  
ATOM    821  CD  PRO    54      53.526  49.596  34.704  0.00  0.00           C  
ATOM    822  HA  PRO    54      54.636  48.986  37.644  0.00  0.00           H  
ATOM    823  HB2 PRO    54      56.436  48.316  35.584  0.00  0.00           H  
ATOM    824  HB3 PRO    54      54.816  47.436  35.834  0.00  0.00           H  
ATOM    825  HG2 PRO    54      55.496  49.556  33.894  0.00  0.00           H  
ATOM    826  HG3 PRO    54      54.686  48.036  33.494  0.00  0.00           H  
ATOM    827  HD2 PRO    54      53.386  50.506  34.134  0.00  0.00           H  
ATOM    828  HD3 PRO    54      52.636  49.026  34.454  0.00  0.00           H  
ATOM    829  N   VAL    55      56.036  51.086  37.914  0.00  0.00           N  
ATOM    830  CA  VAL    55      56.896  52.196  38.264  0.00  0.00           C  
ATOM    831  C   VAL    55      58.156  51.646  39.034  0.00  0.00           C  
ATOM    832  O   VAL    55      58.006  50.866  39.934  0.00  0.00           O  
ATOM    833  CB  VAL    55      56.116  53.156  39.214  0.00  0.00           C  
ATOM    834  CG1 VAL    55      56.996  54.366  39.584  0.00  0.00           C  
ATOM    835  CG2 VAL    55      54.806  53.526  38.654  0.00  0.00           C  
ATOM    836  H   VAL    55      55.466  50.716  38.654  0.00  0.00           H  
ATOM    837  HA  VAL    55      57.336  52.646  37.374  0.00  0.00           H  
ATOM    838  HB  VAL    55      55.936  52.596  40.134  0.00  0.00           H  
ATOM    839 1HG1 VAL    55      56.856  55.146  38.844  0.00  0.00           H  
ATOM    840 2HG1 VAL    55      56.506  54.776  40.464  0.00  0.00           H  
ATOM    841 3HG1 VAL    55      58.056  54.256  39.844  0.00  0.00           H  
ATOM    842 1HG2 VAL    55      54.836  53.876  37.624  0.00  0.00           H  
ATOM    843 2HG2 VAL    55      54.076  52.736  38.794  0.00  0.00           H  
ATOM    844 3HG2 VAL    55      54.486  54.346  39.294  0.00  0.00           H  
ATOM    845  N   LYS    56      59.366  51.976  38.544  0.00  0.00           N  
ATOM    846  CA  LYS    56      60.636  51.796  39.274  0.00  0.00           C  
ATOM    847  C   LYS    56      60.896  52.756  40.414  0.00  0.00           C  
ATOM    848  O   LYS    56      61.146  52.226  41.484  0.00  0.00           O  
ATOM    849  CB  LYS    56      61.896  51.786  38.264  0.00  0.00           C  
ATOM    850  CG  LYS    56      63.156  51.326  38.954  0.00  0.00           C  
ATOM    851  CD  LYS    56      64.376  51.696  38.094  0.00  0.00           C  
ATOM    852  CE  LYS    56      65.526  50.906  38.734  0.00  0.00           C  
ATOM    853  NZ  LYS    56      66.746  51.006  37.874  0.00  0.00           N1+
ATOM    854  H   LYS    56      59.456  52.486  37.684  0.00  0.00           H  
ATOM    855  HA  LYS    56      60.646  50.836  39.784  0.00  0.00           H  
ATOM    856  HB2 LYS    56      61.686  51.056  37.484  0.00  0.00           H  
ATOM    857  HB3 LYS    56      62.196  52.786  37.944  0.00  0.00           H  
ATOM    858  HG2 LYS    56      63.356  51.886  39.864  0.00  0.00           H  
ATOM    859  HG3 LYS    56      63.076  50.246  39.124  0.00  0.00           H  
ATOM    860  HD2 LYS    56      64.206  51.346  37.074  0.00  0.00           H  
ATOM    861  HD3 LYS    56      64.636  52.756  38.164  0.00  0.00           H  
ATOM    862  HE2 LYS    56      65.846  51.246  39.714  0.00  0.00           H  
ATOM    863  HE3 LYS    56      65.326  49.836  38.704  0.00  0.00           H  
ATOM    864  HZ1 LYS    56      67.146  51.926  37.734  0.00  0.00           H  
ATOM    865  HZ2 LYS    56      67.496  50.346  38.034  0.00  0.00           H  
ATOM    866  HZ3 LYS    56      66.576  50.826  36.894  0.00  0.00           H  
ATOM    867  N   THR    57      60.856  54.066  40.184  0.00  0.00           N  
ATOM    868  CA  THR    57      61.496  55.136  40.924  0.00  0.00           C  
ATOM    869  C   THR    57      60.656  56.376  40.674  0.00  0.00           C  
ATOM    870  O   THR    57      59.956  56.536  39.684  0.00  0.00           O  
ATOM    871  CB  THR    57      62.926  55.526  40.334  0.00  0.00           C  
ATOM    872  CG2 THR    57      63.666  56.566  41.094  0.00  0.00           C  
ATOM    873  OG1 THR    57      63.736  54.346  40.284  0.00  0.00           O  
ATOM    874  H   THR    57      60.596  54.306  39.234  0.00  0.00           H  
ATOM    875  HA  THR    57      61.526  54.906  41.994  0.00  0.00           H  
ATOM    876  HB  THR    57      62.886  55.856  39.294  0.00  0.00           H  
ATOM    877  HG1 THR    57      64.586  54.536  39.884  0.00  0.00           H  
ATOM    878 1HG2 THR    57      63.376  57.546  40.704  0.00  0.00           H  
ATOM    879 2HG2 THR    57      63.566  56.426  42.174  0.00  0.00           H  
ATOM    880 3HG2 THR    57      64.726  56.526  40.854  0.00  0.00           H  
ATOM    881  N   VAL    58      60.546  57.196  41.784  0.00  0.00           N  
ATOM    882  CA  VAL    58      59.796  58.506  41.834  0.00  0.00           C  
ATOM    883  C   VAL    58      60.666  59.676  42.464  0.00  0.00           C  
ATOM    884  O   VAL    58      61.176  59.556  43.594  0.00  0.00           O  
ATOM    885  CB  VAL    58      58.446  58.406  42.544  0.00  0.00           C  
ATOM    886  CG1 VAL    58      57.516  57.476  41.674  0.00  0.00           C  
ATOM    887  CG2 VAL    58      58.516  57.826  43.984  0.00  0.00           C  
ATOM    888  H   VAL    58      61.106  56.956  42.584  0.00  0.00           H  
ATOM    889  HA  VAL    58      59.666  58.756  40.784  0.00  0.00           H  
ATOM    890  HB  VAL    58      57.996  59.396  42.554  0.00  0.00           H  
ATOM    891 1HG1 VAL    58      57.476  57.816  40.644  0.00  0.00           H  
ATOM    892 2HG1 VAL    58      57.826  56.446  41.874  0.00  0.00           H  
ATOM    893 3HG1 VAL    58      56.476  57.486  42.024  0.00  0.00           H  
ATOM    894 1HG2 VAL    58      58.726  56.766  44.004  0.00  0.00           H  
ATOM    895 2HG2 VAL    58      59.206  58.416  44.604  0.00  0.00           H  
ATOM    896 3HG2 VAL    58      57.536  57.916  44.464  0.00  0.00           H  
ATOM    897  N   HIE    59      60.896  60.676  41.624  0.00  0.00           N  
ATOM    898  CA  HIE    59      61.666  61.866  41.934  0.00  0.00           C  
ATOM    899  C   HIE    59      60.626  62.936  42.244  0.00  0.00           C  
ATOM    900  O   HIE    59      60.076  63.626  41.364  0.00  0.00           O  
ATOM    901  CB  HIE    59      62.516  62.166  40.654  0.00  0.00           C  
ATOM    902  CG  HIE    59      63.466  61.066  40.364  0.00  0.00           C  
ATOM    903  CD2 HIE    59      64.626  60.756  40.964  0.00  0.00           C  
ATOM    904  ND1 HIE    59      63.346  60.216  39.214  0.00  0.00           N  
ATOM    905  CE1 HIE    59      64.526  59.556  39.154  0.00  0.00           C  
ATOM    906  NE2 HIE    59      65.316  59.856  40.144  0.00  0.00           N  
ATOM    907  H   HIE    59      60.586  60.626  40.674  0.00  0.00           H  
ATOM    908  HA  HIE    59      62.256  61.726  42.834  0.00  0.00           H  
ATOM    909  HB2 HIE    59      61.856  62.376  39.814  0.00  0.00           H  
ATOM    910  HB3 HIE    59      63.046  63.086  40.884  0.00  0.00           H  
ATOM    911  HD2 HIE    59      65.116  61.256  41.794  0.00  0.00           H  
ATOM    912  HE1 HIE    59      64.816  58.846  38.394  0.00  0.00           H  
ATOM    913  HE2 HIE    59      66.276  59.536  40.234  0.00  0.00           H  
ATOM    914  N   THR    60      60.416  63.116  43.504  0.00  0.00           N  
ATOM    915  CA  THR    60      59.506  63.886  44.274  0.00  0.00           C  
ATOM    916  C   THR    60      60.076  65.306  44.374  0.00  0.00           C  
ATOM    917  O   THR    60      61.286  65.576  44.334  0.00  0.00           O  
ATOM    918  CB  THR    60      59.246  63.186  45.614  0.00  0.00           C  
ATOM    919  CG2 THR    60      58.556  61.896  45.454  0.00  0.00           C  
ATOM    920  OG1 THR    60      60.466  62.996  46.334  0.00  0.00           O  
ATOM    921  H   THR    60      61.016  62.656  44.174  0.00  0.00           H  
ATOM    922  HA  THR    60      58.546  64.006  43.754  0.00  0.00           H  
ATOM    923  HB  THR    60      58.626  63.846  46.214  0.00  0.00           H  
ATOM    924  HG1 THR    60      60.786  63.796  46.764  0.00  0.00           H  
ATOM    925 1HG2 THR    60      57.506  62.106  45.214  0.00  0.00           H  
ATOM    926 2HG2 THR    60      59.016  61.186  44.764  0.00  0.00           H  
ATOM    927 3HG2 THR    60      58.486  61.416  46.424  0.00  0.00           H  
ATOM    928  N   ASP    61      59.166  66.276  44.484  0.00  0.00           N  
ATOM    929  CA  ASP    61      59.606  67.526  45.104  0.00  0.00           C  
ATOM    930  C   ASP    61      60.106  67.396  46.554  0.00  0.00           C  
ATOM    931  O   ASP    61      59.776  66.406  47.244  0.00  0.00           O  
ATOM    932  CB  ASP    61      58.436  68.546  44.944  0.00  0.00           C  
ATOM    933  CG  ASP    61      58.746  69.926  45.464  0.00  0.00           C  
ATOM    934  OD1 ASP    61      58.006  70.376  46.324  0.00  0.00           O  
ATOM    935  OD2 ASP    61      59.806  70.526  45.134  0.00  0.00           O1-
ATOM    936  H   ASP    61      58.216  65.956  44.374  0.00  0.00           H  
ATOM    937  HA  ASP    61      60.436  67.946  44.544  0.00  0.00           H  
ATOM    938  HB2 ASP    61      58.046  68.666  43.934  0.00  0.00           H  
ATOM    939  HB3 ASP    61      57.586  68.136  45.494  0.00  0.00           H  
ATOM    940  N   ASN    62      60.696  68.476  47.074  0.00  0.00           N  
ATOM    941  CA  ASN    62      61.286  68.606  48.404  0.00  0.00           C  
ATOM    942  C   ASN    62      60.156  69.156  49.424  0.00  0.00           C  
ATOM    943  O   ASN    62      60.576  69.456  50.544  0.00  0.00           O  
ATOM    944  CB  ASN    62      62.626  69.266  48.224  0.00  0.00           C  
ATOM    945  CG  ASN    62      63.356  69.556  49.514  0.00  0.00           C  
ATOM    946  ND2 ASN    62      63.826  68.526  50.174  0.00  0.00           N  
ATOM    947  OD1 ASN    62      63.616  70.726  49.854  0.00  0.00           O  
ATOM    948  H   ASN    62      60.896  69.236  46.444  0.00  0.00           H  
ATOM    949  HA  ASN    62      61.466  67.606  48.804  0.00  0.00           H  
ATOM    950  HB2 ASN    62      63.216  68.636  47.554  0.00  0.00           H  
ATOM    951  HB3 ASN    62      62.576  70.196  47.654  0.00  0.00           H  
ATOM    952 1HD2 ASN    62      64.586  68.696  50.814  0.00  0.00           H  
ATOM    953 2HD2 ASN    62      63.796  67.586  49.804  0.00  0.00           H  
ATOM    954  N   GLY    63      58.886  69.436  49.074  0.00  0.00           N  
ATOM    955  CA  GLY    63      57.876  69.956  49.944  0.00  0.00           C  
ATOM    956  C   GLY    63      57.506  69.036  51.154  0.00  0.00           C  
ATOM    957  O   GLY    63      57.456  67.826  50.984  0.00  0.00           O  
ATOM    958  H   GLY    63      58.646  69.286  48.104  0.00  0.00           H  
ATOM    959  HA2 GLY    63      58.306  70.876  50.354  0.00  0.00           H  
ATOM    960  HA3 GLY    63      57.066  70.276  49.284  0.00  0.00           H  
ATOM    961  N   SER    64      57.106  69.616  52.284  0.00  0.00           N  
ATOM    962  CA  SER    64      56.466  68.916  53.414  0.00  0.00           C  
ATOM    963  C   SER    64      55.506  67.686  53.114  0.00  0.00           C  
ATOM    964  O   SER    64      55.616  66.666  53.804  0.00  0.00           O  
ATOM    965  CB  SER    64      55.586  69.936  54.164  0.00  0.00           C  
ATOM    966  OG  SER    64      56.496  70.836  54.594  0.00  0.00           O  
ATOM    967  H   SER    64      57.226  70.616  52.324  0.00  0.00           H  
ATOM    968  HA  SER    64      57.266  68.536  54.064  0.00  0.00           H  
ATOM    969  HB2 SER    64      54.806  70.356  53.544  0.00  0.00           H  
ATOM    970  HB3 SER    64      55.116  69.446  55.024  0.00  0.00           H  
ATOM    971  HG  SER    64      56.086  71.696  54.504  0.00  0.00           H  
ATOM    972  N   ASN    65      54.536  67.816  52.194  0.00  0.00           N  
ATOM    973  CA  ASN    65      53.686  66.686  51.824  0.00  0.00           C  
ATOM    974  C   ASN    65      54.526  65.486  51.294  0.00  0.00           C  
ATOM    975  O   ASN    65      54.226  64.346  51.564  0.00  0.00           O  
ATOM    976  CB  ASN    65      52.616  67.166  50.814  0.00  0.00           C  
ATOM    977  CG  ASN    65      53.146  67.386  49.454  0.00  0.00           C  
ATOM    978  ND2 ASN    65      52.676  66.566  48.554  0.00  0.00           N  
ATOM    979  OD1 ASN    65      53.946  68.296  49.194  0.00  0.00           O  
ATOM    980  H   ASN    65      54.366  68.696  51.724  0.00  0.00           H  
ATOM    981  HA  ASN    65      53.216  66.266  52.704  0.00  0.00           H  
ATOM    982  HB2 ASN    65      51.836  66.406  50.764  0.00  0.00           H  
ATOM    983  HB3 ASN    65      52.196  68.086  51.214  0.00  0.00           H  
ATOM    984 1HD2 ASN    65      53.056  66.586  47.614  0.00  0.00           H  
ATOM    985 2HD2 ASN    65      52.186  65.726  48.834  0.00  0.00           H  
ATOM    986  N   PHE    66      55.626  65.686  50.524  0.00  0.00           N  
ATOM    987  CA  PHE    66      56.516  64.636  50.034  0.00  0.00           C  
ATOM    988  C   PHE    66      57.526  64.146  51.084  0.00  0.00           C  
ATOM    989  O   PHE    66      57.886  62.936  51.024  0.00  0.00           O  
ATOM    990  CB  PHE    66      57.226  65.156  48.754  0.00  0.00           C  
ATOM    991  CG  PHE    66      56.306  65.426  47.584  0.00  0.00           C  
ATOM    992  CD1 PHE    66      55.726  64.406  46.814  0.00  0.00           C  
ATOM    993  CD2 PHE    66      56.016  66.776  47.274  0.00  0.00           C  
ATOM    994  CE1 PHE    66      54.806  64.736  45.774  0.00  0.00           C  
ATOM    995  CE2 PHE    66      55.176  67.066  46.154  0.00  0.00           C  
ATOM    996  CZ  PHE    66      54.526  66.036  45.434  0.00  0.00           C  
ATOM    997  H   PHE    66      55.846  66.626  50.224  0.00  0.00           H  
ATOM    998  HA  PHE    66      55.926  63.746  49.784  0.00  0.00           H  
ATOM    999  HB2 PHE    66      57.826  66.026  49.044  0.00  0.00           H  
ATOM   1000  HB3 PHE    66      57.876  64.386  48.354  0.00  0.00           H  
ATOM   1001  HD1 PHE    66      55.806  63.386  47.174  0.00  0.00           H  
ATOM   1002  HD2 PHE    66      56.406  67.606  47.844  0.00  0.00           H  
ATOM   1003  HE1 PHE    66      54.196  63.976  45.314  0.00  0.00           H  
ATOM   1004  HE2 PHE    66      54.856  68.066  45.924  0.00  0.00           H  
ATOM   1005  HZ  PHE    66      53.836  66.196  44.624  0.00  0.00           H  
ATOM   1006  N   THR    67      57.886  65.026  52.084  0.00  0.00           N  
ATOM   1007  CA  THR    67      58.916  64.776  53.084  0.00  0.00           C  
ATOM   1008  C   THR    67      58.356  64.246  54.454  0.00  0.00           C  
ATOM   1009  O   THR    67      59.126  63.806  55.344  0.00  0.00           O  
ATOM   1010  CB  THR    67      59.906  65.936  53.254  0.00  0.00           C  
ATOM   1011  CG2 THR    67      60.636  66.486  52.044  0.00  0.00           C  
ATOM   1012  OG1 THR    67      59.376  67.116  53.864  0.00  0.00           O  
ATOM   1013  H   THR    67      57.656  66.006  52.004  0.00  0.00           H  
ATOM   1014  HA  THR    67      59.616  63.996  52.804  0.00  0.00           H  
ATOM   1015  HB  THR    67      60.586  65.636  54.044  0.00  0.00           H  
ATOM   1016  HG1 THR    67      60.186  67.396  54.294  0.00  0.00           H  
ATOM   1017 1HG2 THR    67      59.916  66.596  51.234  0.00  0.00           H  
ATOM   1018 2HG2 THR    67      61.116  67.436  52.304  0.00  0.00           H  
ATOM   1019 3HG2 THR    67      61.466  65.876  51.704  0.00  0.00           H  
ATOM   1020  N   SER    68      57.016  64.206  54.514  0.00  0.00           N  
ATOM   1021  CA  SER    68      56.276  63.336  55.474  0.00  0.00           C  
ATOM   1022  C   SER    68      56.526  61.876  55.384  0.00  0.00           C  
ATOM   1023  O   SER    68      56.406  61.286  54.284  0.00  0.00           O  
ATOM   1024  CB  SER    68      54.786  63.566  55.254  0.00  0.00           C  
ATOM   1025  OG  SER    68      54.416  64.906  55.604  0.00  0.00           O  
ATOM   1026  H   SER    68      56.536  64.396  53.644  0.00  0.00           H  
ATOM   1027  HA  SER    68      56.586  63.656  56.464  0.00  0.00           H  
ATOM   1028  HB2 SER    68      54.656  63.386  54.194  0.00  0.00           H  
ATOM   1029  HB3 SER    68      54.266  62.816  55.844  0.00  0.00           H  
ATOM   1030  HG  SER    68      54.586  65.456  54.834  0.00  0.00           H  
ATOM   1031  N   THR    69      56.946  61.186  56.494  0.00  0.00           N  
ATOM   1032  CA  THR    69      57.276  59.776  56.494  0.00  0.00           C  
ATOM   1033  C   THR    69      56.276  58.886  55.814  0.00  0.00           C  
ATOM   1034  O   THR    69      56.616  57.836  55.324  0.00  0.00           O  
ATOM   1035  CB  THR    69      57.606  59.356  57.904  0.00  0.00           C  
ATOM   1036  CG2 THR    69      58.526  58.106  57.984  0.00  0.00           C  
ATOM   1037  OG1 THR    69      58.326  60.416  58.464  0.00  0.00           O  
ATOM   1038  H   THR    69      57.016  61.706  57.364  0.00  0.00           H  
ATOM   1039  HA  THR    69      58.136  59.666  55.834  0.00  0.00           H  
ATOM   1040  HB  THR    69      56.656  59.106  58.374  0.00  0.00           H  
ATOM   1041  HG1 THR    69      58.036  60.636  59.354  0.00  0.00           H  
ATOM   1042 1HG2 THR    69      59.246  58.026  57.184  0.00  0.00           H  
ATOM   1043 2HG2 THR    69      59.086  57.956  58.904  0.00  0.00           H  
ATOM   1044 3HG2 THR    69      57.966  57.206  57.724  0.00  0.00           H  
ATOM   1045  N   THR    70      55.006  59.296  55.804  0.00  0.00           N  
ATOM   1046  CA  THR    70      53.976  58.646  55.004  0.00  0.00           C  
ATOM   1047  C   THR    70      54.436  58.296  53.584  0.00  0.00           C  
ATOM   1048  O   THR    70      54.316  57.166  53.154  0.00  0.00           O  
ATOM   1049  CB  THR    70      52.606  59.426  54.944  0.00  0.00           C  
ATOM   1050  CG2 THR    70      52.076  59.536  56.374  0.00  0.00           C  
ATOM   1051  OG1 THR    70      52.816  60.696  54.384  0.00  0.00           O  
ATOM   1052  H   THR    70      54.836  60.186  56.244  0.00  0.00           H  
ATOM   1053  HA  THR    70      53.766  57.716  55.534  0.00  0.00           H  
ATOM   1054  HB  THR    70      51.966  58.796  54.324  0.00  0.00           H  
ATOM   1055  HG1 THR    70      52.056  61.206  54.684  0.00  0.00           H  
ATOM   1056 1HG2 THR    70      51.026  59.836  56.334  0.00  0.00           H  
ATOM   1057 2HG2 THR    70      52.116  58.586  56.904  0.00  0.00           H  
ATOM   1058 3HG2 THR    70      52.726  60.246  56.884  0.00  0.00           H  
ATOM   1059  N   VAL    71      54.876  59.376  52.884  0.00  0.00           N  
ATOM   1060  CA  VAL    71      55.416  59.176  51.474  0.00  0.00           C  
ATOM   1061  C   VAL    71      56.566  58.146  51.394  0.00  0.00           C  
ATOM   1062  O   VAL    71      56.566  57.296  50.514  0.00  0.00           O  
ATOM   1063  CB  VAL    71      55.616  60.566  50.804  0.00  0.00           C  
ATOM   1064  CG1 VAL    71      56.636  60.446  49.654  0.00  0.00           C  
ATOM   1065  CG2 VAL    71      54.226  61.136  50.284  0.00  0.00           C  
ATOM   1066  H   VAL    71      54.686  60.256  53.324  0.00  0.00           H  
ATOM   1067  HA  VAL    71      54.606  58.766  50.864  0.00  0.00           H  
ATOM   1068  HB  VAL    71      55.976  61.216  51.604  0.00  0.00           H  
ATOM   1069 1HG1 VAL    71      57.596  60.326  50.174  0.00  0.00           H  
ATOM   1070 2HG1 VAL    71      56.596  59.556  49.024  0.00  0.00           H  
ATOM   1071 3HG1 VAL    71      56.636  61.366  49.084  0.00  0.00           H  
ATOM   1072 1HG2 VAL    71      53.516  61.386  51.064  0.00  0.00           H  
ATOM   1073 2HG2 VAL    71      54.416  62.026  49.674  0.00  0.00           H  
ATOM   1074 3HG2 VAL    71      53.686  60.476  49.604  0.00  0.00           H  
ATOM   1075  N   LYS    72      57.506  58.166  52.374  0.00  0.00           N  
ATOM   1076  CA  LYS    72      58.576  57.206  52.474  0.00  0.00           C  
ATOM   1077  C   LYS    72      58.166  55.766  52.834  0.00  0.00           C  
ATOM   1078  O   LYS    72      58.836  54.836  52.444  0.00  0.00           O  
ATOM   1079  CB  LYS    72      59.686  57.746  53.454  0.00  0.00           C  
ATOM   1080  CG  LYS    72      60.376  59.136  53.164  0.00  0.00           C  
ATOM   1081  CD  LYS    72      61.136  59.746  54.404  0.00  0.00           C  
ATOM   1082  CE  LYS    72      61.826  60.986  53.924  0.00  0.00           C  
ATOM   1083  NZ  LYS    72      62.836  61.536  54.934  0.00  0.00           N1+
ATOM   1084  H   LYS    72      57.426  58.906  53.074  0.00  0.00           H  
ATOM   1085  HA  LYS    72      59.126  57.166  51.534  0.00  0.00           H  
ATOM   1086  HB2 LYS    72      59.106  57.946  54.354  0.00  0.00           H  
ATOM   1087  HB3 LYS    72      60.426  57.006  53.734  0.00  0.00           H  
ATOM   1088  HG2 LYS    72      61.096  59.096  52.344  0.00  0.00           H  
ATOM   1089  HG3 LYS    72      59.586  59.836  52.884  0.00  0.00           H  
ATOM   1090  HD2 LYS    72      60.496  60.096  55.214  0.00  0.00           H  
ATOM   1091  HD3 LYS    72      61.866  59.036  54.804  0.00  0.00           H  
ATOM   1092  HE2 LYS    72      62.326  60.826  52.964  0.00  0.00           H  
ATOM   1093  HE3 LYS    72      61.106  61.786  53.764  0.00  0.00           H  
ATOM   1094  HZ1 LYS    72      62.356  61.856  55.764  0.00  0.00           H  
ATOM   1095  HZ2 LYS    72      63.476  60.776  55.124  0.00  0.00           H  
ATOM   1096  HZ3 LYS    72      63.336  62.356  54.604  0.00  0.00           H  
ATOM   1097  N   ALA    73      57.056  55.566  53.574  0.00  0.00           N  
ATOM   1098  CA  ALA    73      56.526  54.336  54.044  0.00  0.00           C  
ATOM   1099  C   ALA    73      55.576  53.676  53.084  0.00  0.00           C  
ATOM   1100  O   ALA    73      55.496  52.426  53.064  0.00  0.00           O  
ATOM   1101  CB  ALA    73      55.926  54.666  55.434  0.00  0.00           C  
ATOM   1102  H   ALA    73      56.586  56.436  53.784  0.00  0.00           H  
ATOM   1103  HA  ALA    73      57.396  53.706  54.234  0.00  0.00           H  
ATOM   1104  HB1 ALA    73      55.246  55.526  55.434  0.00  0.00           H  
ATOM   1105  HB2 ALA    73      55.296  53.846  55.794  0.00  0.00           H  
ATOM   1106  HB3 ALA    73      56.766  54.896  56.104  0.00  0.00           H  
ATOM   1107  N   ALA    74      54.846  54.496  52.304  0.00  0.00           N  
ATOM   1108  CA  ALA    74      54.206  53.996  51.034  0.00  0.00           C  
ATOM   1109  C   ALA    74      55.266  53.396  50.114  0.00  0.00           C  
ATOM   1110  O   ALA    74      55.126  52.306  49.554  0.00  0.00           O  
ATOM   1111  CB  ALA    74      53.356  55.126  50.534  0.00  0.00           C  
ATOM   1112  H   ALA    74      54.826  55.486  52.524  0.00  0.00           H  
ATOM   1113  HA  ALA    74      53.566  53.176  51.354  0.00  0.00           H  
ATOM   1114  HB1 ALA    74      52.686  55.426  51.334  0.00  0.00           H  
ATOM   1115  HB2 ALA    74      53.986  55.926  50.154  0.00  0.00           H  
ATOM   1116  HB3 ALA    74      52.826  54.876  49.614  0.00  0.00           H  
ATOM   1117  N   CYS    75      56.336  54.186  49.754  0.00  0.00           N  
ATOM   1118  CA  CYS    75      57.296  53.776  48.674  0.00  0.00           C  
ATOM   1119  C   CYS    75      58.046  52.576  49.124  0.00  0.00           C  
ATOM   1120  O   CYS    75      58.326  51.656  48.274  0.00  0.00           O  
ATOM   1121  CB  CYS    75      58.476  54.796  48.484  0.00  0.00           C  
ATOM   1122  SG  CYS    75      57.896  56.076  47.434  0.00  0.00           S  
ATOM   1123  H   CYS    75      56.556  55.046  50.234  0.00  0.00           H  
ATOM   1124  HA  CYS    75      56.726  53.476  47.804  0.00  0.00           H  
ATOM   1125  HB2 CYS    75      58.866  55.186  49.424  0.00  0.00           H  
ATOM   1126  HB3 CYS    75      59.336  54.406  47.944  0.00  0.00           H  
ATOM   1127  HG  CYS    75      57.256  56.656  48.454  0.00  0.00           H  
ATOM   1128  N   TRP    76      58.306  52.466  50.424  0.00  0.00           N  
ATOM   1129  CA  TRP    76      58.796  51.256  51.124  0.00  0.00           C  
ATOM   1130  C   TRP    76      57.876  50.036  51.034  0.00  0.00           C  
ATOM   1131  O   TRP    76      58.186  48.936  50.524  0.00  0.00           O  
ATOM   1132  CB  TRP    76      59.266  51.606  52.584  0.00  0.00           C  
ATOM   1133  CG  TRP    76      59.516  50.286  53.394  0.00  0.00           C  
ATOM   1134  CD1 TRP    76      60.716  49.616  53.474  0.00  0.00           C  
ATOM   1135  CD2 TRP    76      58.696  49.636  54.384  0.00  0.00           C  
ATOM   1136  CE2 TRP    76      59.406  48.456  54.894  0.00  0.00           C  
ATOM   1137  CE3 TRP    76      57.406  49.856  54.924  0.00  0.00           C  
ATOM   1138  NE1 TRP    76      60.636  48.496  54.214  0.00  0.00           N  
ATOM   1139  CZ2 TRP    76      58.826  47.626  55.844  0.00  0.00           C  
ATOM   1140  CZ3 TRP    76      56.876  48.946  55.894  0.00  0.00           C  
ATOM   1141  CH2 TRP    76      57.596  47.826  56.334  0.00  0.00           C  
ATOM   1142  H   TRP    76      58.066  53.226  51.044  0.00  0.00           H  
ATOM   1143  HA  TRP    76      59.756  51.056  50.664  0.00  0.00           H  
ATOM   1144  HB2 TRP    76      60.186  52.196  52.594  0.00  0.00           H  
ATOM   1145  HB3 TRP    76      58.466  52.146  53.094  0.00  0.00           H  
ATOM   1146  HD1 TRP    76      61.626  49.956  52.994  0.00  0.00           H  
ATOM   1147  HE1 TRP    76      61.456  47.916  54.304  0.00  0.00           H  
ATOM   1148  HE3 TRP    76      56.936  50.766  54.574  0.00  0.00           H  
ATOM   1149  HZ2 TRP    76      59.316  46.696  56.114  0.00  0.00           H  
ATOM   1150  HZ3 TRP    76      55.926  49.146  56.374  0.00  0.00           H  
ATOM   1151  HH2 TRP    76      57.126  47.066  56.934  0.00  0.00           H  
ATOM   1152  N   TRP    77      56.606  50.246  51.464  0.00  0.00           N  
ATOM   1153  CA  TRP    77      55.576  49.186  51.474  0.00  0.00           C  
ATOM   1154  C   TRP    77      55.256  48.736  50.014  0.00  0.00           C  
ATOM   1155  O   TRP    77      54.876  47.606  49.874  0.00  0.00           O  
ATOM   1156  CB  TRP    77      54.326  49.706  52.334  0.00  0.00           C  
ATOM   1157  CG  TRP    77      53.106  48.806  52.424  0.00  0.00           C  
ATOM   1158  CD1 TRP    77      52.786  48.106  53.504  0.00  0.00           C  
ATOM   1159  CD2 TRP    77      52.066  48.486  51.454  0.00  0.00           C  
ATOM   1160  CE2 TRP    77      51.176  47.526  51.944  0.00  0.00           C  
ATOM   1161  CE3 TRP    77      51.916  48.846  50.104  0.00  0.00           C  
ATOM   1162  NE1 TRP    77      51.626  47.366  53.244  0.00  0.00           N  
ATOM   1163  CZ2 TRP    77      50.226  46.946  51.154  0.00  0.00           C  
ATOM   1164  CZ3 TRP    77      51.096  48.146  49.234  0.00  0.00           C  
ATOM   1165  CH2 TRP    77      50.176  47.216  49.774  0.00  0.00           C  
ATOM   1166  H   TRP    77      56.296  51.136  51.814  0.00  0.00           H  
ATOM   1167  HA  TRP    77      55.936  48.346  52.064  0.00  0.00           H  
ATOM   1168  HB2 TRP    77      54.526  49.776  53.404  0.00  0.00           H  
ATOM   1169  HB3 TRP    77      54.056  50.706  52.014  0.00  0.00           H  
ATOM   1170  HD1 TRP    77      53.246  47.996  54.474  0.00  0.00           H  
ATOM   1171  HE1 TRP    77      51.216  46.716  53.894  0.00  0.00           H  
ATOM   1172  HE3 TRP    77      52.726  49.476  49.764  0.00  0.00           H  
ATOM   1173  HZ2 TRP    77      49.526  46.236  51.564  0.00  0.00           H  
ATOM   1174  HZ3 TRP    77      51.146  48.356  48.174  0.00  0.00           H  
ATOM   1175  HH2 TRP    77      49.546  46.586  49.164  0.00  0.00           H  
ATOM   1176  N   ALA    78      55.416  49.626  48.974  0.00  0.00           N  
ATOM   1177  CA  ALA    78      55.156  49.276  47.544  0.00  0.00           C  
ATOM   1178  C   ALA    78      56.396  48.866  46.814  0.00  0.00           C  
ATOM   1179  O   ALA    78      56.466  48.346  45.714  0.00  0.00           O  
ATOM   1180  CB  ALA    78      54.276  50.316  46.784  0.00  0.00           C  
ATOM   1181  H   ALA    78      55.706  50.556  49.224  0.00  0.00           H  
ATOM   1182  HA  ALA    78      54.526  48.386  47.584  0.00  0.00           H  
ATOM   1183  HB1 ALA    78      54.166  50.076  45.724  0.00  0.00           H  
ATOM   1184  HB2 ALA    78      53.266  50.296  47.194  0.00  0.00           H  
ATOM   1185  HB3 ALA    78      54.706  51.306  46.954  0.00  0.00           H  
ATOM   1186  N   GLY    79      57.596  49.066  47.394  0.00  0.00           N  
ATOM   1187  CA  GLY    79      58.896  48.736  46.794  0.00  0.00           C  
ATOM   1188  C   GLY    79      59.456  49.846  45.884  0.00  0.00           C  
ATOM   1189  O   GLY    79      60.436  49.606  45.184  0.00  0.00           O  
ATOM   1190  H   GLY    79      57.636  49.526  48.284  0.00  0.00           H  
ATOM   1191  HA2 GLY    79      59.516  48.626  47.684  0.00  0.00           H  
ATOM   1192  HA3 GLY    79      58.696  47.816  46.244  0.00  0.00           H  
ATOM   1193  N   ILE    80      58.906  51.056  45.834  0.00  0.00           N  
ATOM   1194  CA  ILE    80      59.326  51.976  44.824  0.00  0.00           C  
ATOM   1195  C   ILE    80      60.466  52.836  45.264  0.00  0.00           C  
ATOM   1196  O   ILE    80      60.476  53.406  46.354  0.00  0.00           O  
ATOM   1197  CB  ILE    80      58.096  52.916  44.414  0.00  0.00           C  
ATOM   1198  CG1 ILE    80      56.816  52.086  44.084  0.00  0.00           C  
ATOM   1199  CG2 ILE    80      58.446  53.956  43.304  0.00  0.00           C  
ATOM   1200  CD1 ILE    80      56.796  51.046  42.974  0.00  0.00           C  
ATOM   1201  H   ILE    80      58.226  51.306  46.544  0.00  0.00           H  
ATOM   1202  HA  ILE    80      59.646  51.396  43.944  0.00  0.00           H  
ATOM   1203  HB  ILE    80      57.876  53.506  45.304  0.00  0.00           H  
ATOM   1204 2HG1 ILE    80      56.456  51.606  44.994  0.00  0.00           H  
ATOM   1205 3HG1 ILE    80      55.986  52.776  43.914  0.00  0.00           H  
ATOM   1206 1HG2 ILE    80      59.316  54.546  43.604  0.00  0.00           H  
ATOM   1207 2HG2 ILE    80      58.756  53.346  42.454  0.00  0.00           H  
ATOM   1208 3HG2 ILE    80      57.666  54.706  43.134  0.00  0.00           H  
ATOM   1209 1HD1 ILE    80      57.426  50.186  43.204  0.00  0.00           H  
ATOM   1210 2HD1 ILE    80      55.776  50.666  42.904  0.00  0.00           H  
ATOM   1211 3HD1 ILE    80      57.126  51.506  42.034  0.00  0.00           H  
ATOM   1212  N   LYS    81      61.486  52.986  44.464  0.00  0.00           N  
ATOM   1213  CA  LYS    81      62.626  53.896  44.894  0.00  0.00           C  
ATOM   1214  C   LYS    81      62.206  55.376  44.934  0.00  0.00           C  
ATOM   1215  O   LYS    81      61.726  55.956  43.954  0.00  0.00           O  
ATOM   1216  CB  LYS    81      63.866  53.766  43.994  0.00  0.00           C  
ATOM   1217  CG  LYS    81      64.606  52.416  44.014  0.00  0.00           C  
ATOM   1218  CD  LYS    81      65.716  52.306  43.044  0.00  0.00           C  
ATOM   1219  CE  LYS    81      66.436  50.966  42.844  0.00  0.00           C  
ATOM   1220  NZ  LYS    81      67.066  50.576  44.064  0.00  0.00           N1+
ATOM   1221  H   LYS    81      61.466  52.586  43.534  0.00  0.00           H  
ATOM   1222  HA  LYS    81      62.926  53.596  45.904  0.00  0.00           H  
ATOM   1223  HB2 LYS    81      63.486  53.996  42.994  0.00  0.00           H  
ATOM   1224  HB3 LYS    81      64.596  54.516  44.304  0.00  0.00           H  
ATOM   1225  HG2 LYS    81      65.016  52.166  44.984  0.00  0.00           H  
ATOM   1226  HG3 LYS    81      63.886  51.636  43.764  0.00  0.00           H  
ATOM   1227  HD2 LYS    81      65.276  52.526  42.064  0.00  0.00           H  
ATOM   1228  HD3 LYS    81      66.366  53.166  43.174  0.00  0.00           H  
ATOM   1229  HE2 LYS    81      65.886  50.156  42.384  0.00  0.00           H  
ATOM   1230  HE3 LYS    81      67.176  51.126  42.054  0.00  0.00           H  
ATOM   1231  HZ1 LYS    81      68.006  50.936  44.154  0.00  0.00           H  
ATOM   1232  HZ2 LYS    81      66.536  50.866  44.874  0.00  0.00           H  
ATOM   1233  HZ3 LYS    81      67.146  49.566  44.144  0.00  0.00           H  
ATOM   1234  N   GLN    82      62.466  56.106  46.094  0.00  0.00           N  
ATOM   1235  CA  GLN    82      62.326  57.576  46.134  0.00  0.00           C  
ATOM   1236  C   GLN    82      63.726  58.216  46.294  0.00  0.00           C  
ATOM   1237  O   GLN    82      64.586  57.756  47.044  0.00  0.00           O  
ATOM   1238  CB  GLN    82      61.306  57.846  47.244  0.00  0.00           C  
ATOM   1239  CG  GLN    82      61.176  59.366  47.584  0.00  0.00           C  
ATOM   1240  CD  GLN    82      60.296  59.616  48.804  0.00  0.00           C  
ATOM   1241  NE2 GLN    82      59.816  60.836  48.924  0.00  0.00           N  
ATOM   1242  OE1 GLN    82      60.136  58.756  49.654  0.00  0.00           O  
ATOM   1243  H   GLN    82      62.946  55.736  46.904  0.00  0.00           H  
ATOM   1244  HA  GLN    82      61.926  57.876  45.164  0.00  0.00           H  
ATOM   1245  HB2 GLN    82      60.336  57.506  46.874  0.00  0.00           H  
ATOM   1246  HB3 GLN    82      61.696  57.386  48.144  0.00  0.00           H  
ATOM   1247  HG2 GLN    82      62.136  59.836  47.754  0.00  0.00           H  
ATOM   1248  HG3 GLN    82      60.816  59.926  46.724  0.00  0.00           H  
ATOM   1249 1HE2 GLN    82      59.096  60.946  49.634  0.00  0.00           H  
ATOM   1250 2HE2 GLN    82      59.996  61.546  48.234  0.00  0.00           H  
ATOM   1251  N   GLU    83      63.976  59.306  45.524  0.00  0.00           N  
ATOM   1252  CA  GLU    83      65.226  60.146  45.584  0.00  0.00           C  
ATOM   1253  C   GLU    83      64.706  61.636  45.434  0.00  0.00           C  
ATOM   1254  O   GLU    83      64.026  61.866  44.454  0.00  0.00           O  
ATOM   1255  CB  GLU    83      66.236  59.806  44.424  0.00  0.00           C  
ATOM   1256  CG  GLU    83      66.706  58.316  44.464  0.00  0.00           C  
ATOM   1257  CD  GLU    83      68.026  58.226  43.674  0.00  0.00           C  
ATOM   1258  OE1 GLU    83      67.836  58.146  42.434  0.00  0.00           O  
ATOM   1259  OE2 GLU    83      69.126  58.416  44.324  0.00  0.00           O1-
ATOM   1260  H   GLU    83      63.216  59.576  44.904  0.00  0.00           H  
ATOM   1261  HA  GLU    83      65.636  60.006  46.594  0.00  0.00           H  
ATOM   1262  HB2 GLU    83      65.616  59.876  43.534  0.00  0.00           H  
ATOM   1263  HB3 GLU    83      67.096  60.466  44.404  0.00  0.00           H  
ATOM   1264  HG2 GLU    83      66.836  58.186  45.544  0.00  0.00           H  
ATOM   1265  HG3 GLU    83      65.956  57.656  44.044  0.00  0.00           H  
ATOM   1266  N   PHE    84      65.126  62.546  46.314  0.00  0.00           N  
ATOM   1267  CA  PHE    84      64.796  63.986  46.154  0.00  0.00           C  
ATOM   1268  C   PHE    84      65.816  64.726  45.274  0.00  0.00           C  
ATOM   1269  O   PHE    84      66.926  64.956  45.644  0.00  0.00           O  
ATOM   1270  CB  PHE    84      64.746  64.596  47.624  0.00  0.00           C  
ATOM   1271  CG  PHE    84      63.666  64.136  48.524  0.00  0.00           C  
ATOM   1272  CD1 PHE    84      62.466  64.846  48.494  0.00  0.00           C  
ATOM   1273  CD2 PHE    84      63.746  62.976  49.334  0.00  0.00           C  
ATOM   1274  CE1 PHE    84      61.366  64.336  49.174  0.00  0.00           C  
ATOM   1275  CE2 PHE    84      62.636  62.516  49.994  0.00  0.00           C  
ATOM   1276  CZ  PHE    84      61.476  63.276  50.134  0.00  0.00           C  
ATOM   1277  H   PHE    84      65.596  62.196  47.134  0.00  0.00           H  
ATOM   1278  HA  PHE    84      63.806  64.096  45.714  0.00  0.00           H  
ATOM   1279  HB2 PHE    84      65.726  64.356  48.014  0.00  0.00           H  
ATOM   1280  HB3 PHE    84      64.546  65.676  47.574  0.00  0.00           H  
ATOM   1281  HD1 PHE    84      62.316  65.766  47.944  0.00  0.00           H  
ATOM   1282  HD2 PHE    84      64.566  62.276  49.264  0.00  0.00           H  
ATOM   1283  HE1 PHE    84      60.376  64.746  49.024  0.00  0.00           H  
ATOM   1284  HE2 PHE    84      62.726  61.506  50.364  0.00  0.00           H  
ATOM   1285  HZ  PHE    84      60.716  62.926  50.814  0.00  0.00           H  
ATOM   1286  N   GLY    85      65.426  65.156  44.074  0.00  0.00           N  
ATOM   1287  CA  GLY    85      66.346  65.496  42.934  0.00  0.00           C  
ATOM   1288  C   GLY    85      66.966  66.936  43.064  0.00  0.00           C  
ATOM   1289  O   GLY    85      67.816  67.346  42.234  0.00  0.00           O  
ATOM   1290  H   GLY    85      64.466  65.186  43.774  0.00  0.00           H  
ATOM   1291  HA2 GLY    85      67.226  64.866  43.084  0.00  0.00           H  
ATOM   1292  HA3 GLY    85      65.826  65.356  41.984  0.00  0.00           H  
ATOM   1293  N   ILE    86      66.536  67.666  44.104  0.00  0.00           N  
ATOM   1294  CA  ILE    86      67.306  68.906  44.514  0.00  0.00           C  
ATOM   1295  C   ILE    86      68.816  68.516  44.644  0.00  0.00           C  
ATOM   1296  O   ILE    86      69.186  67.436  45.094  0.00  0.00           O  
ATOM   1297  CB  ILE    86      66.796  69.546  45.844  0.00  0.00           C  
ATOM   1298  CG1 ILE    86      66.566  68.476  46.874  0.00  0.00           C  
ATOM   1299  CG2 ILE    86      65.516  70.366  45.554  0.00  0.00           C  
ATOM   1300  CD1 ILE    86      66.686  69.046  48.294  0.00  0.00           C  
ATOM   1301  H   ILE    86      65.836  67.336  44.754  0.00  0.00           H  
ATOM   1302  HA  ILE    86      67.246  69.696  43.774  0.00  0.00           H  
ATOM   1303  HB  ILE    86      67.586  70.226  46.134  0.00  0.00           H  
ATOM   1304 2HG1 ILE    86      65.636  67.936  46.744  0.00  0.00           H  
ATOM   1305 3HG1 ILE    86      67.436  67.826  46.804  0.00  0.00           H  
ATOM   1306 1HG2 ILE    86      65.826  71.216  44.944  0.00  0.00           H  
ATOM   1307 2HG2 ILE    86      64.686  69.856  45.064  0.00  0.00           H  
ATOM   1308 3HG2 ILE    86      65.106  70.726  46.494  0.00  0.00           H  
ATOM   1309 1HD1 ILE    86      66.016  69.906  48.324  0.00  0.00           H  
ATOM   1310 2HD1 ILE    86      66.416  68.346  49.074  0.00  0.00           H  
ATOM   1311 3HD1 ILE    86      67.736  69.346  48.324  0.00  0.00           H  
ATOM   1312  N   PRO    87      69.786  69.366  44.224  0.00  0.00           N  
ATOM   1313  CA  PRO    87      69.626  70.786  43.854  0.00  0.00           C  
ATOM   1314  C   PRO    87      69.106  71.016  42.484  0.00  0.00           C  
ATOM   1315  O   PRO    87      68.586  72.066  42.204  0.00  0.00           O  
ATOM   1316  CB  PRO    87      71.036  71.356  44.014  0.00  0.00           C  
ATOM   1317  CG  PRO    87      72.066  70.166  43.944  0.00  0.00           C  
ATOM   1318  CD  PRO    87      71.226  69.016  44.424  0.00  0.00           C  
ATOM   1319  HA  PRO    87      68.946  71.236  44.574  0.00  0.00           H  
ATOM   1320  HB2 PRO    87      71.306  71.986  43.164  0.00  0.00           H  
ATOM   1321  HB3 PRO    87      71.096  71.876  44.974  0.00  0.00           H  
ATOM   1322  HG2 PRO    87      72.246  70.106  42.874  0.00  0.00           H  
ATOM   1323  HG3 PRO    87      72.936  70.316  44.584  0.00  0.00           H  
ATOM   1324  HD2 PRO    87      71.476  68.216  43.714  0.00  0.00           H  
ATOM   1325  HD3 PRO    87      71.446  68.696  45.444  0.00  0.00           H  
ATOM   1326  N   TYR    88      69.246  70.056  41.584  0.00  0.00           N  
ATOM   1327  CA  TYR    88      68.756  70.026  40.124  0.00  0.00           C  
ATOM   1328  C   TYR    88      69.396  68.836  39.374  0.00  0.00           C  
ATOM   1329  O   TYR    88      70.466  68.346  39.684  0.00  0.00           O  
ATOM   1330  CB  TYR    88      68.796  71.356  39.394  0.00  0.00           C  
ATOM   1331  CG  TYR    88      68.296  71.176  37.954  0.00  0.00           C  
ATOM   1332  CD1 TYR    88      69.166  71.026  36.824  0.00  0.00           C  
ATOM   1333  CD2 TYR    88      66.896  71.146  37.704  0.00  0.00           C  
ATOM   1334  CE1 TYR    88      68.646  70.856  35.544  0.00  0.00           C  
ATOM   1335  CE2 TYR    88      66.356  71.146  36.344  0.00  0.00           C  
ATOM   1336  CZ  TYR    88      67.266  70.886  35.264  0.00  0.00           C  
ATOM   1337  OH  TYR    88      66.796  70.926  34.014  0.00  0.00           O  
ATOM   1338  H   TYR    88      69.866  69.276  41.774  0.00  0.00           H  
ATOM   1339  HA  TYR    88      67.716  69.776  40.294  0.00  0.00           H  
ATOM   1340  HB2 TYR    88      68.146  72.076  39.894  0.00  0.00           H  
ATOM   1341  HB3 TYR    88      69.826  71.696  39.334  0.00  0.00           H  
ATOM   1342  HD1 TYR    88      70.246  71.066  36.924  0.00  0.00           H  
ATOM   1343  HD2 TYR    88      66.186  71.256  38.504  0.00  0.00           H  
ATOM   1344  HE1 TYR    88      69.386  70.676  34.774  0.00  0.00           H  
ATOM   1345  HE2 TYR    88      65.286  71.196  36.194  0.00  0.00           H  
ATOM   1346  HH  TYR    88      67.396  70.656  33.304  0.00  0.00           H  
ATOM   1347  N   ASN    89      68.696  68.366  38.344  0.00  0.00           N  
ATOM   1348  CA  ASN    89      69.016  67.206  37.424  0.00  0.00           C  
ATOM   1349  C   ASN    89      68.026  67.106  36.234  0.00  0.00           C  
ATOM   1350  O   ASN    89      66.846  67.156  36.504  0.00  0.00           O  
ATOM   1351  CB  ASN    89      69.056  65.866  38.234  0.00  0.00           C  
ATOM   1352  CG  ASN    89      69.296  64.686  37.254  0.00  0.00           C  
ATOM   1353  ND2 ASN    89      70.576  64.386  37.044  0.00  0.00           N  
ATOM   1354  OD1 ASN    89      68.396  64.046  36.704  0.00  0.00           O  
ATOM   1355  H   ASN    89      67.806  68.796  38.134  0.00  0.00           H  
ATOM   1356  HA  ASN    89      70.016  67.436  37.044  0.00  0.00           H  
ATOM   1357  HB2 ASN    89      69.816  65.786  39.004  0.00  0.00           H  
ATOM   1358  HB3 ASN    89      68.146  65.826  38.844  0.00  0.00           H  
ATOM   1359 1HD2 ASN    89      70.806  63.466  36.704  0.00  0.00           H  
ATOM   1360 2HD2 ASN    89      71.296  65.006  37.384  0.00  0.00           H  
ATOM   1361  N   PRO    90      68.456  66.976  34.964  0.00  0.00           N  
ATOM   1362  CA  PRO    90      67.526  66.676  33.834  0.00  0.00           C  
ATOM   1363  C   PRO    90      66.496  65.566  33.914  0.00  0.00           C  
ATOM   1364  O   PRO    90      65.266  65.916  33.714  0.00  0.00           O  
ATOM   1365  CB  PRO    90      68.466  66.556  32.604  0.00  0.00           C  
ATOM   1366  CG  PRO    90      69.776  67.196  33.054  0.00  0.00           C  
ATOM   1367  CD  PRO    90      69.846  66.896  34.554  0.00  0.00           C  
ATOM   1368  HA  PRO    90      66.916  67.576  33.704  0.00  0.00           H  
ATOM   1369  HB2 PRO    90      68.516  65.496  32.374  0.00  0.00           H  
ATOM   1370  HB3 PRO    90      68.016  66.906  31.674  0.00  0.00           H  
ATOM   1371  HG2 PRO    90      70.626  66.726  32.564  0.00  0.00           H  
ATOM   1372  HG3 PRO    90      69.686  68.286  33.024  0.00  0.00           H  
ATOM   1373  HD2 PRO    90      70.136  65.866  34.734  0.00  0.00           H  
ATOM   1374  HD3 PRO    90      70.506  67.536  35.144  0.00  0.00           H  
ATOM   1375  N   GLN    91      66.806  64.326  34.254  0.00  0.00           N  
ATOM   1376  CA  GLN    91      65.856  63.236  34.404  0.00  0.00           C  
ATOM   1377  C   GLN    91      64.986  63.306  35.744  0.00  0.00           C  
ATOM   1378  O   GLN    91      63.826  62.876  35.754  0.00  0.00           O  
ATOM   1379  CB  GLN    91      66.596  61.916  34.204  0.00  0.00           C  
ATOM   1380  CG  GLN    91      65.616  60.736  34.074  0.00  0.00           C  
ATOM   1381  CD  GLN    91      66.256  59.396  33.934  0.00  0.00           C  
ATOM   1382  NE2 GLN    91      67.056  58.886  34.884  0.00  0.00           N  
ATOM   1383  OE1 GLN    91      66.006  58.756  32.974  0.00  0.00           O  
ATOM   1384  H   GLN    91      67.776  64.116  34.444  0.00  0.00           H  
ATOM   1385  HA  GLN    91      65.056  63.286  33.674  0.00  0.00           H  
ATOM   1386  HB2 GLN    91      67.166  62.046  33.284  0.00  0.00           H  
ATOM   1387  HB3 GLN    91      67.296  61.756  35.024  0.00  0.00           H  
ATOM   1388  HG2 GLN    91      64.966  60.626  34.954  0.00  0.00           H  
ATOM   1389  HG3 GLN    91      65.036  60.826  33.154  0.00  0.00           H  
ATOM   1390 1HE2 GLN    91      67.606  58.116  34.554  0.00  0.00           H  
ATOM   1391 2HE2 GLN    91      67.146  59.366  35.774  0.00  0.00           H  
ATOM   1392  N   SER    92      65.516  63.786  36.894  0.00  0.00           N  
ATOM   1393  CA  SER    92      64.766  63.786  38.164  0.00  0.00           C  
ATOM   1394  C   SER    92      63.876  64.996  38.414  0.00  0.00           C  
ATOM   1395  O   SER    92      62.916  64.906  39.214  0.00  0.00           O  
ATOM   1396  CB  SER    92      65.846  63.716  39.234  0.00  0.00           C  
ATOM   1397  OG  SER    92      66.666  62.566  39.144  0.00  0.00           O  
ATOM   1398  H   SER    92      66.506  63.976  36.974  0.00  0.00           H  
ATOM   1399  HA  SER    92      64.096  62.936  38.094  0.00  0.00           H  
ATOM   1400  HB2 SER    92      66.476  64.586  39.074  0.00  0.00           H  
ATOM   1401  HB3 SER    92      65.356  63.766  40.214  0.00  0.00           H  
ATOM   1402  HG  SER    92      67.496  62.766  39.584  0.00  0.00           H  
ATOM   1403  N   GLN    93      63.966  66.026  37.544  0.00  0.00           N  
ATOM   1404  CA  GLN    93      63.096  67.216  37.734  0.00  0.00           C  
ATOM   1405  C   GLN    93      63.306  68.236  36.604  0.00  0.00           C  
ATOM   1406  O   GLN    93      62.786  69.356  36.564  0.00  0.00           O  
ATOM   1407  CB  GLN    93      63.306  67.806  39.114  0.00  0.00           C  
ATOM   1408  CG  GLN    93      64.776  68.026  39.644  0.00  0.00           C  
ATOM   1409  CD  GLN    93      64.706  68.866  40.924  0.00  0.00           C  
ATOM   1410  NE2 GLN    93      64.316  68.236  41.954  0.00  0.00           N  
ATOM   1411  OE1 GLN    93      64.876  70.076  40.874  0.00  0.00           O  
ATOM   1412  H   GLN    93      64.826  66.146  37.034  0.00  0.00           H  
ATOM   1413  HA  GLN    93      62.096  66.856  37.524  0.00  0.00           H  
ATOM   1414  HB2 GLN    93      62.806  68.776  38.984  0.00  0.00           H  
ATOM   1415  HB3 GLN    93      62.706  67.236  39.824  0.00  0.00           H  
ATOM   1416  HG2 GLN    93      65.286  67.106  39.924  0.00  0.00           H  
ATOM   1417  HG3 GLN    93      65.256  68.596  38.844  0.00  0.00           H  
ATOM   1418 1HE2 GLN    93      63.906  68.746  42.734  0.00  0.00           H  
ATOM   1419 2HE2 GLN    93      64.156  67.256  41.824  0.00  0.00           H  
ATOM   1420  N   GLY    94      64.196  68.036  35.664  0.00  0.00           N  
ATOM   1421  CA  GLY    94      64.196  68.866  34.454  0.00  0.00           C  
ATOM   1422  C   GLY    94      62.946  68.636  33.624  0.00  0.00           C  
ATOM   1423  O   GLY    94      62.936  67.716  32.864  0.00  0.00           O  
ATOM   1424  H   GLY    94      64.836  67.266  35.714  0.00  0.00           H  
ATOM   1425  HA2 GLY    94      64.256  69.946  34.604  0.00  0.00           H  
ATOM   1426  HA3 GLY    94      65.116  68.786  33.884  0.00  0.00           H  
ATOM   1427  N   VAL    95      61.946  69.606  33.594  0.00  0.00           N  
ATOM   1428  CA  VAL    95      60.806  69.866  32.714  0.00  0.00           C  
ATOM   1429  C   VAL    95      59.506  70.086  33.444  0.00  0.00           C  
ATOM   1430  O   VAL    95      58.536  70.586  32.874  0.00  0.00           O  
ATOM   1431  CB  VAL    95      60.586  68.806  31.544  0.00  0.00           C  
ATOM   1432  CG1 VAL    95      59.776  67.526  31.854  0.00  0.00           C  
ATOM   1433  CG2 VAL    95      59.906  69.506  30.324  0.00  0.00           C  
ATOM   1434  H   VAL    95      62.176  70.246  34.344  0.00  0.00           H  
ATOM   1435  HA  VAL    95      61.096  70.766  32.174  0.00  0.00           H  
ATOM   1436  HB  VAL    95      61.546  68.446  31.164  0.00  0.00           H  
ATOM   1437 1HG1 VAL    95      58.736  67.776  32.074  0.00  0.00           H  
ATOM   1438 2HG1 VAL    95      59.696  66.876  30.984  0.00  0.00           H  
ATOM   1439 3HG1 VAL    95      60.346  67.036  32.634  0.00  0.00           H  
ATOM   1440 1HG2 VAL    95      58.826  69.536  30.434  0.00  0.00           H  
ATOM   1441 2HG2 VAL    95      60.366  70.476  30.204  0.00  0.00           H  
ATOM   1442 3HG2 VAL    95      60.136  69.046  29.354  0.00  0.00           H  
ATOM   1443  N   ILE    96      59.436  69.626  34.704  0.00  0.00           N  
ATOM   1444  CA  ILE    96      58.236  69.646  35.454  0.00  0.00           C  
ATOM   1445  C   ILE    96      57.806  71.056  35.754  0.00  0.00           C  
ATOM   1446  O   ILE    96      56.586  71.236  35.874  0.00  0.00           O  
ATOM   1447  CB  ILE    96      58.326  68.766  36.714  0.00  0.00           C  
ATOM   1448  CG1 ILE    96      56.966  68.686  37.414  0.00  0.00           C  
ATOM   1449  CG2 ILE    96      59.496  69.236  37.574  0.00  0.00           C  
ATOM   1450  CD1 ILE    96      56.926  67.416  38.284  0.00  0.00           C  
ATOM   1451  H   ILE    96      60.136  68.916  34.864  0.00  0.00           H  
ATOM   1452  HA  ILE    96      57.446  69.256  34.814  0.00  0.00           H  
ATOM   1453  HB  ILE    96      58.666  67.786  36.364  0.00  0.00           H  
ATOM   1454 2HG1 ILE    96      56.866  69.536  38.084  0.00  0.00           H  
ATOM   1455 3HG1 ILE    96      56.246  68.526  36.614  0.00  0.00           H  
ATOM   1456 1HG2 ILE    96      59.706  68.616  38.434  0.00  0.00           H  
ATOM   1457 2HG2 ILE    96      60.446  69.246  37.024  0.00  0.00           H  
ATOM   1458 3HG2 ILE    96      59.286  70.256  37.904  0.00  0.00           H  
ATOM   1459 1HD1 ILE    96      57.636  67.516  39.114  0.00  0.00           H  
ATOM   1460 2HD1 ILE    96      55.976  67.216  38.774  0.00  0.00           H  
ATOM   1461 3HD1 ILE    96      57.086  66.536  37.664  0.00  0.00           H  
ATOM   1462  N   GLU    97      58.706  72.006  35.724  0.00  0.00           N  
ATOM   1463  CA  GLU    97      58.336  73.406  35.954  0.00  0.00           C  
ATOM   1464  C   GLU    97      57.536  73.986  34.704  0.00  0.00           C  
ATOM   1465  O   GLU    97      56.576  74.696  34.794  0.00  0.00           O  
ATOM   1466  CB  GLU    97      59.636  74.286  36.194  0.00  0.00           C  
ATOM   1467  CG  GLU    97      60.566  74.666  34.944  0.00  0.00           C  
ATOM   1468  CD  GLU    97      61.196  73.446  34.204  0.00  0.00           C  
ATOM   1469  OE1 GLU    97      60.826  73.316  33.014  0.00  0.00           O  
ATOM   1470  OE2 GLU    97      61.876  72.576  34.904  0.00  0.00           O1-
ATOM   1471  H   GLU    97      59.636  71.876  35.354  0.00  0.00           H  
ATOM   1472  HA  GLU    97      57.716  73.576  36.834  0.00  0.00           H  
ATOM   1473  HB2 GLU    97      59.366  75.226  36.674  0.00  0.00           H  
ATOM   1474  HB3 GLU    97      60.286  73.786  36.914  0.00  0.00           H  
ATOM   1475  HG2 GLU    97      59.986  75.296  34.274  0.00  0.00           H  
ATOM   1476  HG3 GLU    97      61.356  75.336  35.284  0.00  0.00           H  
ATOM   1477  N   SER    98      57.766  73.526  33.464  0.00  0.00           N  
ATOM   1478  CA  SER    98      57.146  73.866  32.234  0.00  0.00           C  
ATOM   1479  C   SER    98      55.746  73.216  32.214  0.00  0.00           C  
ATOM   1480  O   SER    98      54.756  73.836  31.804  0.00  0.00           O  
ATOM   1481  CB  SER    98      57.876  73.276  31.044  0.00  0.00           C  
ATOM   1482  OG  SER    98      59.016  74.056  30.804  0.00  0.00           O  
ATOM   1483  H   SER    98      58.556  72.906  33.424  0.00  0.00           H  
ATOM   1484  HA  SER    98      56.986  74.926  32.014  0.00  0.00           H  
ATOM   1485  HB2 SER    98      58.276  72.286  31.284  0.00  0.00           H  
ATOM   1486  HB3 SER    98      57.316  73.276  30.114  0.00  0.00           H  
ATOM   1487  HG  SER    98      59.556  73.866  31.574  0.00  0.00           H  
ATOM   1488  N   MET    99      55.756  72.016  32.704  0.00  0.00           N  
ATOM   1489  CA  MET    99      54.586  71.126  32.674  0.00  0.00           C  
ATOM   1490  C   MET    99      53.456  71.476  33.694  0.00  0.00           C  
ATOM   1491  O   MET    99      52.316  71.456  33.374  0.00  0.00           O  
ATOM   1492  CB  MET    99      54.976  69.666  32.854  0.00  0.00           C  
ATOM   1493  CG  MET    99      55.946  69.146  31.644  0.00  0.00           C  
ATOM   1494  SD  MET    99      55.176  68.966  30.024  0.00  0.00           S  
ATOM   1495  CE  MET    99      54.436  67.366  30.334  0.00  0.00           C  
ATOM   1496  H   MET    99      56.616  71.676  33.124  0.00  0.00           H  
ATOM   1497  HA  MET    99      54.126  71.226  31.694  0.00  0.00           H  
ATOM   1498  HB2 MET    99      55.436  69.506  33.834  0.00  0.00           H  
ATOM   1499  HB3 MET    99      54.046  69.096  32.894  0.00  0.00           H  
ATOM   1500  HG2 MET    99      56.826  69.766  31.504  0.00  0.00           H  
ATOM   1501  HG3 MET    99      56.326  68.146  31.854  0.00  0.00           H  
ATOM   1502  HE1 MET    99      55.206  66.596  30.384  0.00  0.00           H  
ATOM   1503  HE2 MET    99      53.826  67.336  31.234  0.00  0.00           H  
ATOM   1504  HE3 MET    99      53.726  67.186  29.524  0.00  0.00           H  
ATOM   1505  N   ASN   100      53.806  71.926  34.894  0.00  0.00           N  
ATOM   1506  CA  ASN   100      52.746  72.456  35.814  0.00  0.00           C  
ATOM   1507  C   ASN   100      52.106  73.816  35.314  0.00  0.00           C  
ATOM   1508  O   ASN   100      50.996  74.066  35.544  0.00  0.00           O  
ATOM   1509  CB  ASN   100      53.276  72.576  37.304  0.00  0.00           C  
ATOM   1510  CG  ASN   100      54.266  73.696  37.504  0.00  0.00           C  
ATOM   1511  ND2 ASN   100      55.516  73.306  37.734  0.00  0.00           N  
ATOM   1512  OD1 ASN   100      54.016  74.876  37.514  0.00  0.00           O  
ATOM   1513  H   ASN   100      54.796  71.986  35.094  0.00  0.00           H  
ATOM   1514  HA  ASN   100      51.936  71.726  35.824  0.00  0.00           H  
ATOM   1515  HB2 ASN   100      52.346  72.776  37.844  0.00  0.00           H  
ATOM   1516  HB3 ASN   100      53.526  71.616  37.764  0.00  0.00           H  
ATOM   1517 1HD2 ASN   100      56.196  74.006  37.994  0.00  0.00           H  
ATOM   1518 2HD2 ASN   100      55.636  72.316  37.554  0.00  0.00           H  
ATOM   1519  N   LYS   101      52.916  74.656  34.714  0.00  0.00           N  
ATOM   1520  CA  LYS   101      52.516  75.976  34.144  0.00  0.00           C  
ATOM   1521  C   LYS   101      51.626  75.746  32.864  0.00  0.00           C  
ATOM   1522  O   LYS   101      50.646  76.506  32.664  0.00  0.00           O  
ATOM   1523  CB  LYS   101      53.756  76.876  33.914  0.00  0.00           C  
ATOM   1524  CG  LYS   101      53.476  78.266  33.364  0.00  0.00           C  
ATOM   1525  CD  LYS   101      54.766  79.136  33.324  0.00  0.00           C  
ATOM   1526  CE  LYS   101      54.426  80.566  33.464  0.00  0.00           C  
ATOM   1527  NZ  LYS   101      54.196  80.826  34.914  0.00  0.00           N1+
ATOM   1528  H   LYS   101      53.896  74.426  34.674  0.00  0.00           H  
ATOM   1529  HA  LYS   101      51.896  76.546  34.844  0.00  0.00           H  
ATOM   1530  HB2 LYS   101      54.176  76.966  34.914  0.00  0.00           H  
ATOM   1531  HB3 LYS   101      54.436  76.376  33.224  0.00  0.00           H  
ATOM   1532  HG2 LYS   101      53.056  78.206  32.364  0.00  0.00           H  
ATOM   1533  HG3 LYS   101      52.716  78.856  33.874  0.00  0.00           H  
ATOM   1534  HD2 LYS   101      55.506  78.876  34.084  0.00  0.00           H  
ATOM   1535  HD3 LYS   101      55.266  79.046  32.364  0.00  0.00           H  
ATOM   1536  HE2 LYS   101      55.316  81.106  33.124  0.00  0.00           H  
ATOM   1537  HE3 LYS   101      53.566  80.796  32.834  0.00  0.00           H  
ATOM   1538  HZ1 LYS   101      54.966  80.676  35.554  0.00  0.00           H  
ATOM   1539  HZ2 LYS   101      54.176  81.826  35.084  0.00  0.00           H  
ATOM   1540  HZ3 LYS   101      53.436  80.236  35.224  0.00  0.00           H  
ATOM   1541  N   GLU   102      52.036  74.706  32.054  0.00  0.00           N  
ATOM   1542  CA  GLU   102      51.256  74.306  30.854  0.00  0.00           C  
ATOM   1543  C   GLU   102      49.916  73.806  31.274  0.00  0.00           C  
ATOM   1544  O   GLU   102      48.946  74.456  30.914  0.00  0.00           O  
ATOM   1545  CB  GLU   102      52.016  73.216  29.994  0.00  0.00           C  
ATOM   1546  CG  GLU   102      51.306  72.686  28.694  0.00  0.00           C  
ATOM   1547  CD  GLU   102      51.176  73.806  27.624  0.00  0.00           C  
ATOM   1548  OE1 GLU   102      50.226  73.776  26.814  0.00  0.00           O  
ATOM   1549  OE2 GLU   102      52.016  74.766  27.674  0.00  0.00           O1-
ATOM   1550  H   GLU   102      52.926  74.256  32.244  0.00  0.00           H  
ATOM   1551  HA  GLU   102      51.106  75.236  30.314  0.00  0.00           H  
ATOM   1552  HB2 GLU   102      53.026  73.516  29.754  0.00  0.00           H  
ATOM   1553  HB3 GLU   102      52.106  72.356  30.664  0.00  0.00           H  
ATOM   1554  HG2 GLU   102      51.826  71.836  28.244  0.00  0.00           H  
ATOM   1555  HG3 GLU   102      50.286  72.436  28.984  0.00  0.00           H  
ATOM   1556  N   LEU   103      49.776  72.806  32.154  0.00  0.00           N  
ATOM   1557  CA  LEU   103      48.446  72.436  32.724  0.00  0.00           C  
ATOM   1558  C   LEU   103      47.506  73.626  33.174  0.00  0.00           C  
ATOM   1559  O   LEU   103      46.336  73.636  32.844  0.00  0.00           O  
ATOM   1560  CB  LEU   103      48.506  71.286  33.764  0.00  0.00           C  
ATOM   1561  CG  LEU   103      47.126  70.606  34.304  0.00  0.00           C  
ATOM   1562  CD1 LEU   103      46.256  70.106  33.164  0.00  0.00           C  
ATOM   1563  CD2 LEU   103      47.586  69.476  35.294  0.00  0.00           C  
ATOM   1564  H   LEU   103      50.576  72.226  32.354  0.00  0.00           H  
ATOM   1565  HA  LEU   103      47.796  71.976  31.964  0.00  0.00           H  
ATOM   1566  HB2 LEU   103      49.106  70.486  33.354  0.00  0.00           H  
ATOM   1567  HB3 LEU   103      49.086  71.586  34.634  0.00  0.00           H  
ATOM   1568  HG  LEU   103      46.546  71.396  34.784  0.00  0.00           H  
ATOM   1569 1HD1 LEU   103      46.776  69.296  32.644  0.00  0.00           H  
ATOM   1570 2HD1 LEU   103      45.356  69.736  33.644  0.00  0.00           H  
ATOM   1571 3HD1 LEU   103      45.986  70.916  32.484  0.00  0.00           H  
ATOM   1572 1HD2 LEU   103      48.436  69.756  35.914  0.00  0.00           H  
ATOM   1573 2HD2 LEU   103      46.746  69.166  35.924  0.00  0.00           H  
ATOM   1574 3HD2 LEU   103      47.836  68.526  34.814  0.00  0.00           H  
ATOM   1575  N   LYS   104      48.066  74.616  33.864  0.00  0.00           N  
ATOM   1576  CA  LYS   104      47.216  75.566  34.544  0.00  0.00           C  
ATOM   1577  C   LYS   104      46.746  76.616  33.464  0.00  0.00           C  
ATOM   1578  O   LYS   104      45.776  77.356  33.764  0.00  0.00           O  
ATOM   1579  CB  LYS   104      48.066  76.236  35.614  0.00  0.00           C  
ATOM   1580  CG  LYS   104      48.366  75.356  36.794  0.00  0.00           C  
ATOM   1581  CD  LYS   104      49.136  76.076  37.924  0.00  0.00           C  
ATOM   1582  CE  LYS   104      50.606  76.286  37.504  0.00  0.00           C  
ATOM   1583  NZ  LYS   104      51.246  77.396  38.234  0.00  0.00           N1+
ATOM   1584  H   LYS   104      49.076  74.696  33.874  0.00  0.00           H  
ATOM   1585  HA  LYS   104      46.276  75.186  34.944  0.00  0.00           H  
ATOM   1586  HB2 LYS   104      48.956  76.486  35.044  0.00  0.00           H  
ATOM   1587  HB3 LYS   104      47.526  77.126  35.954  0.00  0.00           H  
ATOM   1588  HG2 LYS   104      47.416  74.906  37.094  0.00  0.00           H  
ATOM   1589  HG3 LYS   104      48.916  74.456  36.504  0.00  0.00           H  
ATOM   1590  HD2 LYS   104      48.756  77.076  38.154  0.00  0.00           H  
ATOM   1591  HD3 LYS   104      49.206  75.466  38.824  0.00  0.00           H  
ATOM   1592  HE2 LYS   104      51.196  75.376  37.614  0.00  0.00           H  
ATOM   1593  HE3 LYS   104      50.526  76.656  36.484  0.00  0.00           H  
ATOM   1594  HZ1 LYS   104      50.786  77.596  39.114  0.00  0.00           H  
ATOM   1595  HZ2 LYS   104      52.226  77.216  38.384  0.00  0.00           H  
ATOM   1596  HZ3 LYS   104      51.236  78.216  37.634  0.00  0.00           H  
ATOM   1597  N   LYS   105      47.466  76.716  32.294  0.00  0.00           N  
ATOM   1598  CA  LYS   105      47.096  77.446  31.094  0.00  0.00           C  
ATOM   1599  C   LYS   105      46.216  76.656  30.094  0.00  0.00           C  
ATOM   1600  O   LYS   105      45.146  77.206  29.674  0.00  0.00           O  
ATOM   1601  CB  LYS   105      48.376  77.886  30.394  0.00  0.00           C  
ATOM   1602  CG  LYS   105      49.136  78.916  31.134  0.00  0.00           C  
ATOM   1603  CD  LYS   105      50.486  79.216  30.424  0.00  0.00           C  
ATOM   1604  CE  LYS   105      50.356  79.756  28.934  0.00  0.00           C  
ATOM   1605  NZ  LYS   105      51.646  80.236  28.444  0.00  0.00           N1+
ATOM   1606  H   LYS   105      48.386  76.316  32.244  0.00  0.00           H  
ATOM   1607  HA  LYS   105      46.476  78.286  31.404  0.00  0.00           H  
ATOM   1608  HB2 LYS   105      48.986  77.006  30.204  0.00  0.00           H  
ATOM   1609  HB3 LYS   105      48.106  78.396  29.474  0.00  0.00           H  
ATOM   1610  HG2 LYS   105      48.566  79.846  31.214  0.00  0.00           H  
ATOM   1611  HG3 LYS   105      49.376  78.686  32.174  0.00  0.00           H  
ATOM   1612  HD2 LYS   105      50.946  80.106  30.854  0.00  0.00           H  
ATOM   1613  HD3 LYS   105      51.096  78.316  30.424  0.00  0.00           H  
ATOM   1614  HE2 LYS   105      49.956  78.976  28.284  0.00  0.00           H  
ATOM   1615  HE3 LYS   105      49.636  80.576  28.954  0.00  0.00           H  
ATOM   1616  HZ1 LYS   105      51.676  80.606  27.504  0.00  0.00           H  
ATOM   1617  HZ2 LYS   105      51.896  81.016  29.024  0.00  0.00           H  
ATOM   1618  HZ3 LYS   105      52.386  79.556  28.514  0.00  0.00           H  
ATOM   1619  N   ILE   106      46.476  75.356  29.854  0.00  0.00           N  
ATOM   1620  CA  ILE   106      45.816  74.486  28.794  0.00  0.00           C  
ATOM   1621  C   ILE   106      44.286  74.306  29.004  0.00  0.00           C  
ATOM   1622  O   ILE   106      43.456  74.396  28.104  0.00  0.00           O  
ATOM   1623  CB  ILE   106      46.636  73.206  28.504  0.00  0.00           C  
ATOM   1624  CG1 ILE   106      46.356  72.876  27.024  0.00  0.00           C  
ATOM   1625  CG2 ILE   106      46.176  72.006  29.424  0.00  0.00           C  
ATOM   1626  CD1 ILE   106      47.066  71.556  26.624  0.00  0.00           C  
ATOM   1627  H   ILE   106      47.276  74.986  30.334  0.00  0.00           H  
ATOM   1628  HA  ILE   106      45.906  75.126  27.914  0.00  0.00           H  
ATOM   1629  HB  ILE   106      47.716  73.316  28.624  0.00  0.00           H  
ATOM   1630 2HG1 ILE   106      45.296  72.676  26.934  0.00  0.00           H  
ATOM   1631 3HG1 ILE   106      46.746  73.636  26.334  0.00  0.00           H  
ATOM   1632 1HG2 ILE   106      46.996  71.286  29.484  0.00  0.00           H  
ATOM   1633 2HG2 ILE   106      45.966  72.316  30.454  0.00  0.00           H  
ATOM   1634 3HG2 ILE   106      45.276  71.516  29.044  0.00  0.00           H  
ATOM   1635 1HD1 ILE   106      46.596  70.716  27.134  0.00  0.00           H  
ATOM   1636 2HD1 ILE   106      46.876  71.386  25.564  0.00  0.00           H  
ATOM   1637 3HD1 ILE   106      48.136  71.546  26.854  0.00  0.00           H  
ATOM   1638  N   ILE   107      44.016  74.076  30.304  0.00  0.00           N  
ATOM   1639  CA  ILE   107      42.706  74.076  31.064  0.00  0.00           C  
ATOM   1640  C   ILE   107      41.716  75.236  30.594  0.00  0.00           C  
ATOM   1641  O   ILE   107      40.506  75.096  30.614  0.00  0.00           O  
ATOM   1642  CB  ILE   107      42.876  74.036  32.584  0.00  0.00           C  
ATOM   1643  CG1 ILE   107      41.586  73.676  33.314  0.00  0.00           C  
ATOM   1644  CG2 ILE   107      43.646  75.296  33.084  0.00  0.00           C  
ATOM   1645  CD1 ILE   107      41.996  73.286  34.734  0.00  0.00           C  
ATOM   1646  H   ILE   107      44.826  74.166  30.894  0.00  0.00           H  
ATOM   1647  HA  ILE   107      42.266  73.146  30.724  0.00  0.00           H  
ATOM   1648  HB  ILE   107      43.516  73.186  32.814  0.00  0.00           H  
ATOM   1649 2HG1 ILE   107      40.966  74.566  33.334  0.00  0.00           H  
ATOM   1650 3HG1 ILE   107      41.086  72.836  32.834  0.00  0.00           H  
ATOM   1651 1HG2 ILE   107      43.036  76.196  33.154  0.00  0.00           H  
ATOM   1652 2HG2 ILE   107      44.056  75.126  34.084  0.00  0.00           H  
ATOM   1653 3HG2 ILE   107      44.486  75.496  32.424  0.00  0.00           H  
ATOM   1654 1HD1 ILE   107      42.506  74.066  35.304  0.00  0.00           H  
ATOM   1655 2HD1 ILE   107      41.056  73.096  35.264  0.00  0.00           H  
ATOM   1656 3HD1 ILE   107      42.596  72.386  34.684  0.00  0.00           H  
ATOM   1657  N   GLY   108      42.296  76.416  30.184  0.00  0.00           N  
ATOM   1658  CA  GLY   108      41.456  77.666  29.934  0.00  0.00           C  
ATOM   1659  C   GLY   108      40.636  77.536  28.654  0.00  0.00           C  
ATOM   1660  O   GLY   108      39.526  78.126  28.584  0.00  0.00           O  
ATOM   1661  H   GLY   108      43.296  76.516  30.164  0.00  0.00           H  
ATOM   1662  HA2 GLY   108      40.706  77.686  30.724  0.00  0.00           H  
ATOM   1663  HA3 GLY   108      42.106  78.536  29.854  0.00  0.00           H  
ATOM   1664  N   GLN   109      40.896  76.576  27.754  0.00  0.00           N  
ATOM   1665  CA  GLN   109      40.036  76.146  26.624  0.00  0.00           C  
ATOM   1666  C   GLN   109      38.776  75.366  27.194  0.00  0.00           C  
ATOM   1667  O   GLN   109      37.766  75.346  26.454  0.00  0.00           O  
ATOM   1668  CB  GLN   109      40.766  75.226  25.674  0.00  0.00           C  
ATOM   1669  CG  GLN   109      42.126  75.866  25.174  0.00  0.00           C  
ATOM   1670  CD  GLN   109      42.996  74.816  24.484  0.00  0.00           C  
ATOM   1671  NE2 GLN   109      43.806  74.056  25.164  0.00  0.00           N  
ATOM   1672  OE1 GLN   109      43.116  74.686  23.214  0.00  0.00           O  
ATOM   1673  H   GLN   109      41.866  76.296  27.794  0.00  0.00           H  
ATOM   1674  HA  GLN   109      39.816  77.036  26.044  0.00  0.00           H  
ATOM   1675  HB2 GLN   109      41.026  74.296  26.184  0.00  0.00           H  
ATOM   1676  HB3 GLN   109      40.106  74.896  24.864  0.00  0.00           H  
ATOM   1677  HG2 GLN   109      41.866  76.666  24.474  0.00  0.00           H  
ATOM   1678  HG3 GLN   109      42.636  76.306  26.034  0.00  0.00           H  
ATOM   1679 1HE2 GLN   109      44.256  73.346  24.614  0.00  0.00           H  
ATOM   1680 2HE2 GLN   109      43.686  73.956  26.164  0.00  0.00           H  
ATOM   1681  N   VAL   110      38.886  74.626  28.254  0.00  0.00           N  
ATOM   1682  CA  VAL   110      37.926  73.476  28.644  0.00  0.00           C  
ATOM   1683  C   VAL   110      37.116  73.696  29.904  0.00  0.00           C  
ATOM   1684  O   VAL   110      36.086  73.036  30.074  0.00  0.00           O  
ATOM   1685  CB  VAL   110      38.576  72.076  28.684  0.00  0.00           C  
ATOM   1686  CG1 VAL   110      39.156  71.736  27.294  0.00  0.00           C  
ATOM   1687  CG2 VAL   110      39.676  71.766  29.724  0.00  0.00           C  
ATOM   1688  H   VAL   110      39.656  74.816  28.874  0.00  0.00           H  
ATOM   1689  HA  VAL   110      37.236  73.296  27.824  0.00  0.00           H  
ATOM   1690  HB  VAL   110      37.806  71.306  28.744  0.00  0.00           H  
ATOM   1691 1HG1 VAL   110      38.456  71.816  26.464  0.00  0.00           H  
ATOM   1692 2HG1 VAL   110      40.076  72.286  27.094  0.00  0.00           H  
ATOM   1693 3HG1 VAL   110      39.306  70.666  27.294  0.00  0.00           H  
ATOM   1694 1HG2 VAL   110      40.166  70.816  29.564  0.00  0.00           H  
ATOM   1695 2HG2 VAL   110      40.396  72.576  29.764  0.00  0.00           H  
ATOM   1696 3HG2 VAL   110      39.296  71.856  30.744  0.00  0.00           H  
ATOM   1697  N   ARG   111      37.586  74.616  30.764  0.00  0.00           N  
ATOM   1698  CA  ARG   111      36.976  74.896  31.964  0.00  0.00           C  
ATOM   1699  C   ARG   111      35.516  75.266  31.994  0.00  0.00           C  
ATOM   1700  O   ARG   111      34.896  74.976  33.024  0.00  0.00           O  
ATOM   1701  CB  ARG   111      37.816  75.886  32.704  0.00  0.00           C  
ATOM   1702  CG  ARG   111      37.456  76.286  34.154  0.00  0.00           C  
ATOM   1703  CD  ARG   111      37.666  75.086  35.054  0.00  0.00           C  
ATOM   1704  NE  ARG   111      37.096  75.326  36.364  0.00  0.00           N  
ATOM   1705  CZ  ARG   111      36.136  74.596  36.874  0.00  0.00           C  
ATOM   1706  NH1 ARG   111      35.536  73.686  36.154  0.00  0.00           N1+
ATOM   1707  NH2 ARG   111      35.846  74.656  38.174  0.00  0.00           N  
ATOM   1708  H   ARG   111      38.486  75.036  30.554  0.00  0.00           H  
ATOM   1709  HA  ARG   111      36.906  73.956  32.504  0.00  0.00           H  
ATOM   1710  HB2 ARG   111      38.846  75.506  32.704  0.00  0.00           H  
ATOM   1711  HB3 ARG   111      37.696  76.786  32.104  0.00  0.00           H  
ATOM   1712  HG2 ARG   111      38.116  77.096  34.454  0.00  0.00           H  
ATOM   1713  HG3 ARG   111      36.406  76.546  34.244  0.00  0.00           H  
ATOM   1714  HD2 ARG   111      37.256  74.156  34.644  0.00  0.00           H  
ATOM   1715  HD3 ARG   111      38.746  74.966  35.144  0.00  0.00           H  
ATOM   1716  HE  ARG   111      37.556  75.956  37.004  0.00  0.00           H  
ATOM   1717 1HH1 ARG   111      35.696  73.566  35.164  0.00  0.00           H  
ATOM   1718 2HH1 ARG   111      34.726  73.296  36.614  0.00  0.00           H  
ATOM   1719 1HH2 ARG   111      36.386  75.186  38.844  0.00  0.00           H  
ATOM   1720 2HH2 ARG   111      35.066  74.096  38.464  0.00  0.00           H  
ATOM   1721  N   ASP   112      34.956  75.896  30.934  0.00  0.00           N  
ATOM   1722  CA  ASP   112      33.536  76.036  30.654  0.00  0.00           C  
ATOM   1723  C   ASP   112      32.776  74.706  30.354  0.00  0.00           C  
ATOM   1724  O   ASP   112      31.546  74.636  30.664  0.00  0.00           O  
ATOM   1725  CB  ASP   112      33.346  77.036  29.454  0.00  0.00           C  
ATOM   1726  CG  ASP   112      31.916  77.316  29.184  0.00  0.00           C  
ATOM   1727  OD1 ASP   112      31.246  78.206  29.834  0.00  0.00           O  
ATOM   1728  OD2 ASP   112      31.406  76.706  28.204  0.00  0.00           O1-
ATOM   1729  H   ASP   112      35.626  76.196  30.234  0.00  0.00           H  
ATOM   1730  HA  ASP   112      33.186  76.446  31.594  0.00  0.00           H  
ATOM   1731  HB2 ASP   112      33.836  77.936  29.824  0.00  0.00           H  
ATOM   1732  HB3 ASP   112      33.936  76.686  28.614  0.00  0.00           H  
ATOM   1733  N   GLN   113      33.466  73.656  29.854  0.00  0.00           N  
ATOM   1734  CA  GLN   113      32.856  72.376  29.324  0.00  0.00           C  
ATOM   1735  C   GLN   113      32.596  71.416  30.504  0.00  0.00           C  
ATOM   1736  O   GLN   113      32.266  70.216  30.324  0.00  0.00           O  
ATOM   1737  CB  GLN   113      33.706  71.726  28.184  0.00  0.00           C  
ATOM   1738  CG  GLN   113      33.806  72.686  27.034  0.00  0.00           C  
ATOM   1739  CD  GLN   113      34.746  72.166  25.934  0.00  0.00           C  
ATOM   1740  NE2 GLN   113      35.926  72.756  25.674  0.00  0.00           N  
ATOM   1741  OE1 GLN   113      34.486  71.256  25.184  0.00  0.00           O  
ATOM   1742  H   GLN   113      34.466  73.776  29.714  0.00  0.00           H  
ATOM   1743  HA  GLN   113      31.926  72.726  28.884  0.00  0.00           H  
ATOM   1744  HB2 GLN   113      34.706  71.566  28.604  0.00  0.00           H  
ATOM   1745  HB3 GLN   113      33.226  70.826  27.814  0.00  0.00           H  
ATOM   1746  HG2 GLN   113      32.906  73.016  26.524  0.00  0.00           H  
ATOM   1747  HG3 GLN   113      34.316  73.576  27.384  0.00  0.00           H  
ATOM   1748 1HE2 GLN   113      36.466  72.496  24.864  0.00  0.00           H  
ATOM   1749 2HE2 GLN   113      36.316  73.606  26.054  0.00  0.00           H  
ATOM   1750  N   ALA   114      32.646  71.916  31.714  0.00  0.00           N  
ATOM   1751  CA  ALA   114      32.656  71.146  32.924  0.00  0.00           C  
ATOM   1752  C   ALA   114      32.566  71.926  34.184  0.00  0.00           C  
ATOM   1753  O   ALA   114      32.966  73.076  34.254  0.00  0.00           O  
ATOM   1754  CB  ALA   114      33.916  70.166  32.834  0.00  0.00           C  
ATOM   1755  H   ALA   114      32.866  72.896  31.764  0.00  0.00           H  
ATOM   1756  HA  ALA   114      31.726  70.596  32.844  0.00  0.00           H  
ATOM   1757  HB1 ALA   114      33.776  69.266  32.244  0.00  0.00           H  
ATOM   1758  HB2 ALA   114      34.866  70.686  32.714  0.00  0.00           H  
ATOM   1759  HB3 ALA   114      33.816  69.776  33.854  0.00  0.00           H  
ATOM   1760  N   GLU   115      32.076  71.296  35.284  0.00  0.00           N  
ATOM   1761  CA  GLU   115      31.596  72.006  36.514  0.00  0.00           C  
ATOM   1762  C   GLU   115      32.656  72.116  37.644  0.00  0.00           C  
ATOM   1763  O   GLU   115      33.196  73.246  37.794  0.00  0.00           O  
ATOM   1764  CB  GLU   115      30.376  71.276  37.114  0.00  0.00           C  
ATOM   1765  CG  GLU   115      29.686  72.026  38.254  0.00  0.00           C  
ATOM   1766  CD  GLU   115      28.946  73.246  37.744  0.00  0.00           C  
ATOM   1767  OE1 GLU   115      27.706  73.246  38.004  0.00  0.00           O  
ATOM   1768  OE2 GLU   115      29.526  74.156  37.094  0.00  0.00           O1-
ATOM   1769  H   GLU   115      31.826  70.326  35.194  0.00  0.00           H  
ATOM   1770  HA  GLU   115      31.336  72.996  36.154  0.00  0.00           H  
ATOM   1771  HB2 GLU   115      29.736  71.006  36.274  0.00  0.00           H  
ATOM   1772  HB3 GLU   115      30.716  70.346  37.564  0.00  0.00           H  
ATOM   1773  HG2 GLU   115      28.896  71.396  38.674  0.00  0.00           H  
ATOM   1774  HG3 GLU   115      30.376  72.306  39.044  0.00  0.00           H  
ATOM   1775  N   HIE   116      33.106  71.106  38.434  0.00  0.00           N  
ATOM   1776  CA  HIE   116      34.206  71.246  39.394  0.00  0.00           C  
ATOM   1777  C   HIE   116      35.606  71.176  38.724  0.00  0.00           C  
ATOM   1778  O   HIE   116      35.716  70.496  37.704  0.00  0.00           O  
ATOM   1779  CB  HIE   116      33.986  69.986  40.284  0.00  0.00           C  
ATOM   1780  CG  HIE   116      34.656  69.856  41.644  0.00  0.00           C  
ATOM   1781  CD2 HIE   116      34.026  69.606  42.824  0.00  0.00           C  
ATOM   1782  ND1 HIE   116      35.976  69.576  41.814  0.00  0.00           N  
ATOM   1783  CE1 HIE   116      36.136  69.276  43.164  0.00  0.00           C  
ATOM   1784  NE2 HIE   116      34.976  69.296  43.734  0.00  0.00           N  
ATOM   1785  H   HIE   116      32.746  70.186  38.244  0.00  0.00           H  
ATOM   1786  HA  HIE   116      34.126  72.206  39.894  0.00  0.00           H  
ATOM   1787  HB2 HIE   116      32.936  70.076  40.584  0.00  0.00           H  
ATOM   1788  HB3 HIE   116      34.206  69.106  39.674  0.00  0.00           H  
ATOM   1789  HD2 HIE   116      32.976  69.686  43.044  0.00  0.00           H  
ATOM   1790  HE1 HIE   116      37.086  69.146  43.644  0.00  0.00           H  
ATOM   1791  HE2 HIE   116      34.796  68.806  44.604  0.00  0.00           H  
ATOM   1792  N   LEU   117      36.616  71.816  39.314  0.00  0.00           N  
ATOM   1793  CA  LEU   117      38.046  71.806  38.764  0.00  0.00           C  
ATOM   1794  C   LEU   117      38.546  70.406  38.494  0.00  0.00           C  
ATOM   1795  O   LEU   117      39.156  70.156  37.494  0.00  0.00           O  
ATOM   1796  CB  LEU   117      38.916  72.606  39.804  0.00  0.00           C  
ATOM   1797  CG  LEU   117      40.346  72.776  39.264  0.00  0.00           C  
ATOM   1798  CD1 LEU   117      40.546  73.906  38.304  0.00  0.00           C  
ATOM   1799  CD2 LEU   117      41.366  73.096  40.394  0.00  0.00           C  
ATOM   1800  H   LEU   117      36.406  72.196  40.224  0.00  0.00           H  
ATOM   1801  HA  LEU   117      37.936  72.356  37.824  0.00  0.00           H  
ATOM   1802  HB2 LEU   117      38.346  73.536  39.824  0.00  0.00           H  
ATOM   1803  HB3 LEU   117      38.916  72.056  40.744  0.00  0.00           H  
ATOM   1804  HG  LEU   117      40.616  71.836  38.804  0.00  0.00           H  
ATOM   1805 1HD1 LEU   117      39.716  74.606  38.284  0.00  0.00           H  
ATOM   1806 2HD1 LEU   117      41.406  74.506  38.614  0.00  0.00           H  
ATOM   1807 3HD1 LEU   117      40.726  73.516  37.304  0.00  0.00           H  
ATOM   1808 1HD2 LEU   117      42.426  73.266  40.174  0.00  0.00           H  
ATOM   1809 2HD2 LEU   117      41.116  74.016  40.934  0.00  0.00           H  
ATOM   1810 3HD2 LEU   117      41.246  72.326  41.154  0.00  0.00           H  
ATOM   1811  N   LYS   118      38.176  69.376  39.354  0.00  0.00           N  
ATOM   1812  CA  LYS   118      38.666  68.016  39.034  0.00  0.00           C  
ATOM   1813  C   LYS   118      38.416  67.476  37.654  0.00  0.00           C  
ATOM   1814  O   LYS   118      39.306  67.006  36.954  0.00  0.00           O  
ATOM   1815  CB  LYS   118      38.256  67.026  40.124  0.00  0.00           C  
ATOM   1816  CG  LYS   118      36.806  66.576  40.064  0.00  0.00           C  
ATOM   1817  CD  LYS   118      36.496  65.866  41.394  0.00  0.00           C  
ATOM   1818  CE  LYS   118      35.136  65.116  41.274  0.00  0.00           C  
ATOM   1819  NZ  LYS   118      34.696  64.466  42.514  0.00  0.00           N1+
ATOM   1820  H   LYS   118      37.536  69.516  40.124  0.00  0.00           H  
ATOM   1821  HA  LYS   118      39.746  68.156  39.134  0.00  0.00           H  
ATOM   1822  HB2 LYS   118      38.786  66.096  39.924  0.00  0.00           H  
ATOM   1823  HB3 LYS   118      38.546  67.386  41.104  0.00  0.00           H  
ATOM   1824  HG2 LYS   118      36.206  67.476  40.004  0.00  0.00           H  
ATOM   1825  HG3 LYS   118      36.636  65.866  39.254  0.00  0.00           H  
ATOM   1826  HD2 LYS   118      37.286  65.166  41.634  0.00  0.00           H  
ATOM   1827  HD3 LYS   118      36.496  66.646  42.154  0.00  0.00           H  
ATOM   1828  HE2 LYS   118      34.306  65.716  40.894  0.00  0.00           H  
ATOM   1829  HE3 LYS   118      35.406  64.326  40.574  0.00  0.00           H  
ATOM   1830  HZ1 LYS   118      35.366  64.016  43.124  0.00  0.00           H  
ATOM   1831  HZ2 LYS   118      34.286  65.216  43.044  0.00  0.00           H  
ATOM   1832  HZ3 LYS   118      33.976  63.776  42.364  0.00  0.00           H  
ATOM   1833  N   THR   119      37.186  67.626  37.254  0.00  0.00           N  
ATOM   1834  CA  THR   119      36.816  67.166  35.914  0.00  0.00           C  
ATOM   1835  C   THR   119      37.426  68.096  34.854  0.00  0.00           C  
ATOM   1836  O   THR   119      38.016  67.506  33.984  0.00  0.00           O  
ATOM   1837  CB  THR   119      35.286  66.976  35.754  0.00  0.00           C  
ATOM   1838  CG2 THR   119      34.806  65.556  36.034  0.00  0.00           C  
ATOM   1839  OG1 THR   119      34.656  67.856  36.644  0.00  0.00           O  
ATOM   1840  H   THR   119      36.516  68.096  37.844  0.00  0.00           H  
ATOM   1841  HA  THR   119      37.226  66.176  35.714  0.00  0.00           H  
ATOM   1842  HB  THR   119      34.916  67.236  34.754  0.00  0.00           H  
ATOM   1843  HG1 THR   119      33.706  67.906  36.574  0.00  0.00           H  
ATOM   1844 1HG2 THR   119      35.086  64.976  35.154  0.00  0.00           H  
ATOM   1845 2HG2 THR   119      35.336  65.246  36.934  0.00  0.00           H  
ATOM   1846 3HG2 THR   119      33.736  65.426  36.204  0.00  0.00           H  
ATOM   1847  N   ALA   120      37.436  69.356  34.964  0.00  0.00           N  
ATOM   1848  CA  ALA   120      38.056  70.216  33.914  0.00  0.00           C  
ATOM   1849  C   ALA   120      39.616  70.106  33.824  0.00  0.00           C  
ATOM   1850  O   ALA   120      40.136  69.986  32.734  0.00  0.00           O  
ATOM   1851  CB  ALA   120      37.606  71.586  34.284  0.00  0.00           C  
ATOM   1852  H   ALA   120      36.826  69.776  35.644  0.00  0.00           H  
ATOM   1853  HA  ALA   120      37.636  69.946  32.944  0.00  0.00           H  
ATOM   1854  HB1 ALA   120      36.546  71.816  34.144  0.00  0.00           H  
ATOM   1855  HB2 ALA   120      37.996  71.856  35.264  0.00  0.00           H  
ATOM   1856  HB3 ALA   120      38.106  72.326  33.664  0.00  0.00           H  
ATOM   1857  N   VAL   121      40.256  69.806  34.914  0.00  0.00           N  
ATOM   1858  CA  VAL   121      41.656  69.476  35.004  0.00  0.00           C  
ATOM   1859  C   VAL   121      41.926  68.086  34.294  0.00  0.00           C  
ATOM   1860  O   VAL   121      42.896  67.946  33.554  0.00  0.00           O  
ATOM   1861  CB  VAL   121      42.006  69.196  36.464  0.00  0.00           C  
ATOM   1862  CG1 VAL   121      43.256  68.416  36.694  0.00  0.00           C  
ATOM   1863  CG2 VAL   121      42.266  70.636  37.084  0.00  0.00           C  
ATOM   1864  H   VAL   121      39.796  69.866  35.804  0.00  0.00           H  
ATOM   1865  HA  VAL   121      42.296  70.276  34.654  0.00  0.00           H  
ATOM   1866  HB  VAL   121      41.126  68.786  36.954  0.00  0.00           H  
ATOM   1867 1HG1 VAL   121      44.036  68.636  35.964  0.00  0.00           H  
ATOM   1868 2HG1 VAL   121      43.646  68.676  37.674  0.00  0.00           H  
ATOM   1869 3HG1 VAL   121      43.046  67.346  36.764  0.00  0.00           H  
ATOM   1870 1HG2 VAL   121      43.196  71.036  36.674  0.00  0.00           H  
ATOM   1871 2HG2 VAL   121      41.516  71.396  36.854  0.00  0.00           H  
ATOM   1872 3HG2 VAL   121      42.296  70.566  38.164  0.00  0.00           H  
ATOM   1873  N   GLN   122      41.036  67.146  34.544  0.00  0.00           N  
ATOM   1874  CA  GLN   122      41.096  65.876  33.944  0.00  0.00           C  
ATOM   1875  C   GLN   122      41.036  66.006  32.384  0.00  0.00           C  
ATOM   1876  O   GLN   122      41.936  65.526  31.734  0.00  0.00           O  
ATOM   1877  CB  GLN   122      40.116  64.866  34.574  0.00  0.00           C  
ATOM   1878  CG  GLN   122      40.306  63.426  34.004  0.00  0.00           C  
ATOM   1879  CD  GLN   122      41.836  63.036  34.174  0.00  0.00           C  
ATOM   1880  NE2 GLN   122      42.426  62.306  33.264  0.00  0.00           N  
ATOM   1881  OE1 GLN   122      42.496  63.326  35.164  0.00  0.00           O  
ATOM   1882  H   GLN   122      40.226  67.316  35.134  0.00  0.00           H  
ATOM   1883  HA  GLN   122      42.146  65.626  34.094  0.00  0.00           H  
ATOM   1884  HB2 GLN   122      40.446  64.806  35.614  0.00  0.00           H  
ATOM   1885  HB3 GLN   122      39.076  65.146  34.454  0.00  0.00           H  
ATOM   1886  HG2 GLN   122      39.636  62.726  34.514  0.00  0.00           H  
ATOM   1887  HG3 GLN   122      39.956  63.466  32.974  0.00  0.00           H  
ATOM   1888 1HE2 GLN   122      43.386  62.046  33.404  0.00  0.00           H  
ATOM   1889 2HE2 GLN   122      42.026  61.996  32.384  0.00  0.00           H  
ATOM   1890  N   MET   123      40.096  66.816  31.834  0.00  0.00           N  
ATOM   1891  CA  MET   123      40.056  67.106  30.334  0.00  0.00           C  
ATOM   1892  C   MET   123      41.356  67.826  29.864  0.00  0.00           C  
ATOM   1893  O   MET   123      41.846  67.416  28.814  0.00  0.00           O  
ATOM   1894  CB  MET   123      38.746  67.836  30.024  0.00  0.00           C  
ATOM   1895  CG  MET   123      37.566  66.976  30.464  0.00  0.00           C  
ATOM   1896  SD  MET   123      35.986  67.916  30.714  0.00  0.00           S  
ATOM   1897  CE  MET   123      35.886  68.926  29.264  0.00  0.00           C  
ATOM   1898  H   MET   123      39.406  67.166  32.494  0.00  0.00           H  
ATOM   1899  HA  MET   123      39.986  66.106  29.894  0.00  0.00           H  
ATOM   1900  HB2 MET   123      38.866  68.746  30.604  0.00  0.00           H  
ATOM   1901  HB3 MET   123      38.616  68.146  28.984  0.00  0.00           H  
ATOM   1902  HG2 MET   123      37.436  66.296  29.624  0.00  0.00           H  
ATOM   1903  HG3 MET   123      37.786  66.456  31.394  0.00  0.00           H  
ATOM   1904  HE1 MET   123      36.366  68.406  28.434  0.00  0.00           H  
ATOM   1905  HE2 MET   123      34.866  69.196  29.024  0.00  0.00           H  
ATOM   1906  HE3 MET   123      36.516  69.806  29.364  0.00  0.00           H  
ATOM   1907  N   ALA   124      41.826  68.826  30.684  0.00  0.00           N  
ATOM   1908  CA  ALA   124      43.066  69.536  30.354  0.00  0.00           C  
ATOM   1909  C   ALA   124      44.316  68.676  30.274  0.00  0.00           C  
ATOM   1910  O   ALA   124      45.156  68.746  29.414  0.00  0.00           O  
ATOM   1911  CB  ALA   124      43.176  70.566  31.454  0.00  0.00           C  
ATOM   1912  H   ALA   124      41.236  69.246  31.384  0.00  0.00           H  
ATOM   1913  HA  ALA   124      43.096  69.956  29.344  0.00  0.00           H  
ATOM   1914  HB1 ALA   124      42.216  71.056  31.604  0.00  0.00           H  
ATOM   1915  HB2 ALA   124      43.466  70.086  32.384  0.00  0.00           H  
ATOM   1916  HB3 ALA   124      43.836  71.336  31.054  0.00  0.00           H  
ATOM   1917  N   VAL   125      44.476  67.736  31.244  0.00  0.00           N  
ATOM   1918  CA  VAL   125      45.476  66.626  31.214  0.00  0.00           C  
ATOM   1919  C   VAL   125      45.386  65.736  29.934  0.00  0.00           C  
ATOM   1920  O   VAL   125      46.466  65.326  29.414  0.00  0.00           O  
ATOM   1921  CB  VAL   125      45.336  65.726  32.444  0.00  0.00           C  
ATOM   1922  CG1 VAL   125      45.896  64.266  32.454  0.00  0.00           C  
ATOM   1923  CG2 VAL   125      45.806  66.406  33.714  0.00  0.00           C  
ATOM   1924  H   VAL   125      43.746  67.716  31.944  0.00  0.00           H  
ATOM   1925  HA  VAL   125      46.496  67.006  31.204  0.00  0.00           H  
ATOM   1926  HB  VAL   125      44.256  65.676  32.584  0.00  0.00           H  
ATOM   1927 1HG1 VAL   125      46.956  64.316  32.704  0.00  0.00           H  
ATOM   1928 2HG1 VAL   125      45.306  63.646  33.134  0.00  0.00           H  
ATOM   1929 3HG1 VAL   125      45.686  63.716  31.534  0.00  0.00           H  
ATOM   1930 1HG2 VAL   125      45.556  65.806  34.594  0.00  0.00           H  
ATOM   1931 2HG2 VAL   125      46.886  66.566  33.694  0.00  0.00           H  
ATOM   1932 3HG2 VAL   125      45.276  67.346  33.784  0.00  0.00           H  
ATOM   1933  N   PHE   126      44.176  65.456  29.464  0.00  0.00           N  
ATOM   1934  CA  PHE   126      43.816  64.586  28.284  0.00  0.00           C  
ATOM   1935  C   PHE   126      44.356  65.276  26.984  0.00  0.00           C  
ATOM   1936  O   PHE   126      45.186  64.706  26.214  0.00  0.00           O  
ATOM   1937  CB  PHE   126      42.306  64.316  28.334  0.00  0.00           C  
ATOM   1938  CG  PHE   126      41.816  63.056  27.674  0.00  0.00           C  
ATOM   1939  CD1 PHE   126      40.696  62.506  28.304  0.00  0.00           C  
ATOM   1940  CD2 PHE   126      42.236  62.626  26.414  0.00  0.00           C  
ATOM   1941  CE1 PHE   126      40.086  61.376  27.734  0.00  0.00           C  
ATOM   1942  CE2 PHE   126      41.586  61.506  25.784  0.00  0.00           C  
ATOM   1943  CZ  PHE   126      40.546  60.906  26.474  0.00  0.00           C  
ATOM   1944  H   PHE   126      43.436  65.806  30.054  0.00  0.00           H  
ATOM   1945  HA  PHE   126      44.336  63.646  28.474  0.00  0.00           H  
ATOM   1946  HB2 PHE   126      42.096  64.226  29.394  0.00  0.00           H  
ATOM   1947  HB3 PHE   126      41.756  65.196  27.984  0.00  0.00           H  
ATOM   1948  HD1 PHE   126      40.256  62.796  29.244  0.00  0.00           H  
ATOM   1949  HD2 PHE   126      42.926  63.166  25.784  0.00  0.00           H  
ATOM   1950  HE1 PHE   126      39.286  60.896  28.284  0.00  0.00           H  
ATOM   1951  HE2 PHE   126      41.886  61.136  24.814  0.00  0.00           H  
ATOM   1952  HZ  PHE   126      40.096  60.026  26.054  0.00  0.00           H  
ATOM   1953  N   ILE   127      44.116  66.576  26.854  0.00  0.00           N  
ATOM   1954  CA  ILE   127      44.666  67.356  25.754  0.00  0.00           C  
ATOM   1955  C   ILE   127      46.116  67.706  25.934  0.00  0.00           C  
ATOM   1956  O   ILE   127      46.806  67.766  24.914  0.00  0.00           O  
ATOM   1957  CB  ILE   127      43.796  68.536  25.294  0.00  0.00           C  
ATOM   1958  CG1 ILE   127      43.476  69.566  26.404  0.00  0.00           C  
ATOM   1959  CG2 ILE   127      42.586  67.956  24.674  0.00  0.00           C  
ATOM   1960  CD1 ILE   127      42.676  70.816  25.924  0.00  0.00           C  
ATOM   1961  H   ILE   127      43.706  67.106  27.614  0.00  0.00           H  
ATOM   1962  HA  ILE   127      44.696  66.576  24.984  0.00  0.00           H  
ATOM   1963  HB  ILE   127      44.356  69.056  24.514  0.00  0.00           H  
ATOM   1964 2HG1 ILE   127      42.876  68.986  27.114  0.00  0.00           H  
ATOM   1965 3HG1 ILE   127      44.406  69.816  26.914  0.00  0.00           H  
ATOM   1966 1HG2 ILE   127      41.966  68.736  24.254  0.00  0.00           H  
ATOM   1967 2HG2 ILE   127      42.846  67.166  23.974  0.00  0.00           H  
ATOM   1968 3HG2 ILE   127      41.956  67.476  25.424  0.00  0.00           H  
ATOM   1969 1HD1 ILE   127      43.246  71.286  25.114  0.00  0.00           H  
ATOM   1970 2HD1 ILE   127      41.696  70.436  25.644  0.00  0.00           H  
ATOM   1971 3HD1 ILE   127      42.586  71.556  26.714  0.00  0.00           H  
ATOM   1972  N   HIE   128      46.676  67.596  27.094  0.00  0.00           N  
ATOM   1973  CA  HIE   128      48.156  67.716  27.324  0.00  0.00           C  
ATOM   1974  C   HIE   128      48.896  66.386  26.914  0.00  0.00           C  
ATOM   1975  O   HIE   128      50.046  66.536  26.424  0.00  0.00           O  
ATOM   1976  CB  HIE   128      48.416  68.266  28.744  0.00  0.00           C  
ATOM   1977  CG  HIE   128      49.796  68.786  29.164  0.00  0.00           C  
ATOM   1978  CD2 HIE   128      50.126  69.256  30.424  0.00  0.00           C  
ATOM   1979  ND1 HIE   128      50.886  68.716  28.344  0.00  0.00           N  
ATOM   1980  CE1 HIE   128      51.926  69.206  29.074  0.00  0.00           C  
ATOM   1981  NE2 HIE   128      51.496  69.536  30.334  0.00  0.00           N  
ATOM   1982  H   HIE   128      46.076  67.516  27.904  0.00  0.00           H  
ATOM   1983  HA  HIE   128      48.566  68.436  26.624  0.00  0.00           H  
ATOM   1984  HB2 HIE   128      47.666  69.016  28.984  0.00  0.00           H  
ATOM   1985  HB3 HIE   128      48.206  67.406  29.384  0.00  0.00           H  
ATOM   1986  HD2 HIE   128      49.476  69.356  31.284  0.00  0.00           H  
ATOM   1987  HE1 HIE   128      52.936  69.306  28.724  0.00  0.00           H  
ATOM   1988  HE2 HIE   128      52.126  69.826  31.074  0.00  0.00           H  
ATOM   1989  N   ASN   129      48.226  65.256  27.104  0.00  0.00           N  
ATOM   1990  CA  ASN   129      48.726  63.906  26.734  0.00  0.00           C  
ATOM   1991  C   ASN   129      48.606  63.736  25.214  0.00  0.00           C  
ATOM   1992  O   ASN   129      49.276  62.956  24.644  0.00  0.00           O  
ATOM   1993  CB  ASN   129      47.936  62.886  27.494  0.00  0.00           C  
ATOM   1994  CG  ASN   129      48.606  62.506  28.844  0.00  0.00           C  
ATOM   1995  ND2 ASN   129      47.796  62.166  29.804  0.00  0.00           N  
ATOM   1996  OD1 ASN   129      49.786  62.636  29.064  0.00  0.00           O  
ATOM   1997  H   ASN   129      47.436  65.326  27.724  0.00  0.00           H  
ATOM   1998  HA  ASN   129      49.806  63.946  26.884  0.00  0.00           H  
ATOM   1999  HB2 ASN   129      46.886  63.186  27.584  0.00  0.00           H  
ATOM   2000  HB3 ASN   129      47.816  61.966  26.924  0.00  0.00           H  
ATOM   2001 1HD2 ASN   129      48.096  62.336  30.754  0.00  0.00           H  
ATOM   2002 2HD2 ASN   129      46.846  61.876  29.664  0.00  0.00           H  
ATOM   2003  N   LYS   130      47.686  64.416  24.514  0.00  0.00           N  
ATOM   2004  CA  LYS   130      47.516  64.476  23.024  0.00  0.00           C  
ATOM   2005  C   LYS   130      48.506  65.386  22.224  0.00  0.00           C  
ATOM   2006  O   LYS   130      48.396  65.376  21.004  0.00  0.00           O  
ATOM   2007  CB  LYS   130      46.136  65.136  22.764  0.00  0.00           C  
ATOM   2008  CG  LYS   130      45.416  64.606  21.464  0.00  0.00           C  
ATOM   2009  CD  LYS   130      44.226  65.536  21.294  0.00  0.00           C  
ATOM   2010  CE  LYS   130      43.326  65.046  20.184  0.00  0.00           C  
ATOM   2011  NZ  LYS   130      42.116  65.876  20.104  0.00  0.00           N1+
ATOM   2012  H   LYS   130      47.146  65.066  25.054  0.00  0.00           H  
ATOM   2013  HA  LYS   130      47.576  63.486  22.564  0.00  0.00           H  
ATOM   2014  HB2 LYS   130      45.416  64.796  23.514  0.00  0.00           H  
ATOM   2015  HB3 LYS   130      46.246  66.216  22.814  0.00  0.00           H  
ATOM   2016  HG2 LYS   130      46.066  64.416  20.614  0.00  0.00           H  
ATOM   2017  HG3 LYS   130      45.036  63.626  21.754  0.00  0.00           H  
ATOM   2018  HD2 LYS   130      43.636  65.556  22.204  0.00  0.00           H  
ATOM   2019  HD3 LYS   130      44.576  66.556  21.214  0.00  0.00           H  
ATOM   2020  HE2 LYS   130      43.806  64.976  19.204  0.00  0.00           H  
ATOM   2021  HE3 LYS   130      43.146  64.006  20.444  0.00  0.00           H  
ATOM   2022  HZ1 LYS   130      42.416  66.736  19.674  0.00  0.00           H  
ATOM   2023  HZ2 LYS   130      41.476  65.416  19.464  0.00  0.00           H  
ATOM   2024  HZ3 LYS   130      41.666  66.016  20.994  0.00  0.00           H  
ATOM   2025  N   LYS   131      49.416  66.046  22.834  0.00  0.00           N  
ATOM   2026  CA  LYS   131      50.456  66.746  22.134  0.00  0.00           C  
ATOM   2027  C   LYS   131      51.186  65.826  21.204  0.00  0.00           C  
ATOM   2028  O   LYS   131      51.266  64.656  21.614  0.00  0.00           O  
ATOM   2029  CB  LYS   131      51.366  67.476  23.154  0.00  0.00           C  
ATOM   2030  CG  LYS   131      50.646  68.736  23.834  0.00  0.00           C  
ATOM   2031  CD  LYS   131      51.556  69.346  24.924  0.00  0.00           C  
ATOM   2032  CE  LYS   131      50.836  70.396  25.734  0.00  0.00           C  
ATOM   2033  NZ  LYS   131      50.576  71.686  24.944  0.00  0.00           N1+
ATOM   2034  H   LYS   131      49.546  65.856  23.814  0.00  0.00           H  
ATOM   2035  HA  LYS   131      49.976  67.546  21.584  0.00  0.00           H  
ATOM   2036  HB2 LYS   131      51.686  66.866  24.004  0.00  0.00           H  
ATOM   2037  HB3 LYS   131      52.286  67.816  22.684  0.00  0.00           H  
ATOM   2038  HG2 LYS   131      50.376  69.436  23.044  0.00  0.00           H  
ATOM   2039  HG3 LYS   131      49.716  68.396  24.284  0.00  0.00           H  
ATOM   2040  HD2 LYS   131      52.026  68.566  25.524  0.00  0.00           H  
ATOM   2041  HD3 LYS   131      52.356  69.876  24.384  0.00  0.00           H  
ATOM   2042  HE2 LYS   131      49.896  70.016  26.114  0.00  0.00           H  
ATOM   2043  HE3 LYS   131      51.416  70.676  26.614  0.00  0.00           H  
ATOM   2044  HZ1 LYS   131      50.336  72.406  25.614  0.00  0.00           H  
ATOM   2045  HZ2 LYS   131      51.406  71.926  24.434  0.00  0.00           H  
ATOM   2046  HZ3 LYS   131      49.906  71.436  24.224  0.00  0.00           H  
ATOM   2047  N   ARG   132      51.676  66.326  20.074  0.00  0.00           N  
ATOM   2048  CA  ARG   132      52.176  65.436  19.004  0.00  0.00           C  
ATOM   2049  C   ARG   132      53.056  66.296  18.174  0.00  0.00           C  
ATOM   2050  O   ARG   132      52.566  67.326  17.714  0.00  0.00           O  
ATOM   2051  CB  ARG   132      51.006  64.786  18.184  0.00  0.00           C  
ATOM   2052  CG  ARG   132      51.496  63.706  17.224  0.00  0.00           C  
ATOM   2053  CD  ARG   132      50.466  63.106  16.254  0.00  0.00           C  
ATOM   2054  NE  ARG   132      49.476  62.366  17.024  0.00  0.00           N  
ATOM   2055  CZ  ARG   132      49.526  61.026  17.334  0.00  0.00           C  
ATOM   2056  NH1 ARG   132      50.386  60.266  16.864  0.00  0.00           N1+
ATOM   2057  NH2 ARG   132      48.556  60.396  17.934  0.00  0.00           N  
ATOM   2058  H   ARG   132      51.436  67.286  19.844  0.00  0.00           H  
ATOM   2059  HA  ARG   132      52.816  64.666  19.434  0.00  0.00           H  
ATOM   2060  HB2 ARG   132      50.396  64.366  18.984  0.00  0.00           H  
ATOM   2061  HB3 ARG   132      50.486  65.556  17.614  0.00  0.00           H  
ATOM   2062  HG2 ARG   132      52.216  64.226  16.584  0.00  0.00           H  
ATOM   2063  HG3 ARG   132      51.866  62.876  17.834  0.00  0.00           H  
ATOM   2064  HD2 ARG   132      49.966  63.926  15.744  0.00  0.00           H  
ATOM   2065  HD3 ARG   132      50.876  62.506  15.434  0.00  0.00           H  
ATOM   2066  HE  ARG   132      48.786  62.846  17.584  0.00  0.00           H  
ATOM   2067 1HH1 ARG   132      51.106  60.626  16.254  0.00  0.00           H  
ATOM   2068 2HH1 ARG   132      50.426  59.266  17.004  0.00  0.00           H  
ATOM   2069 1HH2 ARG   132      47.736  60.946  18.164  0.00  0.00           H  
ATOM   2070 2HH2 ARG   132      48.756  59.426  18.114  0.00  0.00           H  
ATOM   2071  N   LYS   133      54.336  65.946  18.114  0.00  0.00           N  
ATOM   2072  CA  LYS   133      55.146  66.546  17.014  0.00  0.00           C  
ATOM   2073  C   LYS   133      55.076  65.746  15.664  0.00  0.00           C  
ATOM   2074  O   LYS   133      54.846  64.556  15.714  0.00  0.00           O  
ATOM   2075  CB  LYS   133      56.596  66.516  17.474  0.00  0.00           C  
ATOM   2076  CG  LYS   133      56.916  67.696  18.474  0.00  0.00           C  
ATOM   2077  CD  LYS   133      58.526  67.906  18.554  0.00  0.00           C  
ATOM   2078  CE  LYS   133      59.416  66.626  18.914  0.00  0.00           C  
ATOM   2079  NZ  LYS   133      60.816  67.006  18.924  0.00  0.00           N1+
ATOM   2080  H   LYS   133      54.666  65.186  18.694  0.00  0.00           H  
ATOM   2081  HA  LYS   133      54.796  67.546  16.754  0.00  0.00           H  
ATOM   2082  HB2 LYS   133      56.726  65.576  18.014  0.00  0.00           H  
ATOM   2083  HB3 LYS   133      57.286  66.586  16.624  0.00  0.00           H  
ATOM   2084  HG2 LYS   133      56.466  68.606  18.074  0.00  0.00           H  
ATOM   2085  HG3 LYS   133      56.556  67.506  19.484  0.00  0.00           H  
ATOM   2086  HD2 LYS   133      58.906  68.266  17.594  0.00  0.00           H  
ATOM   2087  HD3 LYS   133      58.686  68.746  19.224  0.00  0.00           H  
ATOM   2088  HE2 LYS   133      59.056  66.156  19.834  0.00  0.00           H  
ATOM   2089  HE3 LYS   133      59.306  65.806  18.204  0.00  0.00           H  
ATOM   2090  HZ1 LYS   133      61.406  66.246  18.624  0.00  0.00           H  
ATOM   2091  HZ2 LYS   133      60.926  67.706  18.214  0.00  0.00           H  
ATOM   2092  HZ3 LYS   133      61.256  67.356  19.764  0.00  0.00           H  
ATOM   2093  N   GLY   134      55.116  66.376  14.474  0.00  0.00           N  
ATOM   2094  CA  GLY   134      54.946  65.766  13.124  0.00  0.00           C  
ATOM   2095  C   GLY   134      53.516  65.266  12.924  0.00  0.00           C  
ATOM   2096  O   GLY   134      52.586  65.816  13.574  0.00  0.00           O  
ATOM   2097  H   GLY   134      55.176  67.386  14.474  0.00  0.00           H  
ATOM   2098  HA2 GLY   134      55.106  66.426  12.274  0.00  0.00           H  
ATOM   2099  HA3 GLY   134      55.616  64.906  13.114  0.00  0.00           H  
ATOM   2100  N   GLY   135      53.376  64.266  12.044  0.00  0.00           N  
ATOM   2101  CA  GLY   135      52.206  63.516  11.644  0.00  0.00           C  
ATOM   2102  C   GLY   135      51.916  62.296  12.514  0.00  0.00           C  
ATOM   2103  O   GLY   135      52.506  62.046  13.624  0.00  0.00           O  
ATOM   2104  H   GLY   135      54.206  63.966  11.544  0.00  0.00           H  
ATOM   2105  HA2 GLY   135      51.326  64.146  11.534  0.00  0.00           H  
ATOM   2106  HA3 GLY   135      52.356  63.126  10.634  0.00  0.00           H  
ATOM   2107  N   ILE   136      51.036  61.386  12.024  0.00  0.00           N  
ATOM   2108  CA  ILE   136      50.906  60.066  12.654  0.00  0.00           C  
ATOM   2109  C   ILE   136      52.206  59.356  12.944  0.00  0.00           C  
ATOM   2110  O   ILE   136      52.296  58.556  13.824  0.00  0.00           O  
ATOM   2111  CB  ILE   136      49.856  59.226  11.834  0.00  0.00           C  
ATOM   2112  CG1 ILE   136      49.536  57.856  12.434  0.00  0.00           C  
ATOM   2113  CG2 ILE   136      50.396  59.136  10.454  0.00  0.00           C  
ATOM   2114  CD1 ILE   136      48.836  58.006  13.804  0.00  0.00           C  
ATOM   2115  H   ILE   136      50.426  61.586  11.254  0.00  0.00           H  
ATOM   2116  HA  ILE   136      50.386  60.206  13.604  0.00  0.00           H  
ATOM   2117  HB  ILE   136      48.916  59.776  11.904  0.00  0.00           H  
ATOM   2118 2HG1 ILE   136      48.866  57.396  11.714  0.00  0.00           H  
ATOM   2119 3HG1 ILE   136      50.416  57.226  12.584  0.00  0.00           H  
ATOM   2120 1HG2 ILE   136      51.186  58.386  10.514  0.00  0.00           H  
ATOM   2121 2HG2 ILE   136      49.636  58.766   9.764  0.00  0.00           H  
ATOM   2122 3HG2 ILE   136      50.776  60.076  10.064  0.00  0.00           H  
ATOM   2123 1HD1 ILE   136      48.436  57.036  14.064  0.00  0.00           H  
ATOM   2124 2HD1 ILE   136      49.616  58.226  14.534  0.00  0.00           H  
ATOM   2125 3HD1 ILE   136      48.066  58.766  13.834  0.00  0.00           H  
ATOM   2126  N   GLY   137      53.246  59.476  12.134  0.00  0.00           N  
ATOM   2127  CA  GLY   137      54.486  58.616  12.234  0.00  0.00           C  
ATOM   2128  C   GLY   137      55.336  58.986  13.494  0.00  0.00           C  
ATOM   2129  O   GLY   137      56.176  58.196  13.794  0.00  0.00           O  
ATOM   2130  H   GLY   137      53.266  60.116  11.344  0.00  0.00           H  
ATOM   2131  HA2 GLY   137      54.266  57.546  12.214  0.00  0.00           H  
ATOM   2132  HA3 GLY   137      55.076  58.876  11.354  0.00  0.00           H  
ATOM   2133  N   GLY   138      54.956  59.976  14.314  0.00  0.00           N  
ATOM   2134  CA  GLY   138      55.326  60.136  15.754  0.00  0.00           C  
ATOM   2135  C   GLY   138      54.116  59.826  16.554  0.00  0.00           C  
ATOM   2136  O   GLY   138      53.036  60.216  16.214  0.00  0.00           O  
ATOM   2137  H   GLY   138      54.116  60.496  14.114  0.00  0.00           H  
ATOM   2138  HA2 GLY   138      56.206  59.546  16.014  0.00  0.00           H  
ATOM   2139  HA3 GLY   138      55.676  61.156  15.914  0.00  0.00           H  
ATOM   2140  N   TYR   139      54.296  59.096  17.624  0.00  0.00           N  
ATOM   2141  CA  TYR   139      53.326  58.886  18.704  0.00  0.00           C  
ATOM   2142  C   TYR   139      52.966  60.266  19.334  0.00  0.00           C  
ATOM   2143  O   TYR   139      53.886  61.046  19.534  0.00  0.00           O  
ATOM   2144  CB  TYR   139      53.816  57.756  19.614  0.00  0.00           C  
ATOM   2145  CG  TYR   139      53.666  56.316  19.194  0.00  0.00           C  
ATOM   2146  CD1 TYR   139      52.326  55.806  19.094  0.00  0.00           C  
ATOM   2147  CD2 TYR   139      54.736  55.456  19.034  0.00  0.00           C  
ATOM   2148  CE1 TYR   139      52.126  54.456  18.654  0.00  0.00           C  
ATOM   2149  CE2 TYR   139      54.506  54.106  18.724  0.00  0.00           C  
ATOM   2150  CZ  TYR   139      53.256  53.596  18.414  0.00  0.00           C  
ATOM   2151  OH  TYR   139      53.106  52.336  17.864  0.00  0.00           O  
ATOM   2152  H   TYR   139      55.256  59.036  17.914  0.00  0.00           H  
ATOM   2153  HA  TYR   139      52.396  58.466  18.334  0.00  0.00           H  
ATOM   2154  HB2 TYR   139      54.846  57.946  19.924  0.00  0.00           H  
ATOM   2155  HB3 TYR   139      53.166  57.876  20.484  0.00  0.00           H  
ATOM   2156  HD1 TYR   139      51.466  56.466  19.194  0.00  0.00           H  
ATOM   2157  HD2 TYR   139      55.686  55.756  19.454  0.00  0.00           H  
ATOM   2158  HE1 TYR   139      51.126  54.106  18.394  0.00  0.00           H  
ATOM   2159  HE2 TYR   139      55.356  53.456  18.584  0.00  0.00           H  
ATOM   2160  HH  TYR   139      52.206  52.026  17.804  0.00  0.00           H  
ATOM   2161  N   SER   140      51.726  60.466  19.914  0.00  0.00           N  
ATOM   2162  CA  SER   140      51.456  61.436  21.004  0.00  0.00           C  
ATOM   2163  C   SER   140      52.136  60.956  22.284  0.00  0.00           C  
ATOM   2164  O   SER   140      52.256  59.706  22.484  0.00  0.00           O  
ATOM   2165  CB  SER   140      49.936  61.696  21.244  0.00  0.00           C  
ATOM   2166  OG  SER   140      49.266  60.546  21.694  0.00  0.00           O  
ATOM   2167  H   SER   140      51.056  59.726  19.754  0.00  0.00           H  
ATOM   2168  HA  SER   140      51.926  62.376  20.724  0.00  0.00           H  
ATOM   2169  HB2 SER   140      49.696  62.476  21.964  0.00  0.00           H  
ATOM   2170  HB3 SER   140      49.426  61.966  20.324  0.00  0.00           H  
ATOM   2171  HG  SER   140      49.496  59.796  21.124  0.00  0.00           H  
ATOM   2172  N   ALA   141      52.466  61.856  23.194  0.00  0.00           N  
ATOM   2173  CA  ALA   141      52.906  61.596  24.514  0.00  0.00           C  
ATOM   2174  C   ALA   141      52.126  60.556  25.254  0.00  0.00           C  
ATOM   2175  O   ALA   141      52.736  59.656  25.824  0.00  0.00           O  
ATOM   2176  CB  ALA   141      52.866  62.866  25.354  0.00  0.00           C  
ATOM   2177  H   ALA   141      52.276  62.826  22.984  0.00  0.00           H  
ATOM   2178  HA  ALA   141      53.946  61.256  24.574  0.00  0.00           H  
ATOM   2179  HB1 ALA   141      52.856  62.626  26.424  0.00  0.00           H  
ATOM   2180  HB2 ALA   141      53.706  63.536  25.204  0.00  0.00           H  
ATOM   2181  HB3 ALA   141      51.986  63.446  25.084  0.00  0.00           H  
ATOM   2182  N   GLY   142      50.796  60.606  25.164  0.00  0.00           N  
ATOM   2183  CA  GLY   142      49.896  59.616  25.804  0.00  0.00           C  
ATOM   2184  C   GLY   142      49.876  58.206  25.154  0.00  0.00           C  
ATOM   2185  O   GLY   142      49.276  57.286  25.774  0.00  0.00           O  
ATOM   2186  H   GLY   142      50.466  61.426  24.664  0.00  0.00           H  
ATOM   2187  HA2 GLY   142      50.206  59.576  26.854  0.00  0.00           H  
ATOM   2188  HA3 GLY   142      48.906  60.066  25.784  0.00  0.00           H  
ATOM   2189  N   GLU   143      50.496  58.006  23.994  0.00  0.00           N  
ATOM   2190  CA  GLU   143      50.806  56.746  23.444  0.00  0.00           C  
ATOM   2191  C   GLU   143      52.226  56.386  23.664  0.00  0.00           C  
ATOM   2192  O   GLU   143      52.566  55.196  23.784  0.00  0.00           O  
ATOM   2193  CB  GLU   143      50.376  56.656  21.964  0.00  0.00           C  
ATOM   2194  CG  GLU   143      48.936  57.136  21.664  0.00  0.00           C  
ATOM   2195  CD  GLU   143      48.886  57.716  20.234  0.00  0.00           C  
ATOM   2196  OE1 GLU   143      48.266  57.006  19.414  0.00  0.00           O  
ATOM   2197  OE2 GLU   143      49.596  58.696  19.954  0.00  0.00           O1-
ATOM   2198  H   GLU   143      50.936  58.826  23.614  0.00  0.00           H  
ATOM   2199  HA  GLU   143      50.166  56.066  24.004  0.00  0.00           H  
ATOM   2200  HB2 GLU   143      51.086  57.346  21.514  0.00  0.00           H  
ATOM   2201  HB3 GLU   143      50.546  55.666  21.554  0.00  0.00           H  
ATOM   2202  HG2 GLU   143      48.246  56.306  21.754  0.00  0.00           H  
ATOM   2203  HG3 GLU   143      48.736  57.966  22.344  0.00  0.00           H  
ATOM   2204  N   ARG   144      53.156  57.346  23.644  0.00  0.00           N  
ATOM   2205  CA  ARG   144      54.566  57.226  24.014  0.00  0.00           C  
ATOM   2206  C   ARG   144      54.986  56.776  25.344  0.00  0.00           C  
ATOM   2207  O   ARG   144      56.006  56.016  25.384  0.00  0.00           O  
ATOM   2208  CB  ARG   144      55.216  58.476  23.594  0.00  0.00           C  
ATOM   2209  CG  ARG   144      56.736  58.406  23.464  0.00  0.00           C  
ATOM   2210  CD  ARG   144      57.426  57.346  22.574  0.00  0.00           C  
ATOM   2211  NE  ARG   144      58.856  57.576  22.584  0.00  0.00           N  
ATOM   2212  CZ  ARG   144      59.846  56.656  22.564  0.00  0.00           C  
ATOM   2213  NH1 ARG   144      59.606  55.346  22.304  0.00  0.00           N1+
ATOM   2214  NH2 ARG   144      61.096  57.106  22.754  0.00  0.00           N  
ATOM   2215  H   ARG   144      52.746  58.246  23.434  0.00  0.00           H  
ATOM   2216  HA  ARG   144      54.936  56.456  23.344  0.00  0.00           H  
ATOM   2217  HB2 ARG   144      54.806  58.656  22.604  0.00  0.00           H  
ATOM   2218  HB3 ARG   144      54.956  59.226  24.334  0.00  0.00           H  
ATOM   2219  HG2 ARG   144      57.006  59.366  23.024  0.00  0.00           H  
ATOM   2220  HG3 ARG   144      57.216  58.406  24.444  0.00  0.00           H  
ATOM   2221  HD2 ARG   144      57.266  56.416  23.104  0.00  0.00           H  
ATOM   2222  HD3 ARG   144      56.936  57.316  21.604  0.00  0.00           H  
ATOM   2223  HE  ARG   144      59.126  58.526  22.784  0.00  0.00           H  
ATOM   2224 1HH1 ARG   144      58.666  55.026  22.164  0.00  0.00           H  
ATOM   2225 2HH1 ARG   144      60.306  54.626  22.154  0.00  0.00           H  
ATOM   2226 1HH2 ARG   144      61.176  58.106  22.784  0.00  0.00           H  
ATOM   2227 2HH2 ARG   144      61.866  56.446  22.774  0.00  0.00           H  
ATOM   2228  N   ILE   145      54.246  56.896  26.424  0.00  0.00           N  
ATOM   2229  CA  ILE   145      54.556  56.196  27.784  0.00  0.00           C  
ATOM   2230  C   ILE   145      54.366  54.696  27.604  0.00  0.00           C  
ATOM   2231  O   ILE   145      55.146  53.946  28.084  0.00  0.00           O  
ATOM   2232  CB  ILE   145      53.736  56.686  29.054  0.00  0.00           C  
ATOM   2233  CG1 ILE   145      54.046  55.816  30.244  0.00  0.00           C  
ATOM   2234  CG2 ILE   145      52.226  56.806  28.834  0.00  0.00           C  
ATOM   2235  CD1 ILE   145      53.676  56.336  31.584  0.00  0.00           C  
ATOM   2236  H   ILE   145      53.536  57.606  26.364  0.00  0.00           H  
ATOM   2237  HA  ILE   145      55.606  56.346  28.034  0.00  0.00           H  
ATOM   2238  HB  ILE   145      54.116  57.686  29.254  0.00  0.00           H  
ATOM   2239 2HG1 ILE   145      53.486  54.896  30.154  0.00  0.00           H  
ATOM   2240 3HG1 ILE   145      55.126  55.656  30.174  0.00  0.00           H  
ATOM   2241 1HG2 ILE   145      51.796  57.296  29.714  0.00  0.00           H  
ATOM   2242 2HG2 ILE   145      52.016  57.416  27.954  0.00  0.00           H  
ATOM   2243 3HG2 ILE   145      51.726  55.836  28.794  0.00  0.00           H  
ATOM   2244 1HD1 ILE   145      52.606  56.266  31.764  0.00  0.00           H  
ATOM   2245 2HD1 ILE   145      54.206  55.766  32.354  0.00  0.00           H  
ATOM   2246 3HD1 ILE   145      54.006  57.376  31.624  0.00  0.00           H  
ATOM   2247  N   VAL   146      53.376  54.266  26.814  0.00  0.00           N  
ATOM   2248  CA  VAL   146      53.096  52.826  26.664  0.00  0.00           C  
ATOM   2249  C   VAL   146      54.216  52.286  25.734  0.00  0.00           C  
ATOM   2250  O   VAL   146      54.786  51.246  25.994  0.00  0.00           O  
ATOM   2251  CB  VAL   146      51.686  52.726  26.024  0.00  0.00           C  
ATOM   2252  CG1 VAL   146      51.296  51.276  25.624  0.00  0.00           C  
ATOM   2253  CG2 VAL   146      50.546  53.136  26.934  0.00  0.00           C  
ATOM   2254  H   VAL   146      52.706  54.916  26.434  0.00  0.00           H  
ATOM   2255  HA  VAL   146      53.106  52.396  27.664  0.00  0.00           H  
ATOM   2256  HB  VAL   146      51.616  53.266  25.074  0.00  0.00           H  
ATOM   2257 1HG1 VAL   146      50.566  51.346  24.814  0.00  0.00           H  
ATOM   2258 2HG1 VAL   146      52.086  50.686  25.174  0.00  0.00           H  
ATOM   2259 3HG1 VAL   146      50.736  50.796  26.424  0.00  0.00           H  
ATOM   2260 1HG2 VAL   146      50.686  52.606  27.874  0.00  0.00           H  
ATOM   2261 2HG2 VAL   146      50.736  54.176  27.174  0.00  0.00           H  
ATOM   2262 3HG2 VAL   146      49.596  52.996  26.424  0.00  0.00           H  
ATOM   2263  N   ASP   147      54.546  53.006  24.634  0.00  0.00           N  
ATOM   2264  CA  ASP   147      55.436  52.516  23.594  0.00  0.00           C  
ATOM   2265  C   ASP   147      56.886  52.256  24.014  0.00  0.00           C  
ATOM   2266  O   ASP   147      57.456  51.326  23.534  0.00  0.00           O  
ATOM   2267  CB  ASP   147      55.316  53.436  22.354  0.00  0.00           C  
ATOM   2268  CG  ASP   147      56.416  53.196  21.274  0.00  0.00           C  
ATOM   2269  OD1 ASP   147      56.306  52.166  20.614  0.00  0.00           O  
ATOM   2270  OD2 ASP   147      57.426  53.976  21.134  0.00  0.00           O1-
ATOM   2271  H   ASP   147      54.166  53.916  24.394  0.00  0.00           H  
ATOM   2272  HA  ASP   147      55.126  51.516  23.294  0.00  0.00           H  
ATOM   2273  HB2 ASP   147      54.346  53.406  21.854  0.00  0.00           H  
ATOM   2274  HB3 ASP   147      55.386  54.496  22.584  0.00  0.00           H  
ATOM   2275  N   ILE   148      57.396  53.046  24.954  0.00  0.00           N  
ATOM   2276  CA  ILE   148      58.826  52.966  25.504  0.00  0.00           C  
ATOM   2277  C   ILE   148      58.936  52.026  26.734  0.00  0.00           C  
ATOM   2278  O   ILE   148      59.906  51.316  26.864  0.00  0.00           O  
ATOM   2279  CB  ILE   148      59.426  54.346  25.774  0.00  0.00           C  
ATOM   2280  CG1 ILE   148      60.976  54.136  25.584  0.00  0.00           C  
ATOM   2281  CG2 ILE   148      58.856  54.896  27.064  0.00  0.00           C  
ATOM   2282  CD1 ILE   148      61.836  55.256  26.024  0.00  0.00           C  
ATOM   2283  H   ILE   148      56.836  53.816  25.284  0.00  0.00           H  
ATOM   2284  HA  ILE   148      59.446  52.496  24.744  0.00  0.00           H  
ATOM   2285  HB  ILE   148      59.036  55.096  25.084  0.00  0.00           H  
ATOM   2286 2HG1 ILE   148      61.336  53.256  26.124  0.00  0.00           H  
ATOM   2287 3HG1 ILE   148      61.156  53.826  24.554  0.00  0.00           H  
ATOM   2288 1HG2 ILE   148      57.786  55.106  26.984  0.00  0.00           H  
ATOM   2289 2HG2 ILE   148      59.056  54.316  27.964  0.00  0.00           H  
ATOM   2290 3HG2 ILE   148      59.276  55.876  27.304  0.00  0.00           H  
ATOM   2291 1HD1 ILE   148      61.466  56.086  25.424  0.00  0.00           H  
ATOM   2292 2HD1 ILE   148      61.636  55.446  27.084  0.00  0.00           H  
ATOM   2293 3HD1 ILE   148      62.896  55.096  25.854  0.00  0.00           H  
ATOM   2294  N   ILE   149      57.846  51.886  27.604  0.00  0.00           N  
ATOM   2295  CA  ILE   149      57.816  50.906  28.744  0.00  0.00           C  
ATOM   2296  C   ILE   149      58.036  49.456  28.294  0.00  0.00           C  
ATOM   2297  O   ILE   149      58.866  48.676  28.784  0.00  0.00           O  
ATOM   2298  CB  ILE   149      56.566  51.216  29.584  0.00  0.00           C  
ATOM   2299  CG1 ILE   149      56.636  52.516  30.324  0.00  0.00           C  
ATOM   2300  CG2 ILE   149      56.086  49.986  30.414  0.00  0.00           C  
ATOM   2301  CD1 ILE   149      57.236  52.436  31.754  0.00  0.00           C  
ATOM   2302  H   ILE   149      56.996  52.416  27.464  0.00  0.00           H  
ATOM   2303  HA  ILE   149      58.626  51.096  29.464  0.00  0.00           H  
ATOM   2304  HB  ILE   149      55.816  51.426  28.824  0.00  0.00           H  
ATOM   2305 2HG1 ILE   149      57.356  53.196  29.844  0.00  0.00           H  
ATOM   2306 3HG1 ILE   149      55.616  52.876  30.454  0.00  0.00           H  
ATOM   2307 1HG2 ILE   149      56.816  49.636  31.144  0.00  0.00           H  
ATOM   2308 2HG2 ILE   149      55.206  50.296  30.964  0.00  0.00           H  
ATOM   2309 3HG2 ILE   149      55.826  49.166  29.734  0.00  0.00           H  
ATOM   2310 1HD1 ILE   149      58.296  52.216  31.624  0.00  0.00           H  
ATOM   2311 2HD1 ILE   149      57.196  53.436  32.184  0.00  0.00           H  
ATOM   2312 3HD1 ILE   149      56.766  51.676  32.384  0.00  0.00           H  
ATOM   2313  N   ALA   150      57.366  49.156  27.164  0.00  0.00           N  
ATOM   2314  CA  ALA   150      57.306  47.836  26.474  0.00  0.00           C  
ATOM   2315  C   ALA   150      58.706  47.366  25.984  0.00  0.00           C  
ATOM   2316  O   ALA   150      58.866  46.146  25.784  0.00  0.00           O  
ATOM   2317  CB  ALA   150      56.326  47.906  25.354  0.00  0.00           C  
ATOM   2318  H   ALA   150      56.826  49.906  26.764  0.00  0.00           H  
ATOM   2319  HA  ALA   150      56.946  47.116  27.214  0.00  0.00           H  
ATOM   2320  HB1 ALA   150      56.376  48.806  24.734  0.00  0.00           H  
ATOM   2321  HB2 ALA   150      56.346  47.036  24.694  0.00  0.00           H  
ATOM   2322  HB3 ALA   150      55.316  48.076  25.734  0.00  0.00           H  
ATOM   2323  N   THR   151      59.746  48.206  25.894  0.00  0.00           N  
ATOM   2324  CA  THR   151      61.156  47.926  25.514  0.00  0.00           C  
ATOM   2325  C   THR   151      61.966  47.386  26.714  0.00  0.00           C  
ATOM   2326  O   THR   151      63.146  46.886  26.494  0.00  0.00           O  
ATOM   2327  CB  THR   151      61.746  49.256  24.934  0.00  0.00           C  
ATOM   2328  CG2 THR   151      60.896  50.036  23.974  0.00  0.00           C  
ATOM   2329  OG1 THR   151      62.166  50.136  25.984  0.00  0.00           O  
ATOM   2330  H   THR   151      59.606  49.136  26.244  0.00  0.00           H  
ATOM   2331  HA  THR   151      61.266  47.176  24.724  0.00  0.00           H  
ATOM   2332  HB  THR   151      62.696  49.016  24.464  0.00  0.00           H  
ATOM   2333  HG1 THR   151      61.386  50.576  26.324  0.00  0.00           H  
ATOM   2334 1HG2 THR   151      61.526  50.826  23.574  0.00  0.00           H  
ATOM   2335 2HG2 THR   151      60.706  49.406  23.104  0.00  0.00           H  
ATOM   2336 3HG2 THR   151      59.946  50.306  24.424  0.00  0.00           H  
ATOM   2337  N   ASP   152      61.566  47.446  27.984  0.00  0.00           N  
ATOM   2338  CA  ASP   152      62.376  47.096  29.144  0.00  0.00           C  
ATOM   2339  C   ASP   152      61.566  46.386  30.274  0.00  0.00           C  
ATOM   2340  O   ASP   152      62.106  46.316  31.394  0.00  0.00           O  
ATOM   2341  CB  ASP   152      63.176  48.346  29.554  0.00  0.00           C  
ATOM   2342  CG  ASP   152      64.436  47.906  30.294  0.00  0.00           C  
ATOM   2343  OD1 ASP   152      64.666  48.206  31.494  0.00  0.00           O  
ATOM   2344  OD2 ASP   152      65.246  47.166  29.704  0.00  0.00           O1-
ATOM   2345  H   ASP   152      60.746  48.006  28.174  0.00  0.00           H  
ATOM   2346  HA  ASP   152      63.106  46.316  28.904  0.00  0.00           H  
ATOM   2347  HB2 ASP   152      63.386  49.026  28.734  0.00  0.00           H  
ATOM   2348  HB3 ASP   152      62.556  48.936  30.224  0.00  0.00           H  
ATOM   2349  N   ILE   153      60.346  45.866  29.964  0.00  0.00           N  
ATOM   2350  CA  ILE   153      59.586  44.856  30.784  0.00  0.00           C  
ATOM   2351  C   ILE   153      60.126  43.406  30.594  0.00  0.00           C  
ATOM   2352  O   ILE   153      60.526  43.066  29.484  0.00  0.00           O  
ATOM   2353  CB  ILE   153      58.126  44.886  30.544  0.00  0.00           C  
ATOM   2354  CG1 ILE   153      57.596  44.726  29.094  0.00  0.00           C  
ATOM   2355  CG2 ILE   153      57.616  46.086  31.284  0.00  0.00           C  
ATOM   2356  CD1 ILE   153      56.006  44.936  28.934  0.00  0.00           C  
ATOM   2357  OXT ILE   153      60.176  42.656  31.604  0.00  0.00           O1-
ATOM   2358  H   ILE   153      60.006  46.096  29.034  0.00  0.00           H  
ATOM   2359  HA  ILE   153      59.786  45.016  31.844  0.00  0.00           H  
ATOM   2360  HB  ILE   153      57.756  44.026  31.104  0.00  0.00           H  
ATOM   2361 2HG1 ILE   153      58.176  45.466  28.534  0.00  0.00           H  
ATOM   2362 3HG1 ILE   153      57.876  43.736  28.734  0.00  0.00           H  
ATOM   2363 1HG2 ILE   153      58.006  46.056  32.304  0.00  0.00           H  
ATOM   2364 2HG2 ILE   153      58.016  46.976  30.794  0.00  0.00           H  
ATOM   2365 3HG2 ILE   153      56.526  46.096  31.394  0.00  0.00           H  
ATOM   2366 1HD1 ILE   153      55.666  44.776  27.904  0.00  0.00           H  
ATOM   2367 2HD1 ILE   153      55.536  44.166  29.544  0.00  0.00           H  
ATOM   2368 3HD1 ILE   153      55.786  45.946  29.264  0.00  0.00           H  
ATOM   2369  N   CYS   154      31.106  40.586  24.134  0.00  0.00           N  
ATOM   2370  CA  CYS   154      32.296  41.396  24.214  0.00  0.00           C  
ATOM   2371  C   CYS   154      33.566  40.576  23.934  0.00  0.00           C  
ATOM   2372  O   CYS   154      33.876  39.656  24.664  0.00  0.00           O  
ATOM   2373  CB  CYS   154      32.466  42.156  25.484  0.00  0.00           C  
ATOM   2374  SG  CYS   154      33.946  43.126  25.334  0.00  0.00           S  
ATOM   2375  HA  CYS   154      32.256  42.116  23.394  0.00  0.00           H  
ATOM   2376  HB2 CYS   154      31.636  42.866  25.494  0.00  0.00           H  
ATOM   2377  HB3 CYS   154      32.416  41.556  26.394  0.00  0.00           H  
ATOM   2378  HG  CYS   154      34.706  42.176  24.794  0.00  0.00           H  
ATOM   2379  H1  CYS   154      31.156  39.806  24.764  0.00  0.00           H  
ATOM   2380  H2  CYS   154      31.056  40.266  23.174  0.00  0.00           H  
ATOM   2381  H3  CYS   154      30.296  41.136  24.384  0.00  0.00           H  
ATOM   2382  N   SER   155      34.456  41.056  23.034  0.00  0.00           N  
ATOM   2383  CA  SER   155      35.776  40.506  22.764  0.00  0.00           C  
ATOM   2384  C   SER   155      36.736  40.556  23.964  0.00  0.00           C  
ATOM   2385  O   SER   155      36.566  41.366  24.894  0.00  0.00           O  
ATOM   2386  CB  SER   155      36.306  41.256  21.524  0.00  0.00           C  
ATOM   2387  OG  SER   155      35.446  41.206  20.324  0.00  0.00           O  
ATOM   2388  H   SER   155      34.146  41.866  22.524  0.00  0.00           H  
ATOM   2389  HA  SER   155      35.686  39.476  22.434  0.00  0.00           H  
ATOM   2390  HB2 SER   155      36.396  42.296  21.824  0.00  0.00           H  
ATOM   2391  HB3 SER   155      37.296  40.906  21.254  0.00  0.00           H  
ATOM   2392  HG  SER   155      35.776  41.826  19.674  0.00  0.00           H  
ATOM   2393  N   PRO   156      37.856  39.836  23.934  0.00  0.00           N  
ATOM   2394  CA  PRO   156      39.026  40.156  24.754  0.00  0.00           C  
ATOM   2395  C   PRO   156      39.866  41.236  24.224  0.00  0.00           C  
ATOM   2396  O   PRO   156      39.866  41.466  23.014  0.00  0.00           O  
ATOM   2397  CB  PRO   156      39.736  38.786  24.704  0.00  0.00           C  
ATOM   2398  CG  PRO   156      39.366  38.056  23.434  0.00  0.00           C  
ATOM   2399  CD  PRO   156      38.076  38.696  23.024  0.00  0.00           C  
ATOM   2400  HA  PRO   156      38.666  40.386  25.754  0.00  0.00           H  
ATOM   2401  HB2 PRO   156      40.816  38.876  24.804  0.00  0.00           H  
ATOM   2402  HB3 PRO   156      39.356  38.126  25.474  0.00  0.00           H  
ATOM   2403  HG2 PRO   156      40.196  38.176  22.734  0.00  0.00           H  
ATOM   2404  HG3 PRO   156      39.126  37.006  23.614  0.00  0.00           H  
ATOM   2405  HD2 PRO   156      38.156  39.016  21.984  0.00  0.00           H  
ATOM   2406  HD3 PRO   156      37.246  38.006  23.164  0.00  0.00           H  
ATOM   2407  N   GLY   157      40.666  41.936  25.034  0.00  0.00           N  
ATOM   2408  CA  GLY   157      41.366  43.156  24.614  0.00  0.00           C  
ATOM   2409  C   GLY   157      40.636  44.396  24.864  0.00  0.00           C  
ATOM   2410  O   GLY   157      41.196  45.446  24.714  0.00  0.00           O  
ATOM   2411  H   GLY   157      40.516  41.766  26.014  0.00  0.00           H  
ATOM   2412  HA2 GLY   157      42.326  43.236  25.134  0.00  0.00           H  
ATOM   2413  HA3 GLY   157      41.726  43.086  23.584  0.00  0.00           H  
ATOM   2414  N   ILE   158      39.336  44.266  25.174  0.00  0.00           N  
ATOM   2415  CA  ILE   158      38.486  45.486  25.424  0.00  0.00           C  
ATOM   2416  C   ILE   158      38.476  45.846  26.924  0.00  0.00           C  
ATOM   2417  O   ILE   158      38.496  44.926  27.774  0.00  0.00           O  
ATOM   2418  CB  ILE   158      37.066  45.076  24.924  0.00  0.00           C  
ATOM   2419  CG1 ILE   158      36.946  44.656  23.424  0.00  0.00           C  
ATOM   2420  CG2 ILE   158      35.926  46.026  25.224  0.00  0.00           C  
ATOM   2421  CD1 ILE   158      36.946  45.776  22.344  0.00  0.00           C  
ATOM   2422  H   ILE   158      38.856  43.386  25.324  0.00  0.00           H  
ATOM   2423  HA  ILE   158      38.826  46.436  25.004  0.00  0.00           H  
ATOM   2424  HB  ILE   158      36.816  44.196  25.514  0.00  0.00           H  
ATOM   2425 2HG1 ILE   158      37.836  44.056  23.244  0.00  0.00           H  
ATOM   2426 3HG1 ILE   158      36.056  44.036  23.334  0.00  0.00           H  
ATOM   2427 1HG2 ILE   158      35.806  45.986  26.314  0.00  0.00           H  
ATOM   2428 2HG2 ILE   158      36.176  47.046  24.924  0.00  0.00           H  
ATOM   2429 3HG2 ILE   158      35.026  45.826  24.644  0.00  0.00           H  
ATOM   2430 1HD1 ILE   158      35.956  46.226  22.294  0.00  0.00           H  
ATOM   2431 2HD1 ILE   158      37.646  46.606  22.484  0.00  0.00           H  
ATOM   2432 3HD1 ILE   158      37.166  45.316  21.384  0.00  0.00           H  
ATOM   2433  N   TRP   159      38.416  47.136  27.324  0.00  0.00           N  
ATOM   2434  CA  TRP   159      38.266  47.576  28.694  0.00  0.00           C  
ATOM   2435  C   TRP   159      36.846  47.286  29.164  0.00  0.00           C  
ATOM   2436  O   TRP   159      35.936  47.736  28.514  0.00  0.00           O  
ATOM   2437  CB  TRP   159      38.556  49.086  28.774  0.00  0.00           C  
ATOM   2438  CG  TRP   159      40.006  49.376  28.604  0.00  0.00           C  
ATOM   2439  CD1 TRP   159      40.666  49.456  27.454  0.00  0.00           C  
ATOM   2440  CD2 TRP   159      41.106  49.366  29.614  0.00  0.00           C  
ATOM   2441  CE2 TRP   159      42.356  49.396  28.954  0.00  0.00           C  
ATOM   2442  CE3 TRP   159      41.026  49.306  31.074  0.00  0.00           C  
ATOM   2443  NE1 TRP   159      42.096  49.446  27.604  0.00  0.00           N  
ATOM   2444  CZ2 TRP   159      43.536  49.416  29.734  0.00  0.00           C  
ATOM   2445  CZ3 TRP   159      42.186  49.286  31.804  0.00  0.00           C  
ATOM   2446  CH2 TRP   159      43.456  49.346  31.154  0.00  0.00           C  
ATOM   2447  H   TRP   159      38.236  47.816  26.594  0.00  0.00           H  
ATOM   2448  HA  TRP   159      38.926  47.056  29.384  0.00  0.00           H  
ATOM   2449  HB2 TRP   159      37.986  49.746  28.124  0.00  0.00           H  
ATOM   2450  HB3 TRP   159      38.226  49.546  29.704  0.00  0.00           H  
ATOM   2451  HD1 TRP   159      40.156  49.346  26.504  0.00  0.00           H  
ATOM   2452  HE1 TRP   159      42.746  49.566  26.844  0.00  0.00           H  
ATOM   2453  HE3 TRP   159      40.066  49.246  31.564  0.00  0.00           H  
ATOM   2454  HZ2 TRP   159      44.516  49.546  29.304  0.00  0.00           H  
ATOM   2455  HZ3 TRP   159      42.136  49.346  32.884  0.00  0.00           H  
ATOM   2456  HH2 TRP   159      44.376  49.436  31.694  0.00  0.00           H  
ATOM   2457  N   GLN   160      36.706  46.666  30.304  0.00  0.00           N  
ATOM   2458  CA  GLN   160      35.386  46.376  30.824  0.00  0.00           C  
ATOM   2459  C   GLN   160      35.226  47.156  32.164  0.00  0.00           C  
ATOM   2460  O   GLN   160      36.256  47.476  32.844  0.00  0.00           O  
ATOM   2461  CB  GLN   160      35.196  44.906  30.924  0.00  0.00           C  
ATOM   2462  CG  GLN   160      34.896  44.126  29.644  0.00  0.00           C  
ATOM   2463  CD  GLN   160      35.016  42.616  29.614  0.00  0.00           C  
ATOM   2464  NE2 GLN   160      33.966  41.866  29.914  0.00  0.00           N  
ATOM   2465  OE1 GLN   160      36.036  42.086  29.454  0.00  0.00           O  
ATOM   2466  H   GLN   160      37.546  46.346  30.774  0.00  0.00           H  
ATOM   2467  HA  GLN   160      34.726  46.826  30.084  0.00  0.00           H  
ATOM   2468  HB2 GLN   160      36.116  44.426  31.274  0.00  0.00           H  
ATOM   2469  HB3 GLN   160      34.376  44.646  31.604  0.00  0.00           H  
ATOM   2470  HG2 GLN   160      33.886  44.336  29.314  0.00  0.00           H  
ATOM   2471  HG3 GLN   160      35.516  44.586  28.864  0.00  0.00           H  
ATOM   2472 1HE2 GLN   160      34.126  40.866  29.954  0.00  0.00           H  
ATOM   2473 2HE2 GLN   160      33.096  42.296  30.184  0.00  0.00           H  
ATOM   2474  N   LEU   161      33.966  47.506  32.464  0.00  0.00           N  
ATOM   2475  CA  LEU   161      33.686  48.196  33.714  0.00  0.00           C  
ATOM   2476  C   LEU   161      32.356  47.726  34.334  0.00  0.00           C  
ATOM   2477  O   LEU   161      31.446  47.136  33.744  0.00  0.00           O  
ATOM   2478  CB  LEU   161      33.596  49.716  33.484  0.00  0.00           C  
ATOM   2479  CG  LEU   161      34.866  50.506  32.944  0.00  0.00           C  
ATOM   2480  CD1 LEU   161      34.966  50.466  31.414  0.00  0.00           C  
ATOM   2481  CD2 LEU   161      34.676  51.976  33.274  0.00  0.00           C  
ATOM   2482  H   LEU   161      33.256  47.366  31.764  0.00  0.00           H  
ATOM   2483  HA  LEU   161      34.446  48.026  34.474  0.00  0.00           H  
ATOM   2484  HB2 LEU   161      32.736  49.896  32.844  0.00  0.00           H  
ATOM   2485  HB3 LEU   161      33.366  50.146  34.454  0.00  0.00           H  
ATOM   2486  HG  LEU   161      35.746  50.166  33.494  0.00  0.00           H  
ATOM   2487 1HD1 LEU   161      35.596  51.316  31.144  0.00  0.00           H  
ATOM   2488 2HD1 LEU   161      35.336  49.466  31.184  0.00  0.00           H  
ATOM   2489 3HD1 LEU   161      33.946  50.586  31.064  0.00  0.00           H  
ATOM   2490 1HD2 LEU   161      35.666  52.386  33.454  0.00  0.00           H  
ATOM   2491 2HD2 LEU   161      34.156  52.476  32.464  0.00  0.00           H  
ATOM   2492 3HD2 LEU   161      34.096  52.126  34.184  0.00  0.00           H  
ATOM   2493  N   ASP   162      32.296  48.186  35.654  0.00  0.00           N  
ATOM   2494  CA  ASP   162      31.286  47.866  36.674  0.00  0.00           C  
ATOM   2495  C   ASP   162      31.426  48.636  37.994  0.00  0.00           C  
ATOM   2496  O   ASP   162      32.496  49.266  38.244  0.00  0.00           O  
ATOM   2497  CB  ASP   162      31.316  46.286  37.014  0.00  0.00           C  
ATOM   2498  CG  ASP   162      29.906  45.736  37.364  0.00  0.00           C  
ATOM   2499  OD1 ASP   162      28.896  46.416  37.584  0.00  0.00           O  
ATOM   2500  OD2 ASP   162      29.966  44.556  37.594  0.00  0.00           O1-
ATOM   2501  H   ASP   162      33.126  48.666  35.954  0.00  0.00           H  
ATOM   2502  HA  ASP   162      30.316  47.976  36.184  0.00  0.00           H  
ATOM   2503  HB2 ASP   162      31.666  45.776  36.124  0.00  0.00           H  
ATOM   2504  HB3 ASP   162      32.066  46.126  37.794  0.00  0.00           H  
ATOM   2505  N   CYS   163      30.466  48.456  38.934  0.00  0.00           N  
ATOM   2506  CA  CYS   163      30.486  48.926  40.334  0.00  0.00           C  
ATOM   2507  C   CYS   163      30.426  47.726  41.284  0.00  0.00           C  
ATOM   2508  O   CYS   163      30.086  46.546  40.944  0.00  0.00           O  
ATOM   2509  CB  CYS   163      29.406  49.976  40.544  0.00  0.00           C  
ATOM   2510  SG  CYS   163      27.796  49.166  40.664  0.00  0.00           S  
ATOM   2511  H   CYS   163      29.636  47.936  38.664  0.00  0.00           H  
ATOM   2512  HA  CYS   163      31.436  49.426  40.524  0.00  0.00           H  
ATOM   2513  HB2 CYS   163      29.576  50.466  41.494  0.00  0.00           H  
ATOM   2514  HB3 CYS   163      29.406  50.776  39.804  0.00  0.00           H  
ATOM   2515  HG  CYS   163      27.056  49.886  39.814  0.00  0.00           H  
ATOM   2516  N   THR   164      30.566  48.086  42.574  0.00  0.00           N  
ATOM   2517  CA  THR   164      30.646  47.186  43.764  0.00  0.00           C  
ATOM   2518  C   THR   164      30.476  47.986  45.094  0.00  0.00           C  
ATOM   2519  O   THR   164      30.816  49.126  45.124  0.00  0.00           O  
ATOM   2520  CB  THR   164      31.906  46.246  43.844  0.00  0.00           C  
ATOM   2521  CG2 THR   164      33.236  46.966  43.944  0.00  0.00           C  
ATOM   2522  OG1 THR   164      31.836  45.246  44.844  0.00  0.00           O  
ATOM   2523  H   THR   164      30.596  49.056  42.864  0.00  0.00           H  
ATOM   2524  HA  THR   164      29.736  46.586  43.684  0.00  0.00           H  
ATOM   2525  HB  THR   164      32.056  45.886  42.834  0.00  0.00           H  
ATOM   2526  HG1 THR   164      32.306  44.516  44.434  0.00  0.00           H  
ATOM   2527 1HG2 THR   164      33.156  47.836  43.284  0.00  0.00           H  
ATOM   2528 2HG2 THR   164      33.316  47.356  44.964  0.00  0.00           H  
ATOM   2529 3HG2 THR   164      34.076  46.336  43.674  0.00  0.00           H  
ATOM   2530  N   HIE   165      29.896  47.346  46.114  0.00  0.00           N  
ATOM   2531  CA  HIE   165      29.456  47.936  47.384  0.00  0.00           C  
ATOM   2532  C   HIE   165      30.236  47.336  48.554  0.00  0.00           C  
ATOM   2533  O   HIE   165      30.366  46.106  48.624  0.00  0.00           O  
ATOM   2534  CB  HIE   165      27.896  47.656  47.774  0.00  0.00           C  
ATOM   2535  CG  HIE   165      26.976  48.536  46.984  0.00  0.00           C  
ATOM   2536  CD2 HIE   165      26.616  48.246  45.704  0.00  0.00           C  
ATOM   2537  ND1 HIE   165      26.326  49.696  47.394  0.00  0.00           N  
ATOM   2538  CE1 HIE   165      25.596  50.076  46.414  0.00  0.00           C  
ATOM   2539  NE2 HIE   165      25.766  49.306  45.314  0.00  0.00           N  
ATOM   2540  H   HIE   165      29.506  46.436  45.914  0.00  0.00           H  
ATOM   2541  HA  HIE   165      29.636  49.006  47.394  0.00  0.00           H  
ATOM   2542  HB2 HIE   165      27.666  46.596  47.674  0.00  0.00           H  
ATOM   2543  HB3 HIE   165      27.736  47.776  48.844  0.00  0.00           H  
ATOM   2544  HD2 HIE   165      26.976  47.416  45.104  0.00  0.00           H  
ATOM   2545  HE1 HIE   165      24.896  50.896  46.424  0.00  0.00           H  
ATOM   2546  HE2 HIE   165      25.226  49.336  44.464  0.00  0.00           H  
ATOM   2547  N   LEU   166      30.806  48.206  49.404  0.00  0.00           N  
ATOM   2548  CA  LEU   166      31.776  47.866  50.514  0.00  0.00           C  
ATOM   2549  C   LEU   166      31.806  48.976  51.514  0.00  0.00           C  
ATOM   2550  O   LEU   166      32.016  50.126  51.134  0.00  0.00           O  
ATOM   2551  CB  LEU   166      33.206  47.496  50.024  0.00  0.00           C  
ATOM   2552  CG  LEU   166      34.076  46.576  50.964  0.00  0.00           C  
ATOM   2553  CD1 LEU   166      33.646  45.076  50.934  0.00  0.00           C  
ATOM   2554  CD2 LEU   166      35.516  46.786  50.574  0.00  0.00           C  
ATOM   2555  H   LEU   166      30.596  49.186  49.304  0.00  0.00           H  
ATOM   2556  HA  LEU   166      31.346  46.996  51.024  0.00  0.00           H  
ATOM   2557  HB2 LEU   166      33.016  46.976  49.084  0.00  0.00           H  
ATOM   2558  HB3 LEU   166      33.676  48.456  49.794  0.00  0.00           H  
ATOM   2559  HG  LEU   166      34.106  46.906  51.994  0.00  0.00           H  
ATOM   2560 1HD1 LEU   166      34.486  44.386  51.064  0.00  0.00           H  
ATOM   2561 2HD1 LEU   166      33.056  44.846  51.814  0.00  0.00           H  
ATOM   2562 3HD1 LEU   166      32.996  44.826  50.094  0.00  0.00           H  
ATOM   2563 1HD2 LEU   166      35.696  47.846  50.754  0.00  0.00           H  
ATOM   2564 2HD2 LEU   166      36.146  46.086  51.114  0.00  0.00           H  
ATOM   2565 3HD2 LEU   166      35.676  46.636  49.504  0.00  0.00           H  
ATOM   2566  N   GLU   167      31.726  48.636  52.824  0.00  0.00           N  
ATOM   2567  CA  GLU   167      31.516  49.606  53.874  0.00  0.00           C  
ATOM   2568  C   GLU   167      30.166  50.346  53.594  0.00  0.00           C  
ATOM   2569  O   GLU   167      29.236  49.826  52.944  0.00  0.00           O  
ATOM   2570  CB  GLU   167      32.776  50.426  54.184  0.00  0.00           C  
ATOM   2571  CG  GLU   167      34.026  49.626  54.614  0.00  0.00           C  
ATOM   2572  CD  GLU   167      33.926  49.356  56.054  0.00  0.00           C  
ATOM   2573  OE1 GLU   167      34.286  50.176  56.934  0.00  0.00           O  
ATOM   2574  OE2 GLU   167      33.676  48.206  56.424  0.00  0.00           O1-
ATOM   2575  H   GLU   167      31.706  47.666  53.114  0.00  0.00           H  
ATOM   2576  HA  GLU   167      31.326  49.206  54.864  0.00  0.00           H  
ATOM   2577  HB2 GLU   167      33.086  50.976  53.284  0.00  0.00           H  
ATOM   2578  HB3 GLU   167      32.426  51.076  54.984  0.00  0.00           H  
ATOM   2579  HG2 GLU   167      34.146  48.726  54.014  0.00  0.00           H  
ATOM   2580  HG3 GLU   167      34.876  50.316  54.574  0.00  0.00           H  
ATOM   2581  N   GLY   168      30.156  51.626  53.864  0.00  0.00           N  
ATOM   2582  CA  GLY   168      29.166  52.696  53.744  0.00  0.00           C  
ATOM   2583  C   GLY   168      29.426  53.426  52.344  0.00  0.00           C  
ATOM   2584  O   GLY   168      28.826  54.496  52.134  0.00  0.00           O  
ATOM   2585  H   GLY   168      30.996  51.966  54.294  0.00  0.00           H  
ATOM   2586  HA2 GLY   168      28.226  52.176  53.584  0.00  0.00           H  
ATOM   2587  HA3 GLY   168      29.136  53.386  54.594  0.00  0.00           H  
ATOM   2588  N   LYS   169      30.336  52.946  51.454  0.00  0.00           N  
ATOM   2589  CA  LYS   169      30.736  53.516  50.204  0.00  0.00           C  
ATOM   2590  C   LYS   169      30.406  52.716  48.974  0.00  0.00           C  
ATOM   2591  O   LYS   169      30.066  51.536  49.104  0.00  0.00           O  
ATOM   2592  CB  LYS   169      32.246  53.876  50.294  0.00  0.00           C  
ATOM   2593  CG  LYS   169      32.706  54.526  51.574  0.00  0.00           C  
ATOM   2594  CD  LYS   169      32.216  55.966  51.684  0.00  0.00           C  
ATOM   2595  CE  LYS   169      32.346  56.436  53.194  0.00  0.00           C  
ATOM   2596  NZ  LYS   169      31.946  57.856  53.384  0.00  0.00           N1+
ATOM   2597  H   LYS   169      30.766  52.046  51.664  0.00  0.00           H  
ATOM   2598  HA  LYS   169      30.066  54.346  49.964  0.00  0.00           H  
ATOM   2599  HB2 LYS   169      32.776  52.936  50.224  0.00  0.00           H  
ATOM   2600  HB3 LYS   169      32.516  54.436  49.394  0.00  0.00           H  
ATOM   2601  HG2 LYS   169      32.486  53.976  52.494  0.00  0.00           H  
ATOM   2602  HG3 LYS   169      33.786  54.616  51.454  0.00  0.00           H  
ATOM   2603  HD2 LYS   169      32.686  56.746  51.084  0.00  0.00           H  
ATOM   2604  HD3 LYS   169      31.136  56.056  51.554  0.00  0.00           H  
ATOM   2605  HE2 LYS   169      31.766  55.736  53.794  0.00  0.00           H  
ATOM   2606  HE3 LYS   169      33.366  56.376  53.584  0.00  0.00           H  
ATOM   2607  HZ1 LYS   169      31.926  58.226  54.324  0.00  0.00           H  
ATOM   2608  HZ2 LYS   169      32.566  58.466  52.874  0.00  0.00           H  
ATOM   2609  HZ3 LYS   169      31.026  57.986  52.994  0.00  0.00           H  
ATOM   2610  N   VAL   170      30.616  53.246  47.754  0.00  0.00           N  
ATOM   2611  CA  VAL   170      30.586  52.486  46.594  0.00  0.00           C  
ATOM   2612  C   VAL   170      31.916  52.456  45.864  0.00  0.00           C  
ATOM   2613  O   VAL   170      32.716  53.396  46.134  0.00  0.00           O  
ATOM   2614  CB  VAL   170      29.366  52.966  45.614  0.00  0.00           C  
ATOM   2615  CG1 VAL   170      29.446  52.416  44.134  0.00  0.00           C  
ATOM   2616  CG2 VAL   170      28.076  52.366  46.214  0.00  0.00           C  
ATOM   2617  H   VAL   170      30.956  54.196  47.774  0.00  0.00           H  
ATOM   2618  HA  VAL   170      30.366  51.446  46.844  0.00  0.00           H  
ATOM   2619  HB  VAL   170      29.296  54.056  45.594  0.00  0.00           H  
ATOM   2620 1HG1 VAL   170      29.346  51.336  44.264  0.00  0.00           H  
ATOM   2621 2HG1 VAL   170      28.716  52.866  43.464  0.00  0.00           H  
ATOM   2622 3HG1 VAL   170      30.406  52.616  43.674  0.00  0.00           H  
ATOM   2623 1HG2 VAL   170      27.326  52.516  45.434  0.00  0.00           H  
ATOM   2624 2HG2 VAL   170      28.156  51.316  46.504  0.00  0.00           H  
ATOM   2625 3HG2 VAL   170      27.776  52.846  47.144  0.00  0.00           H  
ATOM   2626  N   ILE   171      32.256  51.426  45.064  0.00  0.00           N  
ATOM   2627  CA  ILE   171      33.556  51.386  44.304  0.00  0.00           C  
ATOM   2628  C   ILE   171      33.276  51.086  42.824  0.00  0.00           C  
ATOM   2629  O   ILE   171      32.406  50.226  42.464  0.00  0.00           O  
ATOM   2630  CB  ILE   171      34.556  50.406  44.984  0.00  0.00           C  
ATOM   2631  CG1 ILE   171      34.766  50.846  46.464  0.00  0.00           C  
ATOM   2632  CG2 ILE   171      35.806  50.116  44.184  0.00  0.00           C  
ATOM   2633  CD1 ILE   171      35.596  49.916  47.374  0.00  0.00           C  
ATOM   2634  H   ILE   171      31.616  50.646  44.994  0.00  0.00           H  
ATOM   2635  HA  ILE   171      33.896  52.426  44.244  0.00  0.00           H  
ATOM   2636  HB  ILE   171      34.056  49.436  45.094  0.00  0.00           H  
ATOM   2637 2HG1 ILE   171      35.146  51.866  46.414  0.00  0.00           H  
ATOM   2638 3HG1 ILE   171      33.806  50.846  46.974  0.00  0.00           H  
ATOM   2639 1HG2 ILE   171      36.336  49.296  44.664  0.00  0.00           H  
ATOM   2640 2HG2 ILE   171      35.646  49.736  43.174  0.00  0.00           H  
ATOM   2641 3HG2 ILE   171      36.366  51.046  44.244  0.00  0.00           H  
ATOM   2642 1HD1 ILE   171      35.116  48.956  47.604  0.00  0.00           H  
ATOM   2643 2HD1 ILE   171      36.546  49.766  46.864  0.00  0.00           H  
ATOM   2644 3HD1 ILE   171      35.816  50.446  48.294  0.00  0.00           H  
ATOM   2645  N   LEU   172      33.836  51.916  41.914  0.00  0.00           N  
ATOM   2646  CA  LEU   172      33.816  51.726  40.404  0.00  0.00           C  
ATOM   2647  C   LEU   172      35.136  50.986  40.024  0.00  0.00           C  
ATOM   2648  O   LEU   172      36.206  51.396  40.484  0.00  0.00           O  
ATOM   2649  CB  LEU   172      33.706  53.136  39.734  0.00  0.00           C  
ATOM   2650  CG  LEU   172      32.576  54.136  40.104  0.00  0.00           C  
ATOM   2651  CD1 LEU   172      32.736  55.456  39.414  0.00  0.00           C  
ATOM   2652  CD2 LEU   172      31.206  53.516  39.744  0.00  0.00           C  
ATOM   2653  H   LEU   172      34.506  52.506  42.374  0.00  0.00           H  
ATOM   2654  HA  LEU   172      32.976  51.216  39.904  0.00  0.00           H  
ATOM   2655  HB2 LEU   172      34.646  53.556  40.094  0.00  0.00           H  
ATOM   2656  HB3 LEU   172      33.626  53.136  38.654  0.00  0.00           H  
ATOM   2657  HG  LEU   172      32.736  54.356  41.154  0.00  0.00           H  
ATOM   2658 1HD1 LEU   172      32.706  55.256  38.344  0.00  0.00           H  
ATOM   2659 2HD1 LEU   172      31.956  56.166  39.674  0.00  0.00           H  
ATOM   2660 3HD1 LEU   172      33.666  55.946  39.714  0.00  0.00           H  
ATOM   2661 1HD2 LEU   172      30.406  54.026  40.274  0.00  0.00           H  
ATOM   2662 2HD2 LEU   172      31.026  53.416  38.674  0.00  0.00           H  
ATOM   2663 3HD2 LEU   172      31.076  52.476  40.064  0.00  0.00           H  
ATOM   2664  N   VAL   173      34.986  49.796  39.364  0.00  0.00           N  
ATOM   2665  CA  VAL   173      36.186  49.076  38.874  0.00  0.00           C  
ATOM   2666  C   VAL   173      36.196  49.246  37.354  0.00  0.00           C  
ATOM   2667  O   VAL   173      35.166  49.046  36.614  0.00  0.00           O  
ATOM   2668  CB  VAL   173      36.226  47.546  39.234  0.00  0.00           C  
ATOM   2669  CG1 VAL   173      36.276  47.306  40.744  0.00  0.00           C  
ATOM   2670  CG2 VAL   173      35.166  46.686  38.544  0.00  0.00           C  
ATOM   2671  H   VAL   173      34.056  49.526  39.104  0.00  0.00           H  
ATOM   2672  HA  VAL   173      37.116  49.566  39.174  0.00  0.00           H  
ATOM   2673  HB  VAL   173      37.206  47.246  38.854  0.00  0.00           H  
ATOM   2674 1HG1 VAL   173      37.146  47.706  41.264  0.00  0.00           H  
ATOM   2675 2HG1 VAL   173      35.416  47.766  41.234  0.00  0.00           H  
ATOM   2676 3HG1 VAL   173      36.326  46.236  40.924  0.00  0.00           H  
ATOM   2677 1HG2 VAL   173      34.176  47.046  38.834  0.00  0.00           H  
ATOM   2678 2HG2 VAL   173      35.206  46.776  37.464  0.00  0.00           H  
ATOM   2679 3HG2 VAL   173      35.296  45.656  38.854  0.00  0.00           H  
ATOM   2680  N   ALA   174      37.426  49.436  36.764  0.00  0.00           N  
ATOM   2681  CA  ALA   174      37.846  49.256  35.414  0.00  0.00           C  
ATOM   2682  C   ALA   174      38.946  48.126  35.234  0.00  0.00           C  
ATOM   2683  O   ALA   174      39.956  48.046  35.984  0.00  0.00           O  
ATOM   2684  CB  ALA   174      38.266  50.576  34.734  0.00  0.00           C  
ATOM   2685  H   ALA   174      38.166  49.356  37.444  0.00  0.00           H  
ATOM   2686  HA  ALA   174      36.976  48.866  34.894  0.00  0.00           H  
ATOM   2687  HB1 ALA   174      38.536  50.346  33.714  0.00  0.00           H  
ATOM   2688  HB2 ALA   174      37.356  51.176  34.714  0.00  0.00           H  
ATOM   2689  HB3 ALA   174      39.086  51.156  35.144  0.00  0.00           H  
ATOM   2690  N   VAL   175      38.696  47.216  34.304  0.00  0.00           N  
ATOM   2691  CA  VAL   175      39.336  45.916  34.224  0.00  0.00           C  
ATOM   2692  C   VAL   175      39.806  45.696  32.754  0.00  0.00           C  
ATOM   2693  O   VAL   175      39.216  46.116  31.764  0.00  0.00           O  
ATOM   2694  CB  VAL   175      38.306  44.836  34.604  0.00  0.00           C  
ATOM   2695  CG1 VAL   175      38.766  43.416  34.464  0.00  0.00           C  
ATOM   2696  CG2 VAL   175      37.546  44.986  35.984  0.00  0.00           C  
ATOM   2697  H   VAL   175      37.886  47.356  33.714  0.00  0.00           H  
ATOM   2698  HA  VAL   175      40.166  45.886  34.924  0.00  0.00           H  
ATOM   2699  HB  VAL   175      37.566  44.916  33.804  0.00  0.00           H  
ATOM   2700 1HG1 VAL   175      38.866  43.076  33.434  0.00  0.00           H  
ATOM   2701 2HG1 VAL   175      39.656  43.206  35.054  0.00  0.00           H  
ATOM   2702 3HG1 VAL   175      37.976  42.706  34.694  0.00  0.00           H  
ATOM   2703 1HG2 VAL   175      36.916  44.116  36.154  0.00  0.00           H  
ATOM   2704 2HG2 VAL   175      38.276  45.066  36.794  0.00  0.00           H  
ATOM   2705 3HG2 VAL   175      37.056  45.966  36.014  0.00  0.00           H  
ATOM   2706  N   HIE   176      40.936  44.956  32.624  0.00  0.00           N  
ATOM   2707  CA  HIE   176      41.386  44.476  31.334  0.00  0.00           C  
ATOM   2708  C   HIE   176      41.666  42.986  31.444  0.00  0.00           C  
ATOM   2709  O   HIE   176      42.776  42.556  31.754  0.00  0.00           O  
ATOM   2710  CB  HIE   176      42.606  45.276  30.944  0.00  0.00           C  
ATOM   2711  CG  HIE   176      43.006  45.106  29.514  0.00  0.00           C  
ATOM   2712  CD2 HIE   176      42.646  45.996  28.574  0.00  0.00           C  
ATOM   2713  ND1 HIE   176      43.696  44.026  28.984  0.00  0.00           N  
ATOM   2714  CE1 HIE   176      43.736  44.316  27.644  0.00  0.00           C  
ATOM   2715  NE2 HIE   176      43.106  45.466  27.354  0.00  0.00           N  
ATOM   2716  H   HIE   176      41.396  44.576  33.444  0.00  0.00           H  
ATOM   2717  HA  HIE   176      40.616  44.586  30.574  0.00  0.00           H  
ATOM   2718  HB2 HIE   176      42.386  46.336  31.114  0.00  0.00           H  
ATOM   2719  HB3 HIE   176      43.456  45.096  31.604  0.00  0.00           H  
ATOM   2720  HD2 HIE   176      42.016  46.846  28.754  0.00  0.00           H  
ATOM   2721  HE1 HIE   176      44.046  43.596  26.904  0.00  0.00           H  
ATOM   2722  HE2 HIE   176      42.836  45.736  26.424  0.00  0.00           H  
ATOM   2723  N   VAL   177      40.666  42.146  31.274  0.00  0.00           N  
ATOM   2724  CA  VAL   177      40.736  40.696  31.594  0.00  0.00           C  
ATOM   2725  C   VAL   177      41.746  39.836  30.844  0.00  0.00           C  
ATOM   2726  O   VAL   177      42.286  38.926  31.414  0.00  0.00           O  
ATOM   2727  CB  VAL   177      39.426  40.006  31.654  0.00  0.00           C  
ATOM   2728  CG1 VAL   177      38.666  39.856  30.324  0.00  0.00           C  
ATOM   2729  CG2 VAL   177      39.386  38.656  32.354  0.00  0.00           C  
ATOM   2730  H   VAL   177      39.766  42.596  31.184  0.00  0.00           H  
ATOM   2731  HA  VAL   177      40.986  40.586  32.644  0.00  0.00           H  
ATOM   2732  HB  VAL   177      38.736  40.636  32.234  0.00  0.00           H  
ATOM   2733 1HG1 VAL   177      37.656  39.466  30.494  0.00  0.00           H  
ATOM   2734 2HG1 VAL   177      38.476  40.776  29.774  0.00  0.00           H  
ATOM   2735 3HG1 VAL   177      39.196  39.086  29.774  0.00  0.00           H  
ATOM   2736 1HG2 VAL   177      39.606  37.816  31.684  0.00  0.00           H  
ATOM   2737 2HG2 VAL   177      40.076  38.656  33.194  0.00  0.00           H  
ATOM   2738 3HG2 VAL   177      38.386  38.436  32.714  0.00  0.00           H  
ATOM   2739  N   ALA   178      42.086  40.206  29.614  0.00  0.00           N  
ATOM   2740  CA  ALA   178      43.166  39.586  28.834  0.00  0.00           C  
ATOM   2741  C   ALA   178      44.506  39.756  29.514  0.00  0.00           C  
ATOM   2742  O   ALA   178      45.356  38.886  29.264  0.00  0.00           O  
ATOM   2743  CB  ALA   178      43.306  40.106  27.404  0.00  0.00           C  
ATOM   2744  H   ALA   178      41.596  40.976  29.194  0.00  0.00           H  
ATOM   2745  HA  ALA   178      42.906  38.526  28.874  0.00  0.00           H  
ATOM   2746  HB1 ALA   178      44.206  39.666  26.984  0.00  0.00           H  
ATOM   2747  HB2 ALA   178      42.446  39.766  26.824  0.00  0.00           H  
ATOM   2748  HB3 ALA   178      43.386  41.186  27.284  0.00  0.00           H  
ATOM   2749  N   SER   179      44.796  40.816  30.264  0.00  0.00           N  
ATOM   2750  CA  SER   179      46.066  40.916  31.014  0.00  0.00           C  
ATOM   2751  C   SER   179      46.056  40.606  32.544  0.00  0.00           C  
ATOM   2752  O   SER   179      47.126  40.476  33.164  0.00  0.00           O  
ATOM   2753  CB  SER   179      46.516  42.406  30.734  0.00  0.00           C  
ATOM   2754  OG  SER   179      45.696  43.326  31.244  0.00  0.00           O  
ATOM   2755  H   SER   179      44.056  41.486  30.404  0.00  0.00           H  
ATOM   2756  HA  SER   179      46.836  40.216  30.694  0.00  0.00           H  
ATOM   2757  HB2 SER   179      47.486  42.576  31.204  0.00  0.00           H  
ATOM   2758  HB3 SER   179      46.666  42.606  29.674  0.00  0.00           H  
ATOM   2759  HG  SER   179      44.996  43.596  30.644  0.00  0.00           H  
ATOM   2760  N   GLY   180      44.856  40.456  33.124  0.00  0.00           N  
ATOM   2761  CA  GLY   180      44.606  40.276  34.594  0.00  0.00           C  
ATOM   2762  C   GLY   180      44.376  41.626  35.344  0.00  0.00           C  
ATOM   2763  O   GLY   180      44.146  41.576  36.544  0.00  0.00           O  
ATOM   2764  H   GLY   180      44.036  40.506  32.524  0.00  0.00           H  
ATOM   2765  HA2 GLY   180      43.646  39.776  34.714  0.00  0.00           H  
ATOM   2766  HA3 GLY   180      45.336  39.686  35.144  0.00  0.00           H  
ATOM   2767  N   TYR   181      44.496  42.796  34.664  0.00  0.00           N  
ATOM   2768  CA  TYR   181      44.696  44.086  35.364  0.00  0.00           C  
ATOM   2769  C   TYR   181      43.396  44.726  35.854  0.00  0.00           C  
ATOM   2770  O   TYR   181      42.296  44.526  35.354  0.00  0.00           O  
ATOM   2771  CB  TYR   181      45.326  45.116  34.324  0.00  0.00           C  
ATOM   2772  CG  TYR   181      45.366  46.546  34.674  0.00  0.00           C  
ATOM   2773  CD1 TYR   181      44.376  47.506  34.224  0.00  0.00           C  
ATOM   2774  CD2 TYR   181      46.446  46.976  35.524  0.00  0.00           C  
ATOM   2775  CE1 TYR   181      44.486  48.866  34.664  0.00  0.00           C  
ATOM   2776  CE2 TYR   181      46.496  48.356  35.934  0.00  0.00           C  
ATOM   2777  CZ  TYR   181      45.506  49.306  35.494  0.00  0.00           C  
ATOM   2778  OH  TYR   181      45.606  50.616  35.894  0.00  0.00           O  
ATOM   2779  H   TYR   181      44.276  42.826  33.684  0.00  0.00           H  
ATOM   2780  HA  TYR   181      45.316  44.006  36.254  0.00  0.00           H  
ATOM   2781  HB2 TYR   181      46.256  44.696  33.954  0.00  0.00           H  
ATOM   2782  HB3 TYR   181      44.656  45.116  33.454  0.00  0.00           H  
ATOM   2783  HD1 TYR   181      43.666  47.186  33.474  0.00  0.00           H  
ATOM   2784  HD2 TYR   181      47.126  46.256  35.934  0.00  0.00           H  
ATOM   2785  HE1 TYR   181      43.726  49.556  34.354  0.00  0.00           H  
ATOM   2786  HE2 TYR   181      47.216  48.656  36.674  0.00  0.00           H  
ATOM   2787  HH  TYR   181      44.956  51.246  35.544  0.00  0.00           H  
ATOM   2788  N   ILE   182      43.506  45.536  36.864  0.00  0.00           N  
ATOM   2789  CA  ILE   182      42.456  46.266  37.484  0.00  0.00           C  
ATOM   2790  C   ILE   182      42.806  47.556  38.124  0.00  0.00           C  
ATOM   2791  O   ILE   182      43.886  47.736  38.714  0.00  0.00           O  
ATOM   2792  CB  ILE   182      41.806  45.306  38.474  0.00  0.00           C  
ATOM   2793  CG1 ILE   182      40.526  45.826  39.164  0.00  0.00           C  
ATOM   2794  CG2 ILE   182      42.776  44.806  39.674  0.00  0.00           C  
ATOM   2795  CD1 ILE   182      39.546  44.826  39.804  0.00  0.00           C  
ATOM   2796  H   ILE   182      44.396  45.496  37.334  0.00  0.00           H  
ATOM   2797  HA  ILE   182      41.706  46.436  36.704  0.00  0.00           H  
ATOM   2798  HB  ILE   182      41.456  44.376  38.024  0.00  0.00           H  
ATOM   2799 2HG1 ILE   182      40.796  46.556  39.934  0.00  0.00           H  
ATOM   2800 3HG1 ILE   182      39.816  46.396  38.574  0.00  0.00           H  
ATOM   2801 1HG2 ILE   182      42.206  44.186  40.354  0.00  0.00           H  
ATOM   2802 2HG2 ILE   182      43.596  44.196  39.294  0.00  0.00           H  
ATOM   2803 3HG2 ILE   182      43.266  45.626  40.194  0.00  0.00           H  
ATOM   2804 1HD1 ILE   182      39.136  44.236  38.984  0.00  0.00           H  
ATOM   2805 2HD1 ILE   182      40.096  44.166  40.474  0.00  0.00           H  
ATOM   2806 3HD1 ILE   182      38.836  45.356  40.444  0.00  0.00           H  
ATOM   2807  N   GLU   183      41.856  48.556  38.034  0.00  0.00           N  
ATOM   2808  CA  GLU   183      41.896  49.826  38.694  0.00  0.00           C  
ATOM   2809  C   GLU   183      40.536  50.336  39.054  0.00  0.00           C  
ATOM   2810  O   GLU   183      39.556  50.086  38.404  0.00  0.00           O  
ATOM   2811  CB  GLU   183      42.776  50.846  37.974  0.00  0.00           C  
ATOM   2812  CG  GLU   183      42.086  51.326  36.634  0.00  0.00           C  
ATOM   2813  CD  GLU   183      42.726  52.586  36.244  0.00  0.00           C  
ATOM   2814  OE1 GLU   183      42.256  53.706  36.674  0.00  0.00           O  
ATOM   2815  OE2 GLU   183      43.686  52.456  35.424  0.00  0.00           O1-
ATOM   2816  H   GLU   183      41.006  48.326  37.554  0.00  0.00           H  
ATOM   2817  HA  GLU   183      42.396  49.586  39.634  0.00  0.00           H  
ATOM   2818  HB2 GLU   183      42.896  51.716  38.624  0.00  0.00           H  
ATOM   2819  HB3 GLU   183      43.806  50.486  37.884  0.00  0.00           H  
ATOM   2820  HG2 GLU   183      42.256  50.576  35.854  0.00  0.00           H  
ATOM   2821  HG3 GLU   183      41.016  51.466  36.734  0.00  0.00           H  
ATOM   2822  N   ALA   184      40.526  51.096  40.154  0.00  0.00           N  
ATOM   2823  CA  ALA   184      39.226  51.396  40.844  0.00  0.00           C  
ATOM   2824  C   ALA   184      39.356  52.756  41.634  0.00  0.00           C  
ATOM   2825  O   ALA   184      40.416  53.356  41.854  0.00  0.00           O  
ATOM   2826  CB  ALA   184      38.986  50.246  41.894  0.00  0.00           C  
ATOM   2827  H   ALA   184      41.386  51.146  40.674  0.00  0.00           H  
ATOM   2828  HA  ALA   184      38.476  51.476  40.054  0.00  0.00           H  
ATOM   2829  HB1 ALA   184      38.066  50.466  42.434  0.00  0.00           H  
ATOM   2830  HB2 ALA   184      38.886  49.336  41.294  0.00  0.00           H  
ATOM   2831  HB3 ALA   184      39.786  50.296  42.624  0.00  0.00           H  
ATOM   2832  N   GLU   185      38.186  53.276  41.934  0.00  0.00           N  
ATOM   2833  CA  GLU   185      37.896  54.496  42.684  0.00  0.00           C  
ATOM   2834  C   GLU   185      36.826  54.116  43.724  0.00  0.00           C  
ATOM   2835  O   GLU   185      35.956  53.286  43.474  0.00  0.00           O  
ATOM   2836  CB  GLU   185      37.346  55.546  41.734  0.00  0.00           C  
ATOM   2837  CG  GLU   185      37.216  56.916  42.354  0.00  0.00           C  
ATOM   2838  CD  GLU   185      38.446  57.326  43.114  0.00  0.00           C  
ATOM   2839  OE1 GLU   185      39.386  57.876  42.544  0.00  0.00           O  
ATOM   2840  OE2 GLU   185      38.466  57.166  44.344  0.00  0.00           O1-
ATOM   2841  H   GLU   185      37.376  52.696  41.724  0.00  0.00           H  
ATOM   2842  HA  GLU   185      38.816  54.786  43.194  0.00  0.00           H  
ATOM   2843  HB2 GLU   185      38.156  55.686  41.024  0.00  0.00           H  
ATOM   2844  HB3 GLU   185      36.466  55.136  41.254  0.00  0.00           H  
ATOM   2845  HG2 GLU   185      37.026  57.566  41.494  0.00  0.00           H  
ATOM   2846  HG3 GLU   185      36.366  56.926  43.034  0.00  0.00           H  
ATOM   2847  N   VAL   186      36.866  54.896  44.794  0.00  0.00           N  
ATOM   2848  CA  VAL   186      35.886  55.026  45.854  0.00  0.00           C  
ATOM   2849  C   VAL   186      35.056  56.326  45.714  0.00  0.00           C  
ATOM   2850  O   VAL   186      35.646  57.376  45.434  0.00  0.00           O  
ATOM   2851  CB  VAL   186      36.586  55.106  47.264  0.00  0.00           C  
ATOM   2852  CG1 VAL   186      35.556  55.156  48.344  0.00  0.00           C  
ATOM   2853  CG2 VAL   186      37.526  53.936  47.584  0.00  0.00           C  
ATOM   2854  H   VAL   186      37.486  55.696  44.694  0.00  0.00           H  
ATOM   2855  HA  VAL   186      35.226  54.156  45.904  0.00  0.00           H  
ATOM   2856  HB  VAL   186      37.156  56.036  47.264  0.00  0.00           H  
ATOM   2857 1HG1 VAL   186      34.976  56.076  48.274  0.00  0.00           H  
ATOM   2858 2HG1 VAL   186      34.926  54.286  48.194  0.00  0.00           H  
ATOM   2859 3HG1 VAL   186      36.056  55.216  49.304  0.00  0.00           H  
ATOM   2860 1HG2 VAL   186      36.896  53.066  47.814  0.00  0.00           H  
ATOM   2861 2HG2 VAL   186      38.216  53.486  46.874  0.00  0.00           H  
ATOM   2862 3HG2 VAL   186      38.086  54.146  48.494  0.00  0.00           H  
ATOM   2863  N   ILE   187      33.746  56.116  45.984  0.00  0.00           N  
ATOM   2864  CA  ILE   187      32.746  57.136  45.924  0.00  0.00           C  
ATOM   2865  C   ILE   187      31.746  56.926  47.114  0.00  0.00           C  
ATOM   2866  O   ILE   187      31.506  55.766  47.454  0.00  0.00           O  
ATOM   2867  CB  ILE   187      32.146  57.236  44.514  0.00  0.00           C  
ATOM   2868  CG1 ILE   187      31.156  55.966  44.174  0.00  0.00           C  
ATOM   2869  CG2 ILE   187      33.306  57.356  43.564  0.00  0.00           C  
ATOM   2870  CD1 ILE   187      30.356  56.376  42.874  0.00  0.00           C  
ATOM   2871  H   ILE   187      33.446  55.156  46.114  0.00  0.00           H  
ATOM   2872  HA  ILE   187      33.356  58.036  46.034  0.00  0.00           H  
ATOM   2873  HB  ILE   187      31.566  58.166  44.544  0.00  0.00           H  
ATOM   2874 2HG1 ILE   187      31.826  55.136  43.954  0.00  0.00           H  
ATOM   2875 3HG1 ILE   187      30.426  55.776  44.954  0.00  0.00           H  
ATOM   2876 1HG2 ILE   187      32.836  57.696  42.634  0.00  0.00           H  
ATOM   2877 2HG2 ILE   187      33.986  58.176  43.774  0.00  0.00           H  
ATOM   2878 3HG2 ILE   187      33.896  56.456  43.414  0.00  0.00           H  
ATOM   2879 1HD1 ILE   187      29.826  57.306  43.044  0.00  0.00           H  
ATOM   2880 2HD1 ILE   187      30.946  56.506  41.964  0.00  0.00           H  
ATOM   2881 3HD1 ILE   187      29.716  55.526  42.624  0.00  0.00           H  
ATOM   2882  N   PRO   188      30.996  57.906  47.654  0.00  0.00           N  
ATOM   2883  CA  PRO   188      29.936  57.696  48.644  0.00  0.00           C  
ATOM   2884  C   PRO   188      28.766  56.836  48.174  0.00  0.00           C  
ATOM   2885  O   PRO   188      28.356  55.996  48.934  0.00  0.00           O  
ATOM   2886  CB  PRO   188      29.626  59.076  49.164  0.00  0.00           C  
ATOM   2887  CG  PRO   188      30.816  59.946  48.854  0.00  0.00           C  
ATOM   2888  CD  PRO   188      31.486  59.256  47.684  0.00  0.00           C  
ATOM   2889  HA  PRO   188      30.436  57.106  49.414  0.00  0.00           H  
ATOM   2890  HB2 PRO   188      28.766  59.456  48.624  0.00  0.00           H  
ATOM   2891  HB3 PRO   188      29.376  59.126  50.224  0.00  0.00           H  
ATOM   2892  HG2 PRO   188      30.466  60.946  48.604  0.00  0.00           H  
ATOM   2893  HG3 PRO   188      31.476  59.966  49.714  0.00  0.00           H  
ATOM   2894  HD2 PRO   188      31.136  59.716  46.764  0.00  0.00           H  
ATOM   2895  HD3 PRO   188      32.566  59.256  47.794  0.00  0.00           H  
ATOM   2896  N   ALA   189      28.376  57.026  46.934  0.00  0.00           N  
ATOM   2897  CA  ALA   189      27.146  56.506  46.484  0.00  0.00           C  
ATOM   2898  C   ALA   189      27.006  56.316  44.944  0.00  0.00           C  
ATOM   2899  O   ALA   189      27.836  56.956  44.274  0.00  0.00           O  
ATOM   2900  CB  ALA   189      25.936  57.386  46.994  0.00  0.00           C  
ATOM   2901  H   ALA   189      28.726  57.806  46.384  0.00  0.00           H  
ATOM   2902  HA  ALA   189      26.986  55.516  46.904  0.00  0.00           H  
ATOM   2903  HB1 ALA   189      25.006  56.876  46.744  0.00  0.00           H  
ATOM   2904  HB2 ALA   189      26.026  57.396  48.084  0.00  0.00           H  
ATOM   2905  HB3 ALA   189      25.966  58.406  46.594  0.00  0.00           H  
ATOM   2906  N   GLU   190      26.056  55.506  44.444  0.00  0.00           N  
ATOM   2907  CA  GLU   190      26.026  55.186  43.004  0.00  0.00           C  
ATOM   2908  C   GLU   190      25.606  56.546  42.344  0.00  0.00           C  
ATOM   2909  O   GLU   190      24.406  56.906  42.474  0.00  0.00           O  
ATOM   2910  CB  GLU   190      24.856  54.126  42.744  0.00  0.00           C  
ATOM   2911  CG  GLU   190      25.206  52.736  43.174  0.00  0.00           C  
ATOM   2912  CD  GLU   190      24.286  51.586  42.664  0.00  0.00           C  
ATOM   2913  OE1 GLU   190      23.776  51.716  41.524  0.00  0.00           O  
ATOM   2914  OE2 GLU   190      24.056  50.626  43.454  0.00  0.00           O1-
ATOM   2915  H   GLU   190      25.376  55.096  45.064  0.00  0.00           H  
ATOM   2916  HA  GLU   190      26.946  54.806  42.584  0.00  0.00           H  
ATOM   2917  HB2 GLU   190      23.986  54.496  43.284  0.00  0.00           H  
ATOM   2918  HB3 GLU   190      24.626  54.276  41.684  0.00  0.00           H  
ATOM   2919  HG2 GLU   190      26.186  52.536  42.744  0.00  0.00           H  
ATOM   2920  HG3 GLU   190      25.266  52.756  44.264  0.00  0.00           H  
ATOM   2921  N   THR   191      26.556  57.196  41.564  0.00  0.00           N  
ATOM   2922  CA  THR   191      26.346  58.536  40.974  0.00  0.00           C  
ATOM   2923  C   THR   191      27.166  58.696  39.614  0.00  0.00           C  
ATOM   2924  O   THR   191      28.356  58.486  39.564  0.00  0.00           O  
ATOM   2925  CB  THR   191      26.876  59.686  41.924  0.00  0.00           C  
ATOM   2926  CG2 THR   191      25.936  59.986  43.104  0.00  0.00           C  
ATOM   2927  OG1 THR   191      28.046  59.286  42.594  0.00  0.00           O  
ATOM   2928  H   THR   191      27.466  56.786  41.404  0.00  0.00           H  
ATOM   2929  HA  THR   191      25.276  58.646  40.774  0.00  0.00           H  
ATOM   2930  HB  THR   191      26.956  60.636  41.404  0.00  0.00           H  
ATOM   2931  HG1 THR   191      27.986  58.476  43.094  0.00  0.00           H  
ATOM   2932 1HG2 THR   191      25.006  60.256  42.604  0.00  0.00           H  
ATOM   2933 2HG2 THR   191      25.856  59.096  43.734  0.00  0.00           H  
ATOM   2934 3HG2 THR   191      26.366  60.716  43.784  0.00  0.00           H  
ATOM   2935  N   GLY   192      26.396  59.096  38.564  0.00  0.00           N  
ATOM   2936  CA  GLY   192      26.866  59.416  37.224  0.00  0.00           C  
ATOM   2937  C   GLY   192      27.876  60.546  37.214  0.00  0.00           C  
ATOM   2938  O   GLY   192      28.746  60.406  36.384  0.00  0.00           O  
ATOM   2939  H   GLY   192      25.416  59.156  38.774  0.00  0.00           H  
ATOM   2940  HA2 GLY   192      27.396  58.536  36.854  0.00  0.00           H  
ATOM   2941  HA3 GLY   192      26.056  59.756  36.584  0.00  0.00           H  
ATOM   2942  N   GLN   193      27.856  61.536  38.154  0.00  0.00           N  
ATOM   2943  CA  GLN   193      28.936  62.576  38.094  0.00  0.00           C  
ATOM   2944  C   GLN   193      30.346  62.056  38.444  0.00  0.00           C  
ATOM   2945  O   GLN   193      31.306  62.516  37.734  0.00  0.00           O  
ATOM   2946  CB  GLN   193      28.476  63.726  39.014  0.00  0.00           C  
ATOM   2947  CG  GLN   193      29.366  64.996  38.964  0.00  0.00           C  
ATOM   2948  CD  GLN   193      28.716  66.276  39.384  0.00  0.00           C  
ATOM   2949  NE2 GLN   193      29.216  67.396  39.284  0.00  0.00           N  
ATOM   2950  OE1 GLN   193      27.606  66.226  39.934  0.00  0.00           O  
ATOM   2951  H   GLN   193      27.066  61.606  38.784  0.00  0.00           H  
ATOM   2952  HA  GLN   193      28.976  62.956  37.074  0.00  0.00           H  
ATOM   2953  HB2 GLN   193      27.486  64.096  38.754  0.00  0.00           H  
ATOM   2954  HB3 GLN   193      28.456  63.326  40.034  0.00  0.00           H  
ATOM   2955  HG2 GLN   193      30.186  64.736  39.624  0.00  0.00           H  
ATOM   2956  HG3 GLN   193      29.806  65.116  37.974  0.00  0.00           H  
ATOM   2957 1HE2 GLN   193      28.616  68.156  39.564  0.00  0.00           H  
ATOM   2958 2HE2 GLN   193      30.166  67.446  38.934  0.00  0.00           H  
ATOM   2959  N   GLU   194      30.476  61.156  39.364  0.00  0.00           N  
ATOM   2960  CA  GLU   194      31.776  60.486  39.584  0.00  0.00           C  
ATOM   2961  C   GLU   194      32.116  59.396  38.584  0.00  0.00           C  
ATOM   2962  O   GLU   194      33.306  59.076  38.394  0.00  0.00           O  
ATOM   2963  CB  GLU   194      31.776  59.966  40.974  0.00  0.00           C  
ATOM   2964  CG  GLU   194      31.636  60.876  42.144  0.00  0.00           C  
ATOM   2965  CD  GLU   194      32.676  61.926  42.154  0.00  0.00           C  
ATOM   2966  OE1 GLU   194      32.436  63.096  41.674  0.00  0.00           O  
ATOM   2967  OE2 GLU   194      33.766  61.686  42.684  0.00  0.00           O1-
ATOM   2968  H   GLU   194      29.676  60.986  39.954  0.00  0.00           H  
ATOM   2969  HA  GLU   194      32.516  61.286  39.524  0.00  0.00           H  
ATOM   2970  HB2 GLU   194      30.966  59.236  41.044  0.00  0.00           H  
ATOM   2971  HB3 GLU   194      32.726  59.446  41.084  0.00  0.00           H  
ATOM   2972  HG2 GLU   194      30.706  61.446  42.154  0.00  0.00           H  
ATOM   2973  HG3 GLU   194      31.776  60.266  43.034  0.00  0.00           H  
ATOM   2974  N   THR   195      31.046  58.856  37.914  0.00  0.00           N  
ATOM   2975  CA  THR   195      31.216  57.876  36.824  0.00  0.00           C  
ATOM   2976  C   THR   195      31.726  58.446  35.544  0.00  0.00           C  
ATOM   2977  O   THR   195      32.546  57.836  34.844  0.00  0.00           O  
ATOM   2978  CB  THR   195      29.936  57.006  36.584  0.00  0.00           C  
ATOM   2979  CG2 THR   195      30.016  55.836  35.634  0.00  0.00           C  
ATOM   2980  OG1 THR   195      29.386  56.476  37.784  0.00  0.00           O  
ATOM   2981  H   THR   195      30.136  59.226  38.144  0.00  0.00           H  
ATOM   2982  HA  THR   195      31.976  57.186  37.174  0.00  0.00           H  
ATOM   2983  HB  THR   195      29.196  57.636  36.094  0.00  0.00           H  
ATOM   2984  HG1 THR   195      29.066  57.236  38.284  0.00  0.00           H  
ATOM   2985 1HG2 THR   195      30.436  56.136  34.674  0.00  0.00           H  
ATOM   2986 2HG2 THR   195      30.656  55.066  36.054  0.00  0.00           H  
ATOM   2987 3HG2 THR   195      29.036  55.356  35.604  0.00  0.00           H  
ATOM   2988  N   ALA   196      31.226  59.686  35.234  0.00  0.00           N  
ATOM   2989  CA  ALA   196      31.696  60.426  34.074  0.00  0.00           C  
ATOM   2990  C   ALA   196      33.196  60.916  34.344  0.00  0.00           C  
ATOM   2991  O   ALA   196      34.016  60.856  33.414  0.00  0.00           O  
ATOM   2992  CB  ALA   196      30.696  61.566  33.804  0.00  0.00           C  
ATOM   2993  H   ALA   196      30.476  60.116  35.754  0.00  0.00           H  
ATOM   2994  HA  ALA   196      31.716  59.736  33.224  0.00  0.00           H  
ATOM   2995  HB1 ALA   196      30.516  62.206  34.654  0.00  0.00           H  
ATOM   2996  HB2 ALA   196      30.966  62.136  32.914  0.00  0.00           H  
ATOM   2997  HB3 ALA   196      29.766  61.036  33.574  0.00  0.00           H  
ATOM   2998  N   TYR   197      33.596  61.236  35.554  0.00  0.00           N  
ATOM   2999  CA  TYR   197      34.976  61.446  36.044  0.00  0.00           C  
ATOM   3000  C   TYR   197      35.886  60.186  35.924  0.00  0.00           C  
ATOM   3001  O   TYR   197      37.076  60.356  35.674  0.00  0.00           O  
ATOM   3002  CB  TYR   197      34.746  62.026  37.454  0.00  0.00           C  
ATOM   3003  CG  TYR   197      35.996  62.406  38.254  0.00  0.00           C  
ATOM   3004  CD1 TYR   197      37.126  63.136  37.704  0.00  0.00           C  
ATOM   3005  CD2 TYR   197      36.096  62.016  39.614  0.00  0.00           C  
ATOM   3006  CE1 TYR   197      38.176  63.536  38.524  0.00  0.00           C  
ATOM   3007  CE2 TYR   197      37.166  62.396  40.424  0.00  0.00           C  
ATOM   3008  CZ  TYR   197      38.226  63.106  39.924  0.00  0.00           C  
ATOM   3009  OH  TYR   197      39.256  63.516  40.684  0.00  0.00           O  
ATOM   3010  H   TYR   197      32.926  61.216  36.314  0.00  0.00           H  
ATOM   3011  HA  TYR   197      35.366  62.226  35.404  0.00  0.00           H  
ATOM   3012  HB2 TYR   197      34.216  62.976  37.354  0.00  0.00           H  
ATOM   3013  HB3 TYR   197      34.136  61.306  38.004  0.00  0.00           H  
ATOM   3014  HD1 TYR   197      37.116  63.566  36.714  0.00  0.00           H  
ATOM   3015  HD2 TYR   197      35.166  61.716  40.084  0.00  0.00           H  
ATOM   3016  HE1 TYR   197      38.956  64.146  38.094  0.00  0.00           H  
ATOM   3017  HE2 TYR   197      37.176  62.106  41.464  0.00  0.00           H  
ATOM   3018  HH  TYR   197      39.126  63.176  41.574  0.00  0.00           H  
ATOM   3019  N   PHE   198      35.296  59.016  36.254  0.00  0.00           N  
ATOM   3020  CA  PHE   198      36.056  57.756  36.274  0.00  0.00           C  
ATOM   3021  C   PHE   198      36.356  57.366  34.814  0.00  0.00           C  
ATOM   3022  O   PHE   198      37.436  56.866  34.674  0.00  0.00           O  
ATOM   3023  CB  PHE   198      35.236  56.746  37.044  0.00  0.00           C  
ATOM   3024  CG  PHE   198      36.036  55.496  37.264  0.00  0.00           C  
ATOM   3025  CD1 PHE   198      36.996  55.366  38.314  0.00  0.00           C  
ATOM   3026  CD2 PHE   198      35.776  54.416  36.334  0.00  0.00           C  
ATOM   3027  CE1 PHE   198      37.706  54.156  38.454  0.00  0.00           C  
ATOM   3028  CE2 PHE   198      36.596  53.276  36.434  0.00  0.00           C  
ATOM   3029  CZ  PHE   198      37.486  53.086  37.524  0.00  0.00           C  
ATOM   3030  H   PHE   198      34.286  58.966  36.284  0.00  0.00           H  
ATOM   3031  HA  PHE   198      36.996  57.936  36.804  0.00  0.00           H  
ATOM   3032  HB2 PHE   198      35.256  57.236  38.024  0.00  0.00           H  
ATOM   3033  HB3 PHE   198      34.256  56.586  36.604  0.00  0.00           H  
ATOM   3034  HD1 PHE   198      37.076  56.166  39.034  0.00  0.00           H  
ATOM   3035  HD2 PHE   198      35.186  54.466  35.424  0.00  0.00           H  
ATOM   3036  HE1 PHE   198      38.386  54.146  39.294  0.00  0.00           H  
ATOM   3037  HE2 PHE   198      36.266  52.456  35.814  0.00  0.00           H  
ATOM   3038  HZ  PHE   198      38.146  52.236  37.614  0.00  0.00           H  
ATOM   3039  N   LEU   199      35.456  57.536  33.854  0.00  0.00           N  
ATOM   3040  CA  LEU   199      35.766  57.466  32.414  0.00  0.00           C  
ATOM   3041  C   LEU   199      36.916  58.416  32.034  0.00  0.00           C  
ATOM   3042  O   LEU   199      37.946  57.916  31.494  0.00  0.00           O  
ATOM   3043  CB  LEU   199      34.506  57.756  31.624  0.00  0.00           C  
ATOM   3044  CG  LEU   199      34.486  57.686  30.044  0.00  0.00           C  
ATOM   3045  CD1 LEU   199      35.446  58.606  29.234  0.00  0.00           C  
ATOM   3046  CD2 LEU   199      34.866  56.196  29.544  0.00  0.00           C  
ATOM   3047  H   LEU   199      34.556  57.856  34.194  0.00  0.00           H  
ATOM   3048  HA  LEU   199      36.096  56.436  32.274  0.00  0.00           H  
ATOM   3049  HB2 LEU   199      33.766  56.966  31.814  0.00  0.00           H  
ATOM   3050  HB3 LEU   199      34.066  58.696  31.934  0.00  0.00           H  
ATOM   3051  HG  LEU   199      33.486  57.716  29.604  0.00  0.00           H  
ATOM   3052 1HD1 LEU   199      35.286  59.626  29.594  0.00  0.00           H  
ATOM   3053 2HD1 LEU   199      36.496  58.326  29.324  0.00  0.00           H  
ATOM   3054 3HD1 LEU   199      35.076  58.546  28.214  0.00  0.00           H  
ATOM   3055 1HD2 LEU   199      35.946  56.046  29.534  0.00  0.00           H  
ATOM   3056 2HD2 LEU   199      34.306  55.606  30.274  0.00  0.00           H  
ATOM   3057 3HD2 LEU   199      34.466  56.036  28.544  0.00  0.00           H  
ATOM   3058  N   LEU   200      36.736  59.696  32.384  0.00  0.00           N  
ATOM   3059  CA  LEU   200      37.716  60.706  31.934  0.00  0.00           C  
ATOM   3060  C   LEU   200      39.206  60.376  32.414  0.00  0.00           C  
ATOM   3061  O   LEU   200      40.206  60.546  31.684  0.00  0.00           O  
ATOM   3062  CB  LEU   200      37.236  62.096  32.384  0.00  0.00           C  
ATOM   3063  CG  LEU   200      36.086  62.636  31.534  0.00  0.00           C  
ATOM   3064  CD1 LEU   200      35.596  63.876  32.274  0.00  0.00           C  
ATOM   3065  CD2 LEU   200      36.416  62.956  30.104  0.00  0.00           C  
ATOM   3066  H   LEU   200      35.856  60.036  32.744  0.00  0.00           H  
ATOM   3067  HA  LEU   200      37.846  60.746  30.854  0.00  0.00           H  
ATOM   3068  HB2 LEU   200      36.876  61.956  33.404  0.00  0.00           H  
ATOM   3069  HB3 LEU   200      38.006  62.866  32.324  0.00  0.00           H  
ATOM   3070  HG  LEU   200      35.236  61.956  31.464  0.00  0.00           H  
ATOM   3071 1HD1 LEU   200      35.166  63.666  33.254  0.00  0.00           H  
ATOM   3072 2HD1 LEU   200      36.436  64.576  32.334  0.00  0.00           H  
ATOM   3073 3HD1 LEU   200      35.006  64.496  31.604  0.00  0.00           H  
ATOM   3074 1HD2 LEU   200      37.196  63.726  30.074  0.00  0.00           H  
ATOM   3075 2HD2 LEU   200      36.766  62.036  29.644  0.00  0.00           H  
ATOM   3076 3HD2 LEU   200      35.556  63.336  29.544  0.00  0.00           H  
ATOM   3077  N   LYS   201      39.386  59.906  33.674  0.00  0.00           N  
ATOM   3078  CA  LYS   201      40.666  59.416  34.174  0.00  0.00           C  
ATOM   3079  C   LYS   201      41.176  58.176  33.474  0.00  0.00           C  
ATOM   3080  O   LYS   201      42.336  58.136  33.104  0.00  0.00           O  
ATOM   3081  CB  LYS   201      40.476  59.246  35.704  0.00  0.00           C  
ATOM   3082  CG  LYS   201      40.516  60.546  36.594  0.00  0.00           C  
ATOM   3083  CD  LYS   201      40.266  60.166  38.064  0.00  0.00           C  
ATOM   3084  CE  LYS   201      38.866  59.566  38.284  0.00  0.00           C  
ATOM   3085  NZ  LYS   201      38.646  58.806  39.494  0.00  0.00           N1+
ATOM   3086  H   LYS   201      38.596  59.816  34.294  0.00  0.00           H  
ATOM   3087  HA  LYS   201      41.426  60.186  34.024  0.00  0.00           H  
ATOM   3088  HB2 LYS   201      39.606  58.606  35.844  0.00  0.00           H  
ATOM   3089  HB3 LYS   201      41.356  58.726  36.104  0.00  0.00           H  
ATOM   3090  HG2 LYS   201      41.486  61.046  36.644  0.00  0.00           H  
ATOM   3091  HG3 LYS   201      39.796  61.326  36.334  0.00  0.00           H  
ATOM   3092  HD2 LYS   201      41.026  59.466  38.394  0.00  0.00           H  
ATOM   3093  HD3 LYS   201      40.286  61.076  38.664  0.00  0.00           H  
ATOM   3094  HE2 LYS   201      38.106  60.346  38.244  0.00  0.00           H  
ATOM   3095  HE3 LYS   201      38.626  58.916  37.444  0.00  0.00           H  
ATOM   3096  HZ1 LYS   201      37.656  58.636  39.614  0.00  0.00           H  
ATOM   3097  HZ2 LYS   201      39.146  57.936  39.384  0.00  0.00           H  
ATOM   3098  HZ3 LYS   201      38.876  59.326  40.334  0.00  0.00           H  
ATOM   3099  N   LEU   202      40.226  57.206  33.244  0.00  0.00           N  
ATOM   3100  CA  LEU   202      40.626  55.946  32.594  0.00  0.00           C  
ATOM   3101  C   LEU   202      41.046  55.976  31.094  0.00  0.00           C  
ATOM   3102  O   LEU   202      42.096  55.506  30.694  0.00  0.00           O  
ATOM   3103  CB  LEU   202      39.446  54.956  32.884  0.00  0.00           C  
ATOM   3104  CG  LEU   202      39.736  53.446  32.744  0.00  0.00           C  
ATOM   3105  CD1 LEU   202      39.986  52.916  31.354  0.00  0.00           C  
ATOM   3106  CD2 LEU   202      40.886  53.036  33.594  0.00  0.00           C  
ATOM   3107  H   LEU   202      39.336  57.396  33.664  0.00  0.00           H  
ATOM   3108  HA  LEU   202      41.496  55.646  33.174  0.00  0.00           H  
ATOM   3109  HB2 LEU   202      39.176  55.176  33.924  0.00  0.00           H  
ATOM   3110  HB3 LEU   202      38.606  55.106  32.204  0.00  0.00           H  
ATOM   3111  HG  LEU   202      38.866  52.916  33.134  0.00  0.00           H  
ATOM   3112 1HD1 LEU   202      39.756  51.856  31.334  0.00  0.00           H  
ATOM   3113 2HD1 LEU   202      39.286  53.466  30.734  0.00  0.00           H  
ATOM   3114 3HD1 LEU   202      41.026  53.156  31.104  0.00  0.00           H  
ATOM   3115 1HD2 LEU   202      41.856  53.396  33.244  0.00  0.00           H  
ATOM   3116 2HD2 LEU   202      40.656  53.446  34.584  0.00  0.00           H  
ATOM   3117 3HD2 LEU   202      41.066  51.966  33.624  0.00  0.00           H  
ATOM   3118  N   ALA   203      40.226  56.746  30.294  0.00  0.00           N  
ATOM   3119  CA  ALA   203      40.466  57.006  28.944  0.00  0.00           C  
ATOM   3120  C   ALA   203      41.586  58.076  28.714  0.00  0.00           C  
ATOM   3121  O   ALA   203      42.236  58.066  27.704  0.00  0.00           O  
ATOM   3122  CB  ALA   203      39.156  57.236  28.184  0.00  0.00           C  
ATOM   3123  H   ALA   203      39.336  57.066  30.664  0.00  0.00           H  
ATOM   3124  HA  ALA   203      40.786  56.016  28.594  0.00  0.00           H  
ATOM   3125  HB1 ALA   203      38.416  56.456  28.364  0.00  0.00           H  
ATOM   3126  HB2 ALA   203      38.866  58.266  28.404  0.00  0.00           H  
ATOM   3127  HB3 ALA   203      39.466  57.106  27.144  0.00  0.00           H  
ATOM   3128  N   GLY   204      41.816  58.906  29.774  0.00  0.00           N  
ATOM   3129  CA  GLY   204      42.886  59.886  29.864  0.00  0.00           C  
ATOM   3130  C   GLY   204      44.206  59.266  30.334  0.00  0.00           C  
ATOM   3131  O   GLY   204      45.306  59.706  29.924  0.00  0.00           O  
ATOM   3132  H   GLY   204      41.046  58.986  30.414  0.00  0.00           H  
ATOM   3133  HA2 GLY   204      43.036  60.336  28.894  0.00  0.00           H  
ATOM   3134  HA3 GLY   204      42.706  60.726  30.534  0.00  0.00           H  
ATOM   3135  N   ARG   205      44.216  58.056  30.904  0.00  0.00           N  
ATOM   3136  CA  ARG   205      45.356  57.276  31.334  0.00  0.00           C  
ATOM   3137  C   ARG   205      45.746  56.446  30.174  0.00  0.00           C  
ATOM   3138  O   ARG   205      46.686  56.776  29.454  0.00  0.00           O  
ATOM   3139  CB  ARG   205      45.026  56.436  32.544  0.00  0.00           C  
ATOM   3140  CG  ARG   205      46.226  55.626  33.024  0.00  0.00           C  
ATOM   3141  CD  ARG   205      46.126  54.926  34.384  0.00  0.00           C  
ATOM   3142  NE  ARG   205      44.846  55.156  35.114  0.00  0.00           N  
ATOM   3143  CZ  ARG   205      44.546  56.246  35.844  0.00  0.00           C  
ATOM   3144  NH1 ARG   205      45.376  57.246  35.944  0.00  0.00           N1+
ATOM   3145  NH2 ARG   205      43.396  56.256  36.544  0.00  0.00           N  
ATOM   3146  H   ARG   205      43.326  57.576  30.924  0.00  0.00           H  
ATOM   3147  HA  ARG   205      46.156  57.946  31.664  0.00  0.00           H  
ATOM   3148  HB2 ARG   205      44.736  57.026  33.414  0.00  0.00           H  
ATOM   3149  HB3 ARG   205      44.246  55.726  32.274  0.00  0.00           H  
ATOM   3150  HG2 ARG   205      46.556  54.946  32.234  0.00  0.00           H  
ATOM   3151  HG3 ARG   205      47.026  56.366  33.124  0.00  0.00           H  
ATOM   3152  HD2 ARG   205      46.246  53.856  34.224  0.00  0.00           H  
ATOM   3153  HD3 ARG   205      46.926  55.266  35.044  0.00  0.00           H  
ATOM   3154  HE  ARG   205      44.126  54.446  35.104  0.00  0.00           H  
ATOM   3155 1HH1 ARG   205      46.256  57.216  35.454  0.00  0.00           H  
ATOM   3156 2HH1 ARG   205      45.396  58.026  36.594  0.00  0.00           H  
ATOM   3157 1HH2 ARG   205      42.766  55.476  36.524  0.00  0.00           H  
ATOM   3158 2HH2 ARG   205      43.166  56.966  37.234  0.00  0.00           H  
ATOM   3159  N   TRP   206      44.986  55.346  29.864  0.00  0.00           N  
ATOM   3160  CA  TRP   206      45.336  54.346  28.814  0.00  0.00           C  
ATOM   3161  C   TRP   206      44.976  54.816  27.404  0.00  0.00           C  
ATOM   3162  O   TRP   206      43.966  55.486  27.194  0.00  0.00           O  
ATOM   3163  CB  TRP   206      44.716  52.986  29.154  0.00  0.00           C  
ATOM   3164  CG  TRP   206      45.156  52.476  30.474  0.00  0.00           C  
ATOM   3165  CD1 TRP   206      44.486  52.556  31.624  0.00  0.00           C  
ATOM   3166  CD2 TRP   206      46.436  51.736  30.784  0.00  0.00           C  
ATOM   3167  CE2 TRP   206      46.576  51.546  32.154  0.00  0.00           C  
ATOM   3168  CE3 TRP   206      47.586  51.406  29.934  0.00  0.00           C  
ATOM   3169  NE1 TRP   206      45.336  52.086  32.644  0.00  0.00           N  
ATOM   3170  CZ2 TRP   206      47.726  50.966  32.754  0.00  0.00           C  
ATOM   3171  CZ3 TRP   206      48.726  50.776  30.564  0.00  0.00           C  
ATOM   3172  CH2 TRP   206      48.706  50.526  31.924  0.00  0.00           C  
ATOM   3173  H   TRP   206      44.106  55.116  30.294  0.00  0.00           H  
ATOM   3174  HA  TRP   206      46.396  54.146  28.914  0.00  0.00           H  
ATOM   3175  HB2 TRP   206      43.626  53.006  29.104  0.00  0.00           H  
ATOM   3176  HB3 TRP   206      45.046  52.246  28.424  0.00  0.00           H  
ATOM   3177  HD1 TRP   206      43.546  53.086  31.734  0.00  0.00           H  
ATOM   3178  HE1 TRP   206      45.046  52.066  33.614  0.00  0.00           H  
ATOM   3179  HE3 TRP   206      47.566  51.646  28.884  0.00  0.00           H  
ATOM   3180  HZ2 TRP   206      47.876  50.756  33.804  0.00  0.00           H  
ATOM   3181  HZ3 TRP   206      49.526  50.376  29.964  0.00  0.00           H  
ATOM   3182  HH2 TRP   206      49.586  50.116  32.374  0.00  0.00           H  
ATOM   3183  N   PRO   207      45.666  54.516  26.324  0.00  0.00           N  
ATOM   3184  CA  PRO   207      45.086  54.496  24.984  0.00  0.00           C  
ATOM   3185  C   PRO   207      43.926  53.466  24.874  0.00  0.00           C  
ATOM   3186  O   PRO   207      44.106  52.306  25.174  0.00  0.00           O  
ATOM   3187  CB  PRO   207      46.196  54.156  24.064  0.00  0.00           C  
ATOM   3188  CG  PRO   207      47.496  54.346  24.904  0.00  0.00           C  
ATOM   3189  CD  PRO   207      46.976  53.946  26.254  0.00  0.00           C  
ATOM   3190  HA  PRO   207      44.726  55.456  24.604  0.00  0.00           H  
ATOM   3191  HB2 PRO   207      46.086  53.116  23.764  0.00  0.00           H  
ATOM   3192  HB3 PRO   207      46.086  54.786  23.184  0.00  0.00           H  
ATOM   3193  HG2 PRO   207      48.386  53.826  24.574  0.00  0.00           H  
ATOM   3194  HG3 PRO   207      47.776  55.396  24.934  0.00  0.00           H  
ATOM   3195  HD2 PRO   207      47.076  52.876  26.384  0.00  0.00           H  
ATOM   3196  HD3 PRO   207      47.636  54.436  26.974  0.00  0.00           H  
ATOM   3197  N   VAL   208      42.806  53.896  24.244  0.00  0.00           N  
ATOM   3198  CA  VAL   208      41.546  53.096  24.044  0.00  0.00           C  
ATOM   3199  C   VAL   208      40.636  53.576  22.894  0.00  0.00           C  
ATOM   3200  O   VAL   208      40.496  54.796  22.564  0.00  0.00           O  
ATOM   3201  CB  VAL   208      40.846  52.906  25.474  0.00  0.00           C  
ATOM   3202  CG1 VAL   208      40.546  54.336  26.104  0.00  0.00           C  
ATOM   3203  CG2 VAL   208      39.576  52.096  25.374  0.00  0.00           C  
ATOM   3204  H   VAL   208      42.796  54.886  24.054  0.00  0.00           H  
ATOM   3205  HA  VAL   208      41.776  52.066  23.774  0.00  0.00           H  
ATOM   3206  HB  VAL   208      41.646  52.486  26.084  0.00  0.00           H  
ATOM   3207 1HG1 VAL   208      39.856  54.186  26.934  0.00  0.00           H  
ATOM   3208 2HG1 VAL   208      41.376  54.736  26.684  0.00  0.00           H  
ATOM   3209 3HG1 VAL   208      40.206  55.086  25.394  0.00  0.00           H  
ATOM   3210 1HG2 VAL   208      39.746  51.046  25.114  0.00  0.00           H  
ATOM   3211 2HG2 VAL   208      39.086  52.116  26.344  0.00  0.00           H  
ATOM   3212 3HG2 VAL   208      38.986  52.606  24.614  0.00  0.00           H  
ATOM   3213  N   LYS   209      39.946  52.636  22.244  0.00  0.00           N  
ATOM   3214  CA  LYS   209      38.886  52.966  21.224  0.00  0.00           C  
ATOM   3215  C   LYS   209      37.416  52.796  21.784  0.00  0.00           C  
ATOM   3216  O   LYS   209      36.536  53.596  21.404  0.00  0.00           O  
ATOM   3217  CB  LYS   209      39.156  52.146  19.954  0.00  0.00           C  
ATOM   3218  CG  LYS   209      40.046  52.746  18.884  0.00  0.00           C  
ATOM   3219  CD  LYS   209      41.466  52.946  19.364  0.00  0.00           C  
ATOM   3220  CE  LYS   209      42.156  53.436  18.124  0.00  0.00           C  
ATOM   3221  NZ  LYS   209      43.596  52.996  18.114  0.00  0.00           N1+
ATOM   3222  H   LYS   209      40.156  51.676  22.484  0.00  0.00           H  
ATOM   3223  HA  LYS   209      38.936  54.036  21.024  0.00  0.00           H  
ATOM   3224  HB2 LYS   209      39.516  51.156  20.244  0.00  0.00           H  
ATOM   3225  HB3 LYS   209      38.226  51.896  19.444  0.00  0.00           H  
ATOM   3226  HG2 LYS   209      40.036  52.056  18.044  0.00  0.00           H  
ATOM   3227  HG3 LYS   209      39.466  53.656  18.684  0.00  0.00           H  
ATOM   3228  HD2 LYS   209      41.596  53.686  20.154  0.00  0.00           H  
ATOM   3229  HD3 LYS   209      41.866  51.986  19.674  0.00  0.00           H  
ATOM   3230  HE2 LYS   209      41.616  53.116  17.234  0.00  0.00           H  
ATOM   3231  HE3 LYS   209      42.196  54.526  18.144  0.00  0.00           H  
ATOM   3232  HZ1 LYS   209      43.816  52.026  17.924  0.00  0.00           H  
ATOM   3233  HZ2 LYS   209      44.136  53.496  17.424  0.00  0.00           H  
ATOM   3234  HZ3 LYS   209      44.046  53.106  19.004  0.00  0.00           H  
ATOM   3235  N   THR   210      37.306  51.736  22.544  0.00  0.00           N  
ATOM   3236  CA  THR   210      35.976  51.196  22.944  0.00  0.00           C  
ATOM   3237  C   THR   210      36.096  50.676  24.414  0.00  0.00           C  
ATOM   3238  O   THR   210      36.906  49.846  24.784  0.00  0.00           O  
ATOM   3239  CB  THR   210      35.576  50.036  22.004  0.00  0.00           C  
ATOM   3240  CG2 THR   210      34.176  49.476  22.304  0.00  0.00           C  
ATOM   3241  OG1 THR   210      35.726  50.476  20.684  0.00  0.00           O  
ATOM   3242  H   THR   210      38.106  51.206  22.854  0.00  0.00           H  
ATOM   3243  HA  THR   210      35.266  52.016  22.904  0.00  0.00           H  
ATOM   3244  HB  THR   210      36.296  49.236  22.204  0.00  0.00           H  
ATOM   3245  HG1 THR   210      36.336  49.846  20.304  0.00  0.00           H  
ATOM   3246 1HG2 THR   210      33.946  48.756  21.524  0.00  0.00           H  
ATOM   3247 2HG2 THR   210      34.126  48.906  23.234  0.00  0.00           H  
ATOM   3248 3HG2 THR   210      33.426  50.266  22.374  0.00  0.00           H  
ATOM   3249  N   VAL   211      35.266  51.346  25.234  0.00  0.00           N  
ATOM   3250  CA  VAL   211      34.846  50.926  26.564  0.00  0.00           C  
ATOM   3251  C   VAL   211      33.556  50.186  26.564  0.00  0.00           C  
ATOM   3252  O   VAL   211      32.616  50.516  25.864  0.00  0.00           O  
ATOM   3253  CB  VAL   211      34.686  51.986  27.674  0.00  0.00           C  
ATOM   3254  CG1 VAL   211      36.036  52.576  28.004  0.00  0.00           C  
ATOM   3255  CG2 VAL   211      33.676  53.126  27.394  0.00  0.00           C  
ATOM   3256  H   VAL   211      34.706  52.036  24.764  0.00  0.00           H  
ATOM   3257  HA  VAL   211      35.606  50.186  26.814  0.00  0.00           H  
ATOM   3258  HB  VAL   211      34.276  51.436  28.524  0.00  0.00           H  
ATOM   3259 1HG1 VAL   211      36.496  52.976  27.104  0.00  0.00           H  
ATOM   3260 2HG1 VAL   211      35.976  53.416  28.704  0.00  0.00           H  
ATOM   3261 3HG1 VAL   211      36.706  51.866  28.484  0.00  0.00           H  
ATOM   3262 1HG2 VAL   211      33.676  53.666  26.444  0.00  0.00           H  
ATOM   3263 2HG2 VAL   211      32.656  52.746  27.304  0.00  0.00           H  
ATOM   3264 3HG2 VAL   211      33.576  53.866  28.184  0.00  0.00           H  
ATOM   3265  N   HIE   212      33.466  49.106  27.344  0.00  0.00           N  
ATOM   3266  CA  HIE   212      32.326  48.176  27.584  0.00  0.00           C  
ATOM   3267  C   HIE   212      31.776  48.256  29.034  0.00  0.00           C  
ATOM   3268  O   HIE   212      32.586  48.436  30.004  0.00  0.00           O  
ATOM   3269  CB  HIE   212      32.736  46.766  27.064  0.00  0.00           C  
ATOM   3270  CG  HIE   212      31.696  45.756  27.134  0.00  0.00           C  
ATOM   3271  CD2 HIE   212      31.326  45.076  28.254  0.00  0.00           C  
ATOM   3272  ND1 HIE   212      30.816  45.306  26.134  0.00  0.00           N  
ATOM   3273  CE1 HIE   212      29.926  44.516  26.694  0.00  0.00           C  
ATOM   3274  NE2 HIE   212      30.176  44.356  28.034  0.00  0.00           N  
ATOM   3275  H   HIE   212      34.256  48.976  27.964  0.00  0.00           H  
ATOM   3276  HA  HIE   212      31.516  48.526  26.954  0.00  0.00           H  
ATOM   3277  HB2 HIE   212      33.066  46.956  26.044  0.00  0.00           H  
ATOM   3278  HB3 HIE   212      33.596  46.436  27.654  0.00  0.00           H  
ATOM   3279  HD2 HIE   212      31.846  45.126  29.204  0.00  0.00           H  
ATOM   3280  HE1 HIE   212      29.126  44.086  26.114  0.00  0.00           H  
ATOM   3281  HE2 HIE   212      29.666  43.786  28.694  0.00  0.00           H  
ATOM   3282  N   THR   213      30.436  48.386  29.224  0.00  0.00           N  
ATOM   3283  CA  THR   213      29.756  48.696  30.514  0.00  0.00           C  
ATOM   3284  C   THR   213      28.826  47.696  30.964  0.00  0.00           C  
ATOM   3285  O   THR   213      28.276  46.946  30.174  0.00  0.00           O  
ATOM   3286  CB  THR   213      29.206  50.136  30.464  0.00  0.00           C  
ATOM   3287  CG2 THR   213      29.646  50.926  31.614  0.00  0.00           C  
ATOM   3288  OG1 THR   213      29.606  50.916  29.314  0.00  0.00           O  
ATOM   3289  H   THR   213      29.816  48.256  28.434  0.00  0.00           H  
ATOM   3290  HA  THR   213      30.506  48.776  31.304  0.00  0.00           H  
ATOM   3291  HB  THR   213      28.116  50.136  30.464  0.00  0.00           H  
ATOM   3292  HG1 THR   213      29.466  50.346  28.554  0.00  0.00           H  
ATOM   3293 1HG2 THR   213      30.736  50.956  31.734  0.00  0.00           H  
ATOM   3294 2HG2 THR   213      29.356  51.956  31.434  0.00  0.00           H  
ATOM   3295 3HG2 THR   213      29.156  50.636  32.544  0.00  0.00           H  
ATOM   3296  N   ASP   214      28.526  47.616  32.244  0.00  0.00           N  
ATOM   3297  CA  ASP   214      27.236  47.136  32.754  0.00  0.00           C  
ATOM   3298  C   ASP   214      26.106  48.186  32.454  0.00  0.00           C  
ATOM   3299  O   ASP   214      26.386  49.396  32.254  0.00  0.00           O  
ATOM   3300  CB  ASP   214      27.356  46.916  34.264  0.00  0.00           C  
ATOM   3301  CG  ASP   214      26.016  46.316  34.814  0.00  0.00           C  
ATOM   3302  OD1 ASP   214      25.816  45.126  34.664  0.00  0.00           O  
ATOM   3303  OD2 ASP   214      25.176  47.056  35.424  0.00  0.00           O1-
ATOM   3304  H   ASP   214      29.166  48.166  32.804  0.00  0.00           H  
ATOM   3305  HA  ASP   214      27.026  46.186  32.284  0.00  0.00           H  
ATOM   3306  HB2 ASP   214      28.136  46.166  34.364  0.00  0.00           H  
ATOM   3307  HB3 ASP   214      27.736  47.806  34.764  0.00  0.00           H  
ATOM   3308  N   ASN   215      24.836  47.716  32.274  0.00  0.00           N  
ATOM   3309  CA  ASN   215      23.636  48.566  32.084  0.00  0.00           C  
ATOM   3310  C   ASN   215      23.186  49.306  33.324  0.00  0.00           C  
ATOM   3311  O   ASN   215      22.076  49.786  33.294  0.00  0.00           O  
ATOM   3312  CB  ASN   215      22.546  47.616  31.554  0.00  0.00           C  
ATOM   3313  CG  ASN   215      21.616  48.256  30.564  0.00  0.00           C  
ATOM   3314  ND2 ASN   215      20.356  47.886  30.564  0.00  0.00           N  
ATOM   3315  OD1 ASN   215      22.076  49.016  29.724  0.00  0.00           O  
ATOM   3316  H   ASN   215      24.626  46.766  32.544  0.00  0.00           H  
ATOM   3317  HA  ASN   215      23.866  49.286  31.294  0.00  0.00           H  
ATOM   3318  HB2 ASN   215      22.956  46.786  30.964  0.00  0.00           H  
ATOM   3319  HB3 ASN   215      22.016  47.116  32.354  0.00  0.00           H  
ATOM   3320 1HD2 ASN   215      19.646  48.346  30.004  0.00  0.00           H  
ATOM   3321 2HD2 ASN   215      19.996  47.306  31.314  0.00  0.00           H  
ATOM   3322  N   GLY   216      23.996  49.406  34.414  0.00  0.00           N  
ATOM   3323  CA  GLY   216      23.616  50.066  35.664  0.00  0.00           C  
ATOM   3324  C   GLY   216      23.376  51.596  35.454  0.00  0.00           C  
ATOM   3325  O   GLY   216      23.906  52.256  34.524  0.00  0.00           O  
ATOM   3326  H   GLY   216      24.936  49.066  34.304  0.00  0.00           H  
ATOM   3327  HA2 GLY   216      22.656  49.636  35.924  0.00  0.00           H  
ATOM   3328  HA3 GLY   216      24.306  49.936  36.504  0.00  0.00           H  
ATOM   3329  N   SER   217      22.486  52.186  36.304  0.00  0.00           N  
ATOM   3330  CA  SER   217      21.986  53.536  36.044  0.00  0.00           C  
ATOM   3331  C   SER   217      23.066  54.646  36.064  0.00  0.00           C  
ATOM   3332  O   SER   217      23.216  55.546  35.214  0.00  0.00           O  
ATOM   3333  CB  SER   217      20.876  53.886  37.034  0.00  0.00           C  
ATOM   3334  OG  SER   217      21.306  53.726  38.304  0.00  0.00           O  
ATOM   3335  H   SER   217      22.006  51.656  37.024  0.00  0.00           H  
ATOM   3336  HA  SER   217      21.556  53.576  35.044  0.00  0.00           H  
ATOM   3337  HB2 SER   217      20.626  54.916  36.784  0.00  0.00           H  
ATOM   3338  HB3 SER   217      19.946  53.376  36.764  0.00  0.00           H  
ATOM   3339  HG  SER   217      21.446  52.776  38.394  0.00  0.00           H  
ATOM   3340  N   ASN   218      24.006  54.356  36.944  0.00  0.00           N  
ATOM   3341  CA  ASN   218      25.236  55.276  37.174  0.00  0.00           C  
ATOM   3342  C   ASN   218      26.126  55.366  35.884  0.00  0.00           C  
ATOM   3343  O   ASN   218      26.766  56.386  35.574  0.00  0.00           O  
ATOM   3344  CB  ASN   218      26.086  54.816  38.364  0.00  0.00           C  
ATOM   3345  CG  ASN   218      26.836  53.496  38.114  0.00  0.00           C  
ATOM   3346  ND2 ASN   218      28.086  53.616  38.024  0.00  0.00           N  
ATOM   3347  OD1 ASN   218      26.296  52.436  37.904  0.00  0.00           O  
ATOM   3348  H   ASN   218      23.886  53.576  37.584  0.00  0.00           H  
ATOM   3349  HA  ASN   218      24.816  56.266  37.364  0.00  0.00           H  
ATOM   3350  HB2 ASN   218      26.666  55.726  38.494  0.00  0.00           H  
ATOM   3351  HB3 ASN   218      25.496  54.606  39.254  0.00  0.00           H  
ATOM   3352 1HD2 ASN   218      28.726  53.016  37.524  0.00  0.00           H  
ATOM   3353 2HD2 ASN   218      28.536  54.506  38.174  0.00  0.00           H  
ATOM   3354  N   PHE   219      26.146  54.266  35.154  0.00  0.00           N  
ATOM   3355  CA  PHE   219      26.826  54.026  33.874  0.00  0.00           C  
ATOM   3356  C   PHE   219      25.956  54.536  32.594  0.00  0.00           C  
ATOM   3357  O   PHE   219      26.516  55.116  31.694  0.00  0.00           O  
ATOM   3358  CB  PHE   219      27.386  52.576  33.714  0.00  0.00           C  
ATOM   3359  CG  PHE   219      28.476  52.146  34.674  0.00  0.00           C  
ATOM   3360  CD1 PHE   219      29.746  52.656  34.494  0.00  0.00           C  
ATOM   3361  CD2 PHE   219      28.216  51.336  35.754  0.00  0.00           C  
ATOM   3362  CE1 PHE   219      30.816  52.486  35.394  0.00  0.00           C  
ATOM   3363  CE2 PHE   219      29.266  51.076  36.654  0.00  0.00           C  
ATOM   3364  CZ  PHE   219      30.516  51.646  36.454  0.00  0.00           C  
ATOM   3365  H   PHE   219      25.576  53.556  35.594  0.00  0.00           H  
ATOM   3366  HA  PHE   219      27.696  54.686  33.854  0.00  0.00           H  
ATOM   3367  HB2 PHE   219      26.496  51.956  33.884  0.00  0.00           H  
ATOM   3368  HB3 PHE   219      27.816  52.436  32.724  0.00  0.00           H  
ATOM   3369  HD1 PHE   219      29.916  53.286  33.634  0.00  0.00           H  
ATOM   3370  HD2 PHE   219      27.176  51.066  35.834  0.00  0.00           H  
ATOM   3371  HE1 PHE   219      31.796  52.916  35.244  0.00  0.00           H  
ATOM   3372  HE2 PHE   219      29.076  50.436  37.494  0.00  0.00           H  
ATOM   3373  HZ  PHE   219      31.256  51.466  37.214  0.00  0.00           H  
ATOM   3374  N   THR   220      24.656  54.346  32.594  0.00  0.00           N  
ATOM   3375  CA  THR   220      23.726  54.846  31.514  0.00  0.00           C  
ATOM   3376  C   THR   220      23.246  56.326  31.714  0.00  0.00           C  
ATOM   3377  O   THR   220      22.576  56.946  30.854  0.00  0.00           O  
ATOM   3378  CB  THR   220      22.436  53.986  31.534  0.00  0.00           C  
ATOM   3379  CG2 THR   220      22.666  52.506  31.204  0.00  0.00           C  
ATOM   3380  OG1 THR   220      21.746  54.106  32.664  0.00  0.00           O  
ATOM   3381  H   THR   220      24.256  53.966  33.434  0.00  0.00           H  
ATOM   3382  HA  THR   220      24.316  54.806  30.604  0.00  0.00           H  
ATOM   3383  HB  THR   220      21.906  54.356  30.654  0.00  0.00           H  
ATOM   3384  HG1 THR   220      21.106  54.816  32.604  0.00  0.00           H  
ATOM   3385 1HG2 THR   220      21.906  52.216  30.484  0.00  0.00           H  
ATOM   3386 2HG2 THR   220      23.656  52.306  30.794  0.00  0.00           H  
ATOM   3387 3HG2 THR   220      22.666  51.876  32.094  0.00  0.00           H  
ATOM   3388  N   SER   221      23.726  56.936  32.764  0.00  0.00           N  
ATOM   3389  CA  SER   221      23.586  58.366  33.034  0.00  0.00           C  
ATOM   3390  C   SER   221      24.286  59.176  31.974  0.00  0.00           C  
ATOM   3391  O   SER   221      25.526  59.076  31.854  0.00  0.00           O  
ATOM   3392  CB  SER   221      24.096  58.726  34.424  0.00  0.00           C  
ATOM   3393  OG  SER   221      23.506  58.036  35.474  0.00  0.00           O  
ATOM   3394  H   SER   221      24.026  56.256  33.454  0.00  0.00           H  
ATOM   3395  HA  SER   221      22.536  58.666  33.054  0.00  0.00           H  
ATOM   3396  HB2 SER   221      25.156  58.476  34.464  0.00  0.00           H  
ATOM   3397  HB3 SER   221      23.936  59.756  34.724  0.00  0.00           H  
ATOM   3398  HG  SER   221      23.486  57.116  35.194  0.00  0.00           H  
ATOM   3399  N   THR   222      23.526  59.956  31.224  0.00  0.00           N  
ATOM   3400  CA  THR   222      23.946  60.636  30.004  0.00  0.00           C  
ATOM   3401  C   THR   222      25.156  61.496  30.234  0.00  0.00           C  
ATOM   3402  O   THR   222      25.756  61.836  29.194  0.00  0.00           O  
ATOM   3403  CB  THR   222      22.916  61.656  29.524  0.00  0.00           C  
ATOM   3404  CG2 THR   222      21.686  60.916  29.004  0.00  0.00           C  
ATOM   3405  OG1 THR   222      22.566  62.486  30.574  0.00  0.00           O  
ATOM   3406  H   THR   222      22.566  60.046  31.524  0.00  0.00           H  
ATOM   3407  HA  THR   222      24.146  59.856  29.274  0.00  0.00           H  
ATOM   3408  HB  THR   222      23.476  62.166  28.744  0.00  0.00           H  
ATOM   3409  HG1 THR   222      23.006  63.336  30.704  0.00  0.00           H  
ATOM   3410 1HG2 THR   222      21.936  60.286  28.144  0.00  0.00           H  
ATOM   3411 2HG2 THR   222      21.316  60.296  29.814  0.00  0.00           H  
ATOM   3412 3HG2 THR   222      20.926  61.636  28.714  0.00  0.00           H  
ATOM   3413  N   THR   223      25.696  61.666  31.474  0.00  0.00           N  
ATOM   3414  CA  THR   223      26.976  62.276  31.694  0.00  0.00           C  
ATOM   3415  C   THR   223      28.076  61.486  31.154  0.00  0.00           C  
ATOM   3416  O   THR   223      28.926  61.926  30.404  0.00  0.00           O  
ATOM   3417  CB  THR   223      27.136  62.586  33.274  0.00  0.00           C  
ATOM   3418  CG2 THR   223      26.396  63.856  33.614  0.00  0.00           C  
ATOM   3419  OG1 THR   223      26.646  61.456  34.034  0.00  0.00           O  
ATOM   3420  H   THR   223      25.226  61.326  32.294  0.00  0.00           H  
ATOM   3421  HA  THR   223      27.016  63.256  31.214  0.00  0.00           H  
ATOM   3422  HB  THR   223      28.206  62.726  33.464  0.00  0.00           H  
ATOM   3423  HG1 THR   223      26.706  61.696  34.964  0.00  0.00           H  
ATOM   3424 1HG2 THR   223      25.376  63.776  33.234  0.00  0.00           H  
ATOM   3425 2HG2 THR   223      26.506  63.976  34.684  0.00  0.00           H  
ATOM   3426 3HG2 THR   223      26.916  64.656  33.084  0.00  0.00           H  
ATOM   3427  N   VAL   224      28.026  60.136  31.284  0.00  0.00           N  
ATOM   3428  CA  VAL   224      29.066  59.186  30.784  0.00  0.00           C  
ATOM   3429  C   VAL   224      28.896  59.066  29.264  0.00  0.00           C  
ATOM   3430  O   VAL   224      29.966  59.106  28.634  0.00  0.00           O  
ATOM   3431  CB  VAL   224      28.796  57.826  31.504  0.00  0.00           C  
ATOM   3432  CG1 VAL   224      29.826  56.836  31.034  0.00  0.00           C  
ATOM   3433  CG2 VAL   224      28.846  57.856  33.044  0.00  0.00           C  
ATOM   3434  H   VAL   224      27.236  59.786  31.804  0.00  0.00           H  
ATOM   3435  HA  VAL   224      30.076  59.526  31.014  0.00  0.00           H  
ATOM   3436  HB  VAL   224      27.796  57.496  31.224  0.00  0.00           H  
ATOM   3437 1HG1 VAL   224      30.776  57.356  31.174  0.00  0.00           H  
ATOM   3438 2HG1 VAL   224      29.736  55.826  31.444  0.00  0.00           H  
ATOM   3439 3HG1 VAL   224      29.486  56.696  30.004  0.00  0.00           H  
ATOM   3440 1HG2 VAL   224      28.686  56.846  33.434  0.00  0.00           H  
ATOM   3441 2HG2 VAL   224      29.806  58.196  33.434  0.00  0.00           H  
ATOM   3442 3HG2 VAL   224      28.046  58.486  33.434  0.00  0.00           H  
ATOM   3443  N   LYS   225      27.686  59.016  28.694  0.00  0.00           N  
ATOM   3444  CA  LYS   225      27.606  59.126  27.284  0.00  0.00           C  
ATOM   3445  C   LYS   225      28.236  60.466  26.734  0.00  0.00           C  
ATOM   3446  O   LYS   225      28.986  60.356  25.724  0.00  0.00           O  
ATOM   3447  CB  LYS   225      26.196  58.966  26.834  0.00  0.00           C  
ATOM   3448  CG  LYS   225      25.966  58.836  25.344  0.00  0.00           C  
ATOM   3449  CD  LYS   225      24.506  58.466  25.064  0.00  0.00           C  
ATOM   3450  CE  LYS   225      24.356  58.396  23.544  0.00  0.00           C  
ATOM   3451  NZ  LYS   225      22.946  58.176  23.084  0.00  0.00           N1+
ATOM   3452  H   LYS   225      26.876  58.896  29.294  0.00  0.00           H  
ATOM   3453  HA  LYS   225      28.156  58.276  26.884  0.00  0.00           H  
ATOM   3454  HB2 LYS   225      25.846  57.976  27.134  0.00  0.00           H  
ATOM   3455  HB3 LYS   225      25.506  59.656  27.334  0.00  0.00           H  
ATOM   3456  HG2 LYS   225      26.226  59.766  24.834  0.00  0.00           H  
ATOM   3457  HG3 LYS   225      26.626  58.056  24.964  0.00  0.00           H  
ATOM   3458  HD2 LYS   225      24.326  57.486  25.504  0.00  0.00           H  
ATOM   3459  HD3 LYS   225      23.896  59.286  25.434  0.00  0.00           H  
ATOM   3460  HE2 LYS   225      24.786  59.256  23.014  0.00  0.00           H  
ATOM   3461  HE3 LYS   225      25.006  57.536  23.384  0.00  0.00           H  
ATOM   3462  HZ1 LYS   225      22.896  57.976  22.094  0.00  0.00           H  
ATOM   3463  HZ2 LYS   225      22.496  57.436  23.604  0.00  0.00           H  
ATOM   3464  HZ3 LYS   225      22.396  59.016  23.144  0.00  0.00           H  
ATOM   3465  N   ALA   226      28.106  61.646  27.404  0.00  0.00           N  
ATOM   3466  CA  ALA   226      28.816  62.866  27.084  0.00  0.00           C  
ATOM   3467  C   ALA   226      30.326  62.656  27.234  0.00  0.00           C  
ATOM   3468  O   ALA   226      31.136  63.256  26.504  0.00  0.00           O  
ATOM   3469  CB  ALA   226      28.306  64.136  27.844  0.00  0.00           C  
ATOM   3470  H   ALA   226      27.636  61.566  28.294  0.00  0.00           H  
ATOM   3471  HA  ALA   226      28.586  63.136  26.054  0.00  0.00           H  
ATOM   3472  HB1 ALA   226      28.746  64.996  27.344  0.00  0.00           H  
ATOM   3473  HB2 ALA   226      27.226  64.026  27.774  0.00  0.00           H  
ATOM   3474  HB3 ALA   226      28.616  64.136  28.884  0.00  0.00           H  
ATOM   3475  N   ALA   227      30.766  61.916  28.244  0.00  0.00           N  
ATOM   3476  CA  ALA   227      32.206  61.816  28.594  0.00  0.00           C  
ATOM   3477  C   ALA   227      32.866  60.956  27.534  0.00  0.00           C  
ATOM   3478  O   ALA   227      33.946  61.296  27.154  0.00  0.00           O  
ATOM   3479  CB  ALA   227      32.416  61.106  29.944  0.00  0.00           C  
ATOM   3480  H   ALA   227      30.126  61.566  28.934  0.00  0.00           H  
ATOM   3481  HA  ALA   227      32.666  62.806  28.624  0.00  0.00           H  
ATOM   3482  HB1 ALA   227      32.076  61.736  30.764  0.00  0.00           H  
ATOM   3483  HB2 ALA   227      31.766  60.236  29.874  0.00  0.00           H  
ATOM   3484  HB3 ALA   227      33.446  60.896  30.204  0.00  0.00           H  
ATOM   3485  N   CYS   228      32.176  59.916  27.064  0.00  0.00           N  
ATOM   3486  CA  CYS   228      32.736  59.086  25.984  0.00  0.00           C  
ATOM   3487  C   CYS   228      32.926  59.916  24.654  0.00  0.00           C  
ATOM   3488  O   CYS   228      33.996  59.846  24.044  0.00  0.00           O  
ATOM   3489  CB  CYS   228      31.896  57.816  25.734  0.00  0.00           C  
ATOM   3490  SG  CYS   228      32.106  56.776  27.114  0.00  0.00           S  
ATOM   3491  H   CYS   228      31.306  59.766  27.554  0.00  0.00           H  
ATOM   3492  HA  CYS   228      33.726  58.746  26.294  0.00  0.00           H  
ATOM   3493  HB2 CYS   228      30.846  58.086  25.594  0.00  0.00           H  
ATOM   3494  HB3 CYS   228      32.216  57.236  24.864  0.00  0.00           H  
ATOM   3495  HG  CYS   228      31.456  57.436  28.074  0.00  0.00           H  
ATOM   3496  N   TRP   229      31.926  60.646  24.314  0.00  0.00           N  
ATOM   3497  CA  TRP   229      31.936  61.456  23.114  0.00  0.00           C  
ATOM   3498  C   TRP   229      33.026  62.516  23.154  0.00  0.00           C  
ATOM   3499  O   TRP   229      33.726  62.696  22.134  0.00  0.00           O  
ATOM   3500  CB  TRP   229      30.536  62.056  22.904  0.00  0.00           C  
ATOM   3501  CG  TRP   229      30.376  63.116  21.854  0.00  0.00           C  
ATOM   3502  CD1 TRP   229      30.366  62.876  20.514  0.00  0.00           C  
ATOM   3503  CD2 TRP   229      30.506  64.536  22.034  0.00  0.00           C  
ATOM   3504  CE2 TRP   229      30.626  65.136  20.784  0.00  0.00           C  
ATOM   3505  CE3 TRP   229      30.786  65.326  23.214  0.00  0.00           C  
ATOM   3506  NE1 TRP   229      30.316  64.156  19.904  0.00  0.00           N  
ATOM   3507  CZ2 TRP   229      31.016  66.466  20.604  0.00  0.00           C  
ATOM   3508  CZ3 TRP   229      31.206  66.626  23.014  0.00  0.00           C  
ATOM   3509  CH2 TRP   229      31.306  67.226  21.734  0.00  0.00           C  
ATOM   3510  H   TRP   229      31.106  60.616  24.914  0.00  0.00           H  
ATOM   3511  HA  TRP   229      32.086  60.846  22.234  0.00  0.00           H  
ATOM   3512  HB2 TRP   229      29.846  61.226  22.744  0.00  0.00           H  
ATOM   3513  HB3 TRP   229      30.146  62.576  23.774  0.00  0.00           H  
ATOM   3514  HD1 TRP   229      30.386  61.906  20.044  0.00  0.00           H  
ATOM   3515  HE1 TRP   229      30.166  64.226  18.904  0.00  0.00           H  
ATOM   3516  HE3 TRP   229      30.726  65.026  24.244  0.00  0.00           H  
ATOM   3517  HZ2 TRP   229      31.136  66.876  19.614  0.00  0.00           H  
ATOM   3518  HZ3 TRP   229      31.486  67.176  23.894  0.00  0.00           H  
ATOM   3519  HH2 TRP   229      31.596  68.256  21.594  0.00  0.00           H  
ATOM   3520  N   TRP   230      33.266  63.086  24.324  0.00  0.00           N  
ATOM   3521  CA  TRP   230      34.356  64.106  24.514  0.00  0.00           C  
ATOM   3522  C   TRP   230      35.736  63.426  24.544  0.00  0.00           C  
ATOM   3523  O   TRP   230      36.646  63.696  23.804  0.00  0.00           O  
ATOM   3524  CB  TRP   230      34.056  64.906  25.824  0.00  0.00           C  
ATOM   3525  CG  TRP   230      34.876  66.086  25.764  0.00  0.00           C  
ATOM   3526  CD1 TRP   230      34.456  67.306  25.314  0.00  0.00           C  
ATOM   3527  CD2 TRP   230      36.296  66.236  26.094  0.00  0.00           C  
ATOM   3528  CE2 TRP   230      36.676  67.616  25.764  0.00  0.00           C  
ATOM   3529  CE3 TRP   230      37.266  65.416  26.684  0.00  0.00           C  
ATOM   3530  NE1 TRP   230      35.496  68.246  25.364  0.00  0.00           N  
ATOM   3531  CZ2 TRP   230      37.976  68.066  26.004  0.00  0.00           C  
ATOM   3532  CZ3 TRP   230      38.586  65.896  26.914  0.00  0.00           C  
ATOM   3533  CH2 TRP   230      38.956  67.216  26.534  0.00  0.00           C  
ATOM   3534  H   TRP   230      32.666  62.786  25.084  0.00  0.00           H  
ATOM   3535  HA  TRP   230      34.176  64.876  23.764  0.00  0.00           H  
ATOM   3536  HB2 TRP   230      33.026  65.236  25.894  0.00  0.00           H  
ATOM   3537  HB3 TRP   230      34.256  64.366  26.744  0.00  0.00           H  
ATOM   3538  HD1 TRP   230      33.436  67.566  25.084  0.00  0.00           H  
ATOM   3539  HE1 TRP   230      35.416  69.226  25.114  0.00  0.00           H  
ATOM   3540  HE3 TRP   230      36.926  64.446  27.034  0.00  0.00           H  
ATOM   3541  HZ2 TRP   230      38.236  69.106  25.884  0.00  0.00           H  
ATOM   3542  HZ3 TRP   230      39.336  65.376  27.494  0.00  0.00           H  
ATOM   3543  HH2 TRP   230      39.856  67.746  26.804  0.00  0.00           H  
ATOM   3544  N   ALA   231      35.826  62.316  25.274  0.00  0.00           N  
ATOM   3545  CA  ALA   231      36.996  61.356  25.234  0.00  0.00           C  
ATOM   3546  C   ALA   231      37.256  60.816  23.824  0.00  0.00           C  
ATOM   3547  O   ALA   231      38.336  60.256  23.694  0.00  0.00           O  
ATOM   3548  CB  ALA   231      36.886  60.396  26.364  0.00  0.00           C  
ATOM   3549  H   ALA   231      35.036  62.146  25.874  0.00  0.00           H  
ATOM   3550  HA  ALA   231      37.766  62.056  25.564  0.00  0.00           H  
ATOM   3551  HB1 ALA   231      37.936  60.136  26.524  0.00  0.00           H  
ATOM   3552  HB2 ALA   231      36.616  60.916  27.284  0.00  0.00           H  
ATOM   3553  HB3 ALA   231      36.196  59.576  26.154  0.00  0.00           H  
ATOM   3554  N   GLY   232      36.326  60.946  22.854  0.00  0.00           N  
ATOM   3555  CA  GLY   232      36.356  60.426  21.454  0.00  0.00           C  
ATOM   3556  C   GLY   232      36.466  58.866  21.354  0.00  0.00           C  
ATOM   3557  O   GLY   232      37.226  58.276  20.554  0.00  0.00           O  
ATOM   3558  H   GLY   232      35.406  61.196  23.214  0.00  0.00           H  
ATOM   3559  HA2 GLY   232      35.426  60.746  20.994  0.00  0.00           H  
ATOM   3560  HA3 GLY   232      37.066  60.876  20.754  0.00  0.00           H  
ATOM   3561  N   ILE   233      35.606  58.176  22.114  0.00  0.00           N  
ATOM   3562  CA  ILE   233      35.536  56.726  22.284  0.00  0.00           C  
ATOM   3563  C   ILE   233      34.106  56.146  22.254  0.00  0.00           C  
ATOM   3564  O   ILE   233      33.206  56.956  22.334  0.00  0.00           O  
ATOM   3565  CB  ILE   233      36.296  56.206  23.504  0.00  0.00           C  
ATOM   3566  CG1 ILE   233      35.926  56.946  24.824  0.00  0.00           C  
ATOM   3567  CG2 ILE   233      37.776  56.416  23.314  0.00  0.00           C  
ATOM   3568  CD1 ILE   233      36.396  56.296  26.144  0.00  0.00           C  
ATOM   3569  H   ILE   233      35.166  58.776  22.804  0.00  0.00           H  
ATOM   3570  HA  ILE   233      35.936  56.296  21.364  0.00  0.00           H  
ATOM   3571  HB  ILE   233      36.086  55.146  23.594  0.00  0.00           H  
ATOM   3572 2HG1 ILE   233      36.456  57.896  24.844  0.00  0.00           H  
ATOM   3573 3HG1 ILE   233      34.856  57.156  24.844  0.00  0.00           H  
ATOM   3574 1HG2 ILE   233      37.916  55.996  22.314  0.00  0.00           H  
ATOM   3575 2HG2 ILE   233      38.116  57.456  23.304  0.00  0.00           H  
ATOM   3576 3HG2 ILE   233      38.256  55.756  24.034  0.00  0.00           H  
ATOM   3577 1HD1 ILE   233      36.096  56.816  27.054  0.00  0.00           H  
ATOM   3578 2HD1 ILE   233      35.956  55.306  26.184  0.00  0.00           H  
ATOM   3579 3HD1 ILE   233      37.476  56.206  26.014  0.00  0.00           H  
ATOM   3580  N   LYS   234      33.946  54.816  22.004  0.00  0.00           N  
ATOM   3581  CA  LYS   234      32.676  54.066  22.094  0.00  0.00           C  
ATOM   3582  C   LYS   234      32.386  53.626  23.564  0.00  0.00           C  
ATOM   3583  O   LYS   234      33.306  52.946  24.144  0.00  0.00           O  
ATOM   3584  CB  LYS   234      32.756  52.926  21.084  0.00  0.00           C  
ATOM   3585  CG  LYS   234      31.356  52.236  20.974  0.00  0.00           C  
ATOM   3586  CD  LYS   234      30.396  53.026  19.974  0.00  0.00           C  
ATOM   3587  CE  LYS   234      29.076  52.396  19.534  0.00  0.00           C  
ATOM   3588  NZ  LYS   234      29.286  51.256  18.604  0.00  0.00           N1+
ATOM   3589  H   LYS   234      34.806  54.316  21.824  0.00  0.00           H  
ATOM   3590  HA  LYS   234      31.976  54.846  21.794  0.00  0.00           H  
ATOM   3591  HB2 LYS   234      32.996  53.366  20.114  0.00  0.00           H  
ATOM   3592  HB3 LYS   234      33.576  52.266  21.374  0.00  0.00           H  
ATOM   3593  HG2 LYS   234      31.466  51.246  20.544  0.00  0.00           H  
ATOM   3594  HG3 LYS   234      30.946  52.216  21.984  0.00  0.00           H  
ATOM   3595  HD2 LYS   234      30.106  53.946  20.484  0.00  0.00           H  
ATOM   3596  HD3 LYS   234      30.896  53.176  19.024  0.00  0.00           H  
ATOM   3597  HE2 LYS   234      28.536  52.026  20.404  0.00  0.00           H  
ATOM   3598  HE3 LYS   234      28.526  53.126  18.934  0.00  0.00           H  
ATOM   3599  HZ1 LYS   234      29.906  51.446  17.824  0.00  0.00           H  
ATOM   3600  HZ2 LYS   234      29.686  50.426  19.024  0.00  0.00           H  
ATOM   3601  HZ3 LYS   234      28.416  50.916  18.234  0.00  0.00           H  
ATOM   3602  N   GLN   235      31.156  53.826  24.074  0.00  0.00           N  
ATOM   3603  CA  GLN   235      30.546  53.066  25.114  0.00  0.00           C  
ATOM   3604  C   GLN   235      29.696  51.936  24.494  0.00  0.00           C  
ATOM   3605  O   GLN   235      28.836  52.216  23.654  0.00  0.00           O  
ATOM   3606  CB  GLN   235      29.806  53.836  26.144  0.00  0.00           C  
ATOM   3607  CG  GLN   235      29.236  53.066  27.294  0.00  0.00           C  
ATOM   3608  CD  GLN   235      28.406  53.936  28.304  0.00  0.00           C  
ATOM   3609  NE2 GLN   235      28.466  53.766  29.604  0.00  0.00           N  
ATOM   3610  OE1 GLN   235      27.676  54.826  27.974  0.00  0.00           O  
ATOM   3611  H   GLN   235      30.636  54.466  23.494  0.00  0.00           H  
ATOM   3612  HA  GLN   235      31.316  52.556  25.694  0.00  0.00           H  
ATOM   3613  HB2 GLN   235      30.546  54.536  26.544  0.00  0.00           H  
ATOM   3614  HB3 GLN   235      28.966  54.386  25.734  0.00  0.00           H  
ATOM   3615  HG2 GLN   235      28.646  52.226  26.924  0.00  0.00           H  
ATOM   3616  HG3 GLN   235      29.996  52.546  27.864  0.00  0.00           H  
ATOM   3617 1HE2 GLN   235      27.916  54.316  30.244  0.00  0.00           H  
ATOM   3618 2HE2 GLN   235      29.076  52.986  29.814  0.00  0.00           H  
ATOM   3619  N   GLU   236      29.816  50.686  24.994  0.00  0.00           N  
ATOM   3620  CA  GLU   236      29.036  49.546  24.704  0.00  0.00           C  
ATOM   3621  C   GLU   236      28.366  48.966  25.964  0.00  0.00           C  
ATOM   3622  O   GLU   236      28.866  49.296  27.064  0.00  0.00           O  
ATOM   3623  CB  GLU   236      29.866  48.466  23.934  0.00  0.00           C  
ATOM   3624  CG  GLU   236      30.526  49.056  22.694  0.00  0.00           C  
ATOM   3625  CD  GLU   236      29.636  49.306  21.444  0.00  0.00           C  
ATOM   3626  OE1 GLU   236      28.426  49.586  21.524  0.00  0.00           O  
ATOM   3627  OE2 GLU   236      30.146  49.136  20.334  0.00  0.00           O1-
ATOM   3628  H   GLU   236      30.556  50.506  25.644  0.00  0.00           H  
ATOM   3629  HA  GLU   236      28.196  49.806  24.054  0.00  0.00           H  
ATOM   3630  HB2 GLU   236      30.596  48.066  24.624  0.00  0.00           H  
ATOM   3631  HB3 GLU   236      29.216  47.636  23.644  0.00  0.00           H  
ATOM   3632  HG2 GLU   236      30.926  50.036  22.934  0.00  0.00           H  
ATOM   3633  HG3 GLU   236      31.376  48.446  22.374  0.00  0.00           H  
ATOM   3634  N   PHE   237      27.256  48.136  25.994  0.00  0.00           N  
ATOM   3635  CA  PHE   237      26.686  47.676  27.224  0.00  0.00           C  
ATOM   3636  C   PHE   237      26.416  46.166  27.144  0.00  0.00           C  
ATOM   3637  O   PHE   237      26.106  45.616  26.084  0.00  0.00           O  
ATOM   3638  CB  PHE   237      25.386  48.436  27.424  0.00  0.00           C  
ATOM   3639  CG  PHE   237      25.636  49.896  27.904  0.00  0.00           C  
ATOM   3640  CD1 PHE   237      25.496  50.986  27.024  0.00  0.00           C  
ATOM   3641  CD2 PHE   237      25.926  50.066  29.254  0.00  0.00           C  
ATOM   3642  CE1 PHE   237      25.516  52.266  27.654  0.00  0.00           C  
ATOM   3643  CE2 PHE   237      26.026  51.336  29.804  0.00  0.00           C  
ATOM   3644  CZ  PHE   237      25.636  52.436  29.034  0.00  0.00           C  
ATOM   3645  H   PHE   237      26.726  47.996  25.154  0.00  0.00           H  
ATOM   3646  HA  PHE   237      27.436  47.886  27.984  0.00  0.00           H  
ATOM   3647  HB2 PHE   237      24.846  48.476  26.474  0.00  0.00           H  
ATOM   3648  HB3 PHE   237      24.776  47.996  28.214  0.00  0.00           H  
ATOM   3649  HD1 PHE   237      25.236  50.846  25.994  0.00  0.00           H  
ATOM   3650  HD2 PHE   237      26.166  49.216  29.874  0.00  0.00           H  
ATOM   3651  HE1 PHE   237      25.186  53.106  27.074  0.00  0.00           H  
ATOM   3652  HE2 PHE   237      26.296  51.466  30.834  0.00  0.00           H  
ATOM   3653  HZ  PHE   237      25.656  53.406  29.504  0.00  0.00           H  
ATOM   3654  N   GLY   238      26.456  45.566  28.324  0.00  0.00           N  
ATOM   3655  CA  GLY   238      26.156  44.166  28.494  0.00  0.00           C  
ATOM   3656  C   GLY   238      24.596  43.936  28.404  0.00  0.00           C  
ATOM   3657  O   GLY   238      24.036  43.596  29.434  0.00  0.00           O  
ATOM   3658  H   GLY   238      26.806  46.026  29.154  0.00  0.00           H  
ATOM   3659  HA2 GLY   238      26.606  43.606  27.674  0.00  0.00           H  
ATOM   3660  HA3 GLY   238      26.466  43.806  29.474  0.00  0.00           H  
ATOM   3661  N   ILE   239      24.006  43.946  27.214  0.00  0.00           N  
ATOM   3662  CA  ILE   239      22.596  43.656  27.054  0.00  0.00           C  
ATOM   3663  C   ILE   239      22.246  42.776  25.784  0.00  0.00           C  
ATOM   3664  O   ILE   239      22.816  42.996  24.754  0.00  0.00           O  
ATOM   3665  CB  ILE   239      21.706  44.996  27.044  0.00  0.00           C  
ATOM   3666  CG1 ILE   239      22.566  46.256  26.564  0.00  0.00           C  
ATOM   3667  CG2 ILE   239      21.276  45.336  28.504  0.00  0.00           C  
ATOM   3668  CD1 ILE   239      22.716  46.306  25.074  0.00  0.00           C  
ATOM   3669  H   ILE   239      24.576  43.966  26.384  0.00  0.00           H  
ATOM   3670  HA  ILE   239      22.256  43.056  27.884  0.00  0.00           H  
ATOM   3671  HB  ILE   239      20.906  44.846  26.314  0.00  0.00           H  
ATOM   3672 2HG1 ILE   239      22.136  47.226  26.794  0.00  0.00           H  
ATOM   3673 3HG1 ILE   239      23.576  46.246  26.974  0.00  0.00           H  
ATOM   3674 1HG2 ILE   239      20.716  46.256  28.354  0.00  0.00           H  
ATOM   3675 2HG2 ILE   239      20.526  44.616  28.854  0.00  0.00           H  
ATOM   3676 3HG2 ILE   239      22.076  45.256  29.244  0.00  0.00           H  
ATOM   3677 1HD1 ILE   239      21.866  45.866  24.554  0.00  0.00           H  
ATOM   3678 2HD1 ILE   239      22.906  47.306  24.694  0.00  0.00           H  
ATOM   3679 3HD1 ILE   239      23.506  45.566  24.884  0.00  0.00           H  
ATOM   3680  N   PRO   240      21.336  41.776  25.834  0.00  0.00           N  
ATOM   3681  CA  PRO   240      20.636  41.366  27.084  0.00  0.00           C  
ATOM   3682  C   PRO   240      21.536  40.686  28.184  0.00  0.00           C  
ATOM   3683  O   PRO   240      22.576  40.086  27.914  0.00  0.00           O  
ATOM   3684  CB  PRO   240      19.456  40.506  26.684  0.00  0.00           C  
ATOM   3685  CG  PRO   240      19.986  39.806  25.414  0.00  0.00           C  
ATOM   3686  CD  PRO   240      20.906  40.896  24.794  0.00  0.00           C  
ATOM   3687  HA  PRO   240      20.296  42.266  27.594  0.00  0.00           H  
ATOM   3688  HB2 PRO   240      19.116  39.766  27.404  0.00  0.00           H  
ATOM   3689  HB3 PRO   240      18.686  41.206  26.374  0.00  0.00           H  
ATOM   3690  HG2 PRO   240      20.576  38.966  25.794  0.00  0.00           H  
ATOM   3691  HG3 PRO   240      19.236  39.476  24.694  0.00  0.00           H  
ATOM   3692  HD2 PRO   240      21.796  40.406  24.384  0.00  0.00           H  
ATOM   3693  HD3 PRO   240      20.366  41.526  24.094  0.00  0.00           H  
ATOM   3694  N   TYR   241      20.956  40.656  29.414  0.00  0.00           N  
ATOM   3695  CA  TYR   241      21.826  40.186  30.514  0.00  0.00           C  
ATOM   3696  C   TYR   241      22.176  38.656  30.574  0.00  0.00           C  
ATOM   3697  O   TYR   241      21.366  37.886  30.134  0.00  0.00           O  
ATOM   3698  CB  TYR   241      21.146  40.686  31.834  0.00  0.00           C  
ATOM   3699  CG  TYR   241      21.906  40.286  33.064  0.00  0.00           C  
ATOM   3700  CD1 TYR   241      22.836  41.226  33.594  0.00  0.00           C  
ATOM   3701  CD2 TYR   241      21.516  39.186  33.824  0.00  0.00           C  
ATOM   3702  CE1 TYR   241      23.566  40.936  34.764  0.00  0.00           C  
ATOM   3703  CE2 TYR   241      22.276  38.956  35.024  0.00  0.00           C  
ATOM   3704  CZ  TYR   241      23.246  39.806  35.574  0.00  0.00           C  
ATOM   3705  OH  TYR   241      23.776  39.636  36.804  0.00  0.00           O  
ATOM   3706  H   TYR   241      19.976  40.886  29.484  0.00  0.00           H  
ATOM   3707  HA  TYR   241      22.676  40.856  30.414  0.00  0.00           H  
ATOM   3708  HB2 TYR   241      21.116  41.776  31.774  0.00  0.00           H  
ATOM   3709  HB3 TYR   241      20.186  40.166  31.834  0.00  0.00           H  
ATOM   3710  HD1 TYR   241      22.866  42.136  33.014  0.00  0.00           H  
ATOM   3711  HD2 TYR   241      20.736  38.476  33.594  0.00  0.00           H  
ATOM   3712  HE1 TYR   241      24.386  41.526  35.154  0.00  0.00           H  
ATOM   3713  HE2 TYR   241      21.946  38.176  35.704  0.00  0.00           H  
ATOM   3714  HH  TYR   241      24.176  40.456  37.094  0.00  0.00           H  
ATOM   3715  N   ASN   242      23.306  38.296  31.114  0.00  0.00           N  
ATOM   3716  CA  ASN   242      23.496  36.926  31.554  0.00  0.00           C  
ATOM   3717  C   ASN   242      24.626  36.916  32.664  0.00  0.00           C  
ATOM   3718  O   ASN   242      25.726  37.386  32.314  0.00  0.00           O  
ATOM   3719  CB  ASN   242      23.786  35.986  30.404  0.00  0.00           C  
ATOM   3720  CG  ASN   242      23.716  34.566  30.894  0.00  0.00           C  
ATOM   3721  ND2 ASN   242      22.656  33.866  30.634  0.00  0.00           N  
ATOM   3722  OD1 ASN   242      24.616  34.106  31.574  0.00  0.00           O  
ATOM   3723  H   ASN   242      23.906  39.006  31.524  0.00  0.00           H  
ATOM   3724  HA  ASN   242      22.566  36.646  32.054  0.00  0.00           H  
ATOM   3725  HB2 ASN   242      23.066  36.196  29.614  0.00  0.00           H  
ATOM   3726  HB3 ASN   242      24.736  36.136  29.884  0.00  0.00           H  
ATOM   3727 1HD2 ASN   242      22.576  32.916  30.964  0.00  0.00           H  
ATOM   3728 2HD2 ASN   242      21.986  34.236  29.974  0.00  0.00           H  
ATOM   3729  N   PRO   243      24.436  36.396  33.914  0.00  0.00           N  
ATOM   3730  CA  PRO   243      25.386  36.486  35.044  0.00  0.00           C  
ATOM   3731  C   PRO   243      26.666  35.706  34.664  0.00  0.00           C  
ATOM   3732  O   PRO   243      27.696  35.996  35.234  0.00  0.00           O  
ATOM   3733  CB  PRO   243      24.616  35.986  36.354  0.00  0.00           C  
ATOM   3734  CG  PRO   243      23.506  35.126  35.734  0.00  0.00           C  
ATOM   3735  CD  PRO   243      23.266  35.606  34.324  0.00  0.00           C  
ATOM   3736  HA  PRO   243      25.706  37.516  35.214  0.00  0.00           H  
ATOM   3737  HB2 PRO   243      25.366  35.476  36.974  0.00  0.00           H  
ATOM   3738  HB3 PRO   243      24.226  36.896  36.804  0.00  0.00           H  
ATOM   3739  HG2 PRO   243      23.826  34.076  35.684  0.00  0.00           H  
ATOM   3740  HG3 PRO   243      22.586  35.226  36.294  0.00  0.00           H  
ATOM   3741  HD2 PRO   243      23.056  34.716  33.724  0.00  0.00           H  
ATOM   3742  HD3 PRO   243      22.426  36.296  34.374  0.00  0.00           H  
ATOM   3743  N   GLN   244      26.656  34.796  33.694  0.00  0.00           N  
ATOM   3744  CA  GLN   244      27.816  34.036  33.254  0.00  0.00           C  
ATOM   3745  C   GLN   244      28.596  34.746  32.174  0.00  0.00           C  
ATOM   3746  O   GLN   244      29.776  34.446  31.954  0.00  0.00           O  
ATOM   3747  CB  GLN   244      27.346  32.596  32.784  0.00  0.00           C  
ATOM   3748  CG  GLN   244      26.456  31.716  33.704  0.00  0.00           C  
ATOM   3749  CD  GLN   244      26.976  31.726  35.144  0.00  0.00           C  
ATOM   3750  NE2 GLN   244      26.166  31.766  36.164  0.00  0.00           N  
ATOM   3751  OE1 GLN   244      28.196  31.876  35.384  0.00  0.00           O  
ATOM   3752  H   GLN   244      25.816  34.516  33.204  0.00  0.00           H  
ATOM   3753  HA  GLN   244      28.476  33.966  34.124  0.00  0.00           H  
ATOM   3754  HB2 GLN   244      26.736  32.766  31.894  0.00  0.00           H  
ATOM   3755  HB3 GLN   244      28.186  31.976  32.484  0.00  0.00           H  
ATOM   3756  HG2 GLN   244      25.436  32.076  33.604  0.00  0.00           H  
ATOM   3757  HG3 GLN   244      26.376  30.706  33.284  0.00  0.00           H  
ATOM   3758 1HE2 GLN   244      26.646  31.696  37.054  0.00  0.00           H  
ATOM   3759 2HE2 GLN   244      25.166  31.816  36.114  0.00  0.00           H  
ATOM   3760  N   SER   245      28.046  35.826  31.634  0.00  0.00           N  
ATOM   3761  CA  SER   245      28.726  36.686  30.724  0.00  0.00           C  
ATOM   3762  C   SER   245      29.276  37.886  31.454  0.00  0.00           C  
ATOM   3763  O   SER   245      29.906  38.756  30.884  0.00  0.00           O  
ATOM   3764  CB  SER   245      27.836  37.336  29.584  0.00  0.00           C  
ATOM   3765  OG  SER   245      27.196  36.366  28.704  0.00  0.00           O  
ATOM   3766  H   SER   245      27.126  36.096  31.954  0.00  0.00           H  
ATOM   3767  HA  SER   245      29.566  36.196  30.234  0.00  0.00           H  
ATOM   3768  HB2 SER   245      27.086  37.946  30.084  0.00  0.00           H  
ATOM   3769  HB3 SER   245      28.406  37.946  28.884  0.00  0.00           H  
ATOM   3770  HG  SER   245      26.856  36.866  27.964  0.00  0.00           H  
ATOM   3771  N   GLN   246      29.026  37.906  32.804  0.00  0.00           N  
ATOM   3772  CA  GLN   246      29.576  38.796  33.804  0.00  0.00           C  
ATOM   3773  C   GLN   246      30.686  38.206  34.634  0.00  0.00           C  
ATOM   3774  O   GLN   246      31.456  38.966  35.274  0.00  0.00           O  
ATOM   3775  CB  GLN   246      28.526  39.506  34.694  0.00  0.00           C  
ATOM   3776  CG  GLN   246      27.376  40.286  33.934  0.00  0.00           C  
ATOM   3777  CD  GLN   246      27.896  41.516  33.094  0.00  0.00           C  
ATOM   3778  NE2 GLN   246      28.836  42.336  33.504  0.00  0.00           N  
ATOM   3779  OE1 GLN   246      27.366  41.736  32.014  0.00  0.00           O  
ATOM   3780  H   GLN   246      28.306  37.286  33.144  0.00  0.00           H  
ATOM   3781  HA  GLN   246      30.116  39.556  33.234  0.00  0.00           H  
ATOM   3782  HB2 GLN   246      28.126  38.756  35.374  0.00  0.00           H  
ATOM   3783  HB3 GLN   246      29.136  40.166  35.304  0.00  0.00           H  
ATOM   3784  HG2 GLN   246      26.826  39.646  33.244  0.00  0.00           H  
ATOM   3785  HG3 GLN   246      26.766  40.686  34.744  0.00  0.00           H  
ATOM   3786 1HE2 GLN   246      29.076  43.146  32.964  0.00  0.00           H  
ATOM   3787 2HE2 GLN   246      29.336  42.226  34.374  0.00  0.00           H  
ATOM   3788  N   GLY   247      30.826  36.836  34.604  0.00  0.00           N  
ATOM   3789  CA  GLY   247      31.876  36.106  35.334  0.00  0.00           C  
ATOM   3790  C   GLY   247      33.286  36.586  35.224  0.00  0.00           C  
ATOM   3791  O   GLY   247      34.056  36.456  36.204  0.00  0.00           O  
ATOM   3792  H   GLY   247      30.286  36.256  33.974  0.00  0.00           H  
ATOM   3793  HA2 GLY   247      31.646  36.206  36.394  0.00  0.00           H  
ATOM   3794  HA3 GLY   247      31.886  35.066  35.004  0.00  0.00           H  
ATOM   3795  N   VAL   248      33.696  37.236  34.114  0.00  0.00           N  
ATOM   3796  CA  VAL   248      35.076  37.796  33.914  0.00  0.00           C  
ATOM   3797  C   VAL   248      35.306  39.026  34.784  0.00  0.00           C  
ATOM   3798  O   VAL   248      36.386  39.446  35.024  0.00  0.00           O  
ATOM   3799  CB  VAL   248      35.266  38.286  32.444  0.00  0.00           C  
ATOM   3800  CG1 VAL   248      35.406  37.126  31.444  0.00  0.00           C  
ATOM   3801  CG2 VAL   248      34.166  39.276  31.944  0.00  0.00           C  
ATOM   3802  H   VAL   248      33.116  36.976  33.324  0.00  0.00           H  
ATOM   3803  HA  VAL   248      35.916  37.126  34.134  0.00  0.00           H  
ATOM   3804  HB  VAL   248      36.206  38.836  32.384  0.00  0.00           H  
ATOM   3805 1HG1 VAL   248      34.606  36.386  31.544  0.00  0.00           H  
ATOM   3806 2HG1 VAL   248      35.516  37.606  30.474  0.00  0.00           H  
ATOM   3807 3HG1 VAL   248      36.336  36.576  31.584  0.00  0.00           H  
ATOM   3808 1HG2 VAL   248      33.176  38.836  31.954  0.00  0.00           H  
ATOM   3809 2HG2 VAL   248      34.176  40.236  32.484  0.00  0.00           H  
ATOM   3810 3HG2 VAL   248      34.286  39.386  30.874  0.00  0.00           H  
ATOM   3811  N   ILE   249      34.246  39.746  35.234  0.00  0.00           N  
ATOM   3812  CA  ILE   249      34.366  40.766  36.244  0.00  0.00           C  
ATOM   3813  C   ILE   249      34.046  40.266  37.654  0.00  0.00           C  
ATOM   3814  O   ILE   249      34.626  40.776  38.584  0.00  0.00           O  
ATOM   3815  CB  ILE   249      33.316  41.926  35.944  0.00  0.00           C  
ATOM   3816  CG1 ILE   249      33.086  42.216  34.484  0.00  0.00           C  
ATOM   3817  CG2 ILE   249      33.716  43.296  36.534  0.00  0.00           C  
ATOM   3818  CD1 ILE   249      34.186  42.786  33.634  0.00  0.00           C  
ATOM   3819  H   ILE   249      33.336  39.546  34.834  0.00  0.00           H  
ATOM   3820  HA  ILE   249      35.366  41.186  36.304  0.00  0.00           H  
ATOM   3821  HB  ILE   249      32.346  41.686  36.374  0.00  0.00           H  
ATOM   3822 2HG1 ILE   249      32.676  41.306  34.054  0.00  0.00           H  
ATOM   3823 3HG1 ILE   249      32.256  42.916  34.364  0.00  0.00           H  
ATOM   3824 1HG2 ILE   249      32.946  44.056  36.364  0.00  0.00           H  
ATOM   3825 2HG2 ILE   249      33.686  43.236  37.614  0.00  0.00           H  
ATOM   3826 3HG2 ILE   249      34.736  43.576  36.274  0.00  0.00           H  
ATOM   3827 1HD1 ILE   249      34.556  43.786  33.894  0.00  0.00           H  
ATOM   3828 2HD1 ILE   249      35.026  42.116  33.794  0.00  0.00           H  
ATOM   3829 3HD1 ILE   249      33.846  42.776  32.594  0.00  0.00           H  
ATOM   3830  N   GLU   250      33.016  39.446  37.894  0.00  0.00           N  
ATOM   3831  CA  GLU   250      32.576  39.056  39.184  0.00  0.00           C  
ATOM   3832  C   GLU   250      33.726  38.336  39.984  0.00  0.00           C  
ATOM   3833  O   GLU   250      33.976  38.506  41.154  0.00  0.00           O  
ATOM   3834  CB  GLU   250      31.436  38.086  39.024  0.00  0.00           C  
ATOM   3835  CG  GLU   250      30.806  37.856  40.414  0.00  0.00           C  
ATOM   3836  CD  GLU   250      29.656  36.946  40.414  0.00  0.00           C  
ATOM   3837  OE1 GLU   250      29.876  35.806  40.804  0.00  0.00           O  
ATOM   3838  OE2 GLU   250      28.476  37.336  40.074  0.00  0.00           O1-
ATOM   3839  H   GLU   250      32.486  39.156  37.084  0.00  0.00           H  
ATOM   3840  HA  GLU   250      32.136  39.866  39.774  0.00  0.00           H  
ATOM   3841  HB2 GLU   250      30.666  38.616  38.464  0.00  0.00           H  
ATOM   3842  HB3 GLU   250      31.686  37.206  38.434  0.00  0.00           H  
ATOM   3843  HG2 GLU   250      31.476  37.376  41.124  0.00  0.00           H  
ATOM   3844  HG3 GLU   250      30.566  38.756  40.984  0.00  0.00           H  
ATOM   3845  N   SER   251      34.436  37.446  39.294  0.00  0.00           N  
ATOM   3846  CA  SER   251      35.576  36.736  39.894  0.00  0.00           C  
ATOM   3847  C   SER   251      36.706  37.726  40.294  0.00  0.00           C  
ATOM   3848  O   SER   251      37.396  37.566  41.294  0.00  0.00           O  
ATOM   3849  CB  SER   251      35.926  35.556  38.994  0.00  0.00           C  
ATOM   3850  OG  SER   251      36.226  36.066  37.684  0.00  0.00           O  
ATOM   3851  H   SER   251      34.176  37.366  38.324  0.00  0.00           H  
ATOM   3852  HA  SER   251      35.186  36.296  40.814  0.00  0.00           H  
ATOM   3853  HB2 SER   251      36.746  34.916  39.304  0.00  0.00           H  
ATOM   3854  HB3 SER   251      35.026  34.936  38.984  0.00  0.00           H  
ATOM   3855  HG  SER   251      35.406  36.296  37.234  0.00  0.00           H  
ATOM   3856  N   MET   252      36.906  38.896  39.614  0.00  0.00           N  
ATOM   3857  CA  MET   252      37.906  39.846  39.994  0.00  0.00           C  
ATOM   3858  C   MET   252      37.356  40.776  41.114  0.00  0.00           C  
ATOM   3859  O   MET   252      38.086  40.986  42.024  0.00  0.00           O  
ATOM   3860  CB  MET   252      38.146  40.856  38.794  0.00  0.00           C  
ATOM   3861  CG  MET   252      38.886  40.286  37.584  0.00  0.00           C  
ATOM   3862  SD  MET   252      40.586  39.916  37.774  0.00  0.00           S  
ATOM   3863  CE  MET   252      41.256  41.606  37.594  0.00  0.00           C  
ATOM   3864  H   MET   252      36.346  39.016  38.784  0.00  0.00           H  
ATOM   3865  HA  MET   252      38.816  39.306  40.274  0.00  0.00           H  
ATOM   3866  HB2 MET   252      37.196  41.236  38.414  0.00  0.00           H  
ATOM   3867  HB3 MET   252      38.706  41.686  39.214  0.00  0.00           H  
ATOM   3868  HG2 MET   252      38.286  39.386  37.464  0.00  0.00           H  
ATOM   3869  HG3 MET   252      38.786  41.016  36.784  0.00  0.00           H  
ATOM   3870  HE1 MET   252      42.166  41.746  38.164  0.00  0.00           H  
ATOM   3871  HE2 MET   252      41.406  41.676  36.514  0.00  0.00           H  
ATOM   3872  HE3 MET   252      40.446  42.256  37.934  0.00  0.00           H  
ATOM   3873  N   ASN   253      36.026  41.096  41.114  0.00  0.00           N  
ATOM   3874  CA  ASN   253      35.416  41.726  42.294  0.00  0.00           C  
ATOM   3875  C   ASN   253      35.576  40.896  43.574  0.00  0.00           C  
ATOM   3876  O   ASN   253      36.076  41.416  44.594  0.00  0.00           O  
ATOM   3877  CB  ASN   253      33.936  42.026  41.974  0.00  0.00           C  
ATOM   3878  CG  ASN   253      33.026  42.276  43.184  0.00  0.00           C  
ATOM   3879  ND2 ASN   253      32.216  41.296  43.554  0.00  0.00           N  
ATOM   3880  OD1 ASN   253      33.056  43.306  43.834  0.00  0.00           O  
ATOM   3881  H   ASN   253      35.506  40.706  40.344  0.00  0.00           H  
ATOM   3882  HA  ASN   253      35.896  42.666  42.574  0.00  0.00           H  
ATOM   3883  HB2 ASN   253      33.956  42.906  41.324  0.00  0.00           H  
ATOM   3884  HB3 ASN   253      33.506  41.216  41.394  0.00  0.00           H  
ATOM   3885 1HD2 ASN   253      31.666  41.376  44.404  0.00  0.00           H  
ATOM   3886 2HD2 ASN   253      31.946  40.656  42.824  0.00  0.00           H  
ATOM   3887  N   LYS   254      35.216  39.576  43.614  0.00  0.00           N  
ATOM   3888  CA  LYS   254      35.386  38.636  44.704  0.00  0.00           C  
ATOM   3889  C   LYS   254      36.846  38.516  45.214  0.00  0.00           C  
ATOM   3890  O   LYS   254      37.096  38.576  46.384  0.00  0.00           O  
ATOM   3891  CB  LYS   254      34.986  37.256  44.254  0.00  0.00           C  
ATOM   3892  CG  LYS   254      33.516  37.036  44.144  0.00  0.00           C  
ATOM   3893  CD  LYS   254      33.236  35.716  43.444  0.00  0.00           C  
ATOM   3894  CE  LYS   254      31.826  35.196  43.734  0.00  0.00           C  
ATOM   3895  NZ  LYS   254      31.556  33.966  43.004  0.00  0.00           N1+
ATOM   3896  H   LYS   254      34.716  39.276  42.794  0.00  0.00           H  
ATOM   3897  HA  LYS   254      34.766  38.906  45.554  0.00  0.00           H  
ATOM   3898  HB2 LYS   254      35.516  37.106  43.324  0.00  0.00           H  
ATOM   3899  HB3 LYS   254      35.476  36.496  44.864  0.00  0.00           H  
ATOM   3900  HG2 LYS   254      33.196  36.936  45.184  0.00  0.00           H  
ATOM   3901  HG3 LYS   254      32.966  37.866  43.704  0.00  0.00           H  
ATOM   3902  HD2 LYS   254      33.556  35.716  42.394  0.00  0.00           H  
ATOM   3903  HD3 LYS   254      33.906  34.966  43.844  0.00  0.00           H  
ATOM   3904  HE2 LYS   254      31.906  35.056  44.814  0.00  0.00           H  
ATOM   3905  HE3 LYS   254      31.106  35.986  43.544  0.00  0.00           H  
ATOM   3906  HZ1 LYS   254      31.006  33.356  43.594  0.00  0.00           H  
ATOM   3907  HZ2 LYS   254      30.956  34.196  42.224  0.00  0.00           H  
ATOM   3908  HZ3 LYS   254      32.436  33.556  42.724  0.00  0.00           H  
ATOM   3909  N   GLU   255      37.746  38.406  44.224  0.00  0.00           N  
ATOM   3910  CA  GLU   255      39.146  38.276  44.624  0.00  0.00           C  
ATOM   3911  C   GLU   255      39.676  39.616  45.244  0.00  0.00           C  
ATOM   3912  O   GLU   255      40.416  39.556  46.194  0.00  0.00           O  
ATOM   3913  CB  GLU   255      39.986  37.686  43.494  0.00  0.00           C  
ATOM   3914  CG  GLU   255      41.426  37.426  44.044  0.00  0.00           C  
ATOM   3915  CD  GLU   255      42.136  36.636  42.994  0.00  0.00           C  
ATOM   3916  OE1 GLU   255      42.326  37.226  41.864  0.00  0.00           O  
ATOM   3917  OE2 GLU   255      42.566  35.466  43.194  0.00  0.00           O1-
ATOM   3918  H   GLU   255      37.446  38.336  43.264  0.00  0.00           H  
ATOM   3919  HA  GLU   255      39.276  37.476  45.344  0.00  0.00           H  
ATOM   3920  HB2 GLU   255      39.596  36.716  43.184  0.00  0.00           H  
ATOM   3921  HB3 GLU   255      40.036  38.406  42.674  0.00  0.00           H  
ATOM   3922  HG2 GLU   255      41.936  38.356  44.284  0.00  0.00           H  
ATOM   3923  HG3 GLU   255      41.296  36.756  44.894  0.00  0.00           H  
ATOM   3924  N   LEU   256      39.226  40.786  44.684  0.00  0.00           N  
ATOM   3925  CA  LEU   256      39.456  42.106  45.134  0.00  0.00           C  
ATOM   3926  C   LEU   256      39.026  42.296  46.564  0.00  0.00           C  
ATOM   3927  O   LEU   256      39.856  42.626  47.434  0.00  0.00           O  
ATOM   3928  CB  LEU   256      38.946  43.086  44.124  0.00  0.00           C  
ATOM   3929  CG  LEU   256      38.936  44.566  44.624  0.00  0.00           C  
ATOM   3930  CD1 LEU   256      40.346  45.056  44.894  0.00  0.00           C  
ATOM   3931  CD2 LEU   256      38.286  45.506  43.664  0.00  0.00           C  
ATOM   3932  H   LEU   256      38.506  40.706  43.984  0.00  0.00           H  
ATOM   3933  HA  LEU   256      40.526  42.246  44.994  0.00  0.00           H  
ATOM   3934  HB2 LEU   256      39.516  43.076  43.194  0.00  0.00           H  
ATOM   3935  HB3 LEU   256      37.896  42.886  43.914  0.00  0.00           H  
ATOM   3936  HG  LEU   256      38.336  44.596  45.524  0.00  0.00           H  
ATOM   3937 1HD1 LEU   256      40.806  45.206  43.914  0.00  0.00           H  
ATOM   3938 2HD1 LEU   256      40.086  45.986  45.404  0.00  0.00           H  
ATOM   3939 3HD1 LEU   256      40.936  44.496  45.624  0.00  0.00           H  
ATOM   3940 1HD2 LEU   256      38.946  45.586  42.794  0.00  0.00           H  
ATOM   3941 2HD2 LEU   256      37.306  45.286  43.244  0.00  0.00           H  
ATOM   3942 3HD2 LEU   256      38.186  46.506  44.064  0.00  0.00           H  
ATOM   3943  N   LYS   257      37.826  41.936  46.934  0.00  0.00           N  
ATOM   3944  CA  LYS   257      37.276  42.066  48.294  0.00  0.00           C  
ATOM   3945  C   LYS   257      38.046  41.176  49.324  0.00  0.00           C  
ATOM   3946  O   LYS   257      38.256  41.746  50.344  0.00  0.00           O  
ATOM   3947  CB  LYS   257      35.826  41.626  48.314  0.00  0.00           C  
ATOM   3948  CG  LYS   257      35.026  42.756  47.684  0.00  0.00           C  
ATOM   3949  CD  LYS   257      33.486  42.526  47.804  0.00  0.00           C  
ATOM   3950  CE  LYS   257      32.856  43.726  47.164  0.00  0.00           C  
ATOM   3951  NZ  LYS   257      31.366  43.526  47.104  0.00  0.00           N1+
ATOM   3952  H   LYS   257      37.116  41.736  46.254  0.00  0.00           H  
ATOM   3953  HA  LYS   257      37.476  43.116  48.504  0.00  0.00           H  
ATOM   3954  HB2 LYS   257      35.746  40.696  47.764  0.00  0.00           H  
ATOM   3955  HB3 LYS   257      35.576  41.496  49.374  0.00  0.00           H  
ATOM   3956  HG2 LYS   257      35.246  43.716  48.144  0.00  0.00           H  
ATOM   3957  HG3 LYS   257      35.256  42.816  46.614  0.00  0.00           H  
ATOM   3958  HD2 LYS   257      33.126  41.636  47.274  0.00  0.00           H  
ATOM   3959  HD3 LYS   257      33.116  42.526  48.824  0.00  0.00           H  
ATOM   3960  HE2 LYS   257      33.086  44.656  47.694  0.00  0.00           H  
ATOM   3961  HE3 LYS   257      33.286  43.756  46.164  0.00  0.00           H  
ATOM   3962  HZ1 LYS   257      30.946  43.486  48.024  0.00  0.00           H  
ATOM   3963  HZ2 LYS   257      30.936  44.266  46.574  0.00  0.00           H  
ATOM   3964  HZ3 LYS   257      31.066  42.636  46.724  0.00  0.00           H  
ATOM   3965  N   LYS   258      38.466  39.956  48.974  0.00  0.00           N  
ATOM   3966  CA  LYS   258      39.466  39.156  49.674  0.00  0.00           C  
ATOM   3967  C   LYS   258      40.856  39.846  49.894  0.00  0.00           C  
ATOM   3968  O   LYS   258      41.276  39.986  51.034  0.00  0.00           O  
ATOM   3969  CB  LYS   258      39.636  37.786  49.024  0.00  0.00           C  
ATOM   3970  CG  LYS   258      40.476  36.736  49.674  0.00  0.00           C  
ATOM   3971  CD  LYS   258      40.116  36.496  51.164  0.00  0.00           C  
ATOM   3972  CE  LYS   258      40.626  35.086  51.594  0.00  0.00           C  
ATOM   3973  NZ  LYS   258      40.546  34.666  53.014  0.00  0.00           N1+
ATOM   3974  H   LYS   258      38.176  39.626  48.054  0.00  0.00           H  
ATOM   3975  HA  LYS   258      38.966  39.136  50.634  0.00  0.00           H  
ATOM   3976  HB2 LYS   258      38.596  37.466  48.944  0.00  0.00           H  
ATOM   3977  HB3 LYS   258      39.996  37.956  48.014  0.00  0.00           H  
ATOM   3978  HG2 LYS   258      40.316  35.796  49.154  0.00  0.00           H  
ATOM   3979  HG3 LYS   258      41.516  37.056  49.704  0.00  0.00           H  
ATOM   3980  HD2 LYS   258      40.626  37.146  51.874  0.00  0.00           H  
ATOM   3981  HD3 LYS   258      39.046  36.446  51.354  0.00  0.00           H  
ATOM   3982  HE2 LYS   258      40.036  34.306  51.114  0.00  0.00           H  
ATOM   3983  HE3 LYS   258      41.616  34.846  51.214  0.00  0.00           H  
ATOM   3984  HZ1 LYS   258      41.296  35.126  53.504  0.00  0.00           H  
ATOM   3985  HZ2 LYS   258      39.636  34.886  53.404  0.00  0.00           H  
ATOM   3986  HZ3 LYS   258      40.786  33.696  53.124  0.00  0.00           H  
ATOM   3987  N   ILE   259      41.386  40.336  48.844  0.00  0.00           N  
ATOM   3988  CA  ILE   259      42.676  41.076  48.864  0.00  0.00           C  
ATOM   3989  C   ILE   259      42.626  42.346  49.694  0.00  0.00           C  
ATOM   3990  O   ILE   259      43.426  42.446  50.644  0.00  0.00           O  
ATOM   3991  CB  ILE   259      43.316  41.136  47.484  0.00  0.00           C  
ATOM   3992  CG1 ILE   259      43.746  39.776  46.914  0.00  0.00           C  
ATOM   3993  CG2 ILE   259      44.526  42.036  47.454  0.00  0.00           C  
ATOM   3994  CD1 ILE   259      44.336  39.846  45.494  0.00  0.00           C  
ATOM   3995  H   ILE   259      40.966  40.206  47.934  0.00  0.00           H  
ATOM   3996  HA  ILE   259      43.396  40.426  49.354  0.00  0.00           H  
ATOM   3997  HB  ILE   259      42.606  41.616  46.814  0.00  0.00           H  
ATOM   3998 2HG1 ILE   259      44.596  39.366  47.464  0.00  0.00           H  
ATOM   3999 3HG1 ILE   259      42.906  39.096  46.994  0.00  0.00           H  
ATOM   4000 1HG2 ILE   259      44.956  42.236  46.474  0.00  0.00           H  
ATOM   4001 2HG2 ILE   259      44.396  43.026  47.894  0.00  0.00           H  
ATOM   4002 3HG2 ILE   259      45.356  41.576  47.994  0.00  0.00           H  
ATOM   4003 1HD1 ILE   259      43.676  40.366  44.794  0.00  0.00           H  
ATOM   4004 2HD1 ILE   259      45.336  40.266  45.614  0.00  0.00           H  
ATOM   4005 3HD1 ILE   259      44.436  38.796  45.224  0.00  0.00           H  
ATOM   4006  N   ILE   260      41.566  43.166  49.564  0.00  0.00           N  
ATOM   4007  CA  ILE   260      41.306  44.236  50.514  0.00  0.00           C  
ATOM   4008  C   ILE   260      41.276  43.656  51.914  0.00  0.00           C  
ATOM   4009  O   ILE   260      42.026  44.126  52.774  0.00  0.00           O  
ATOM   4010  CB  ILE   260      39.956  44.926  50.144  0.00  0.00           C  
ATOM   4011  CG1 ILE   260      40.176  45.706  48.804  0.00  0.00           C  
ATOM   4012  CG2 ILE   260      39.426  45.846  51.274  0.00  0.00           C  
ATOM   4013  CD1 ILE   260      38.976  46.366  48.044  0.00  0.00           C  
ATOM   4014  H   ILE   260      40.916  42.996  48.824  0.00  0.00           H  
ATOM   4015  HA  ILE   260      42.076  44.996  50.604  0.00  0.00           H  
ATOM   4016  HB  ILE   260      39.266  44.096  50.014  0.00  0.00           H  
ATOM   4017 2HG1 ILE   260      40.836  46.556  48.944  0.00  0.00           H  
ATOM   4018 3HG1 ILE   260      40.606  45.006  48.084  0.00  0.00           H  
ATOM   4019 1HG2 ILE   260      38.886  45.346  52.084  0.00  0.00           H  
ATOM   4020 2HG2 ILE   260      40.276  46.406  51.654  0.00  0.00           H  
ATOM   4021 3HG2 ILE   260      38.686  46.506  50.814  0.00  0.00           H  
ATOM   4022 1HD1 ILE   260      38.296  45.536  47.804  0.00  0.00           H  
ATOM   4023 2HD1 ILE   260      38.536  47.076  48.744  0.00  0.00           H  
ATOM   4024 3HD1 ILE   260      39.256  46.896  47.134  0.00  0.00           H  
ATOM   4025  N   GLY   261      40.556  42.566  52.124  0.00  0.00           N  
ATOM   4026  CA  GLY   261      40.426  42.016  53.484  0.00  0.00           C  
ATOM   4027  C   GLY   261      41.766  41.516  54.124  0.00  0.00           C  
ATOM   4028  O   GLY   261      41.926  41.346  55.344  0.00  0.00           O  
ATOM   4029  H   GLY   261      40.016  42.216  51.344  0.00  0.00           H  
ATOM   4030  HA2 GLY   261      39.976  42.736  54.164  0.00  0.00           H  
ATOM   4031  HA3 GLY   261      39.836  41.096  53.384  0.00  0.00           H  
ATOM   4032  N   GLN   262      42.756  41.206  53.244  0.00  0.00           N  
ATOM   4033  CA  GLN   262      44.126  40.906  53.584  0.00  0.00           C  
ATOM   4034  C   GLN   262      45.096  42.056  53.714  0.00  0.00           C  
ATOM   4035  O   GLN   262      46.036  41.916  54.414  0.00  0.00           O  
ATOM   4036  CB  GLN   262      44.716  39.886  52.524  0.00  0.00           C  
ATOM   4037  CG  GLN   262      45.956  39.146  53.004  0.00  0.00           C  
ATOM   4038  CD  GLN   262      45.656  38.396  54.284  0.00  0.00           C  
ATOM   4039  NE2 GLN   262      46.206  38.716  55.454  0.00  0.00           N  
ATOM   4040  OE1 GLN   262      44.966  37.376  54.304  0.00  0.00           O  
ATOM   4041  H   GLN   262      42.416  41.096  52.294  0.00  0.00           H  
ATOM   4042  HA  GLN   262      44.076  40.436  54.564  0.00  0.00           H  
ATOM   4043  HB2 GLN   262      44.016  39.146  52.144  0.00  0.00           H  
ATOM   4044  HB3 GLN   262      44.866  40.456  51.604  0.00  0.00           H  
ATOM   4045  HG2 GLN   262      46.366  38.436  52.284  0.00  0.00           H  
ATOM   4046  HG3 GLN   262      46.806  39.826  53.114  0.00  0.00           H  
ATOM   4047 1HE2 GLN   262      45.686  38.396  56.264  0.00  0.00           H  
ATOM   4048 2HE2 GLN   262      46.786  39.536  55.454  0.00  0.00           H  
ATOM   4049  N   VAL   263      44.956  43.156  52.884  0.00  0.00           N  
ATOM   4050  CA  VAL   263      45.826  44.376  53.114  0.00  0.00           C  
ATOM   4051  C   VAL   263      45.286  45.446  54.104  0.00  0.00           C  
ATOM   4052  O   VAL   263      46.106  46.206  54.614  0.00  0.00           O  
ATOM   4053  CB  VAL   263      46.046  45.106  51.724  0.00  0.00           C  
ATOM   4054  CG1 VAL   263      46.516  44.166  50.584  0.00  0.00           C  
ATOM   4055  CG2 VAL   263      44.836  45.856  51.174  0.00  0.00           C  
ATOM   4056  H   VAL   263      44.096  43.216  52.354  0.00  0.00           H  
ATOM   4057  HA  VAL   263      46.756  43.946  53.494  0.00  0.00           H  
ATOM   4058  HB  VAL   263      46.886  45.766  51.924  0.00  0.00           H  
ATOM   4059 1HG1 VAL   263      46.966  44.776  49.814  0.00  0.00           H  
ATOM   4060 2HG1 VAL   263      47.126  43.336  50.954  0.00  0.00           H  
ATOM   4061 3HG1 VAL   263      45.666  43.746  50.044  0.00  0.00           H  
ATOM   4062 1HG2 VAL   263      44.586  46.706  51.804  0.00  0.00           H  
ATOM   4063 2HG2 VAL   263      44.996  46.196  50.154  0.00  0.00           H  
ATOM   4064 3HG2 VAL   263      44.026  45.126  51.204  0.00  0.00           H  
ATOM   4065  N   ARG   264      44.036  45.546  54.374  0.00  0.00           N  
ATOM   4066  CA  ARG   264      43.356  46.686  55.024  0.00  0.00           C  
ATOM   4067  C   ARG   264      43.896  47.216  56.354  0.00  0.00           C  
ATOM   4068  O   ARG   264      44.026  48.446  56.494  0.00  0.00           O  
ATOM   4069  CB  ARG   264      41.816  46.376  55.194  0.00  0.00           C  
ATOM   4070  CG  ARG   264      41.006  47.576  55.574  0.00  0.00           C  
ATOM   4071  CD  ARG   264      39.486  47.236  55.414  0.00  0.00           C  
ATOM   4072  NE  ARG   264      38.696  48.456  55.574  0.00  0.00           N  
ATOM   4073  CZ  ARG   264      37.476  48.606  56.014  0.00  0.00           C  
ATOM   4074  NH1 ARG   264      36.626  47.576  56.074  0.00  0.00           N1+
ATOM   4075  NH2 ARG   264      37.096  49.846  56.394  0.00  0.00           N  
ATOM   4076  H   ARG   264      43.446  44.856  53.934  0.00  0.00           H  
ATOM   4077  HA  ARG   264      43.496  47.536  54.364  0.00  0.00           H  
ATOM   4078  HB2 ARG   264      41.406  46.006  54.254  0.00  0.00           H  
ATOM   4079  HB3 ARG   264      41.676  45.616  55.954  0.00  0.00           H  
ATOM   4080  HG2 ARG   264      41.206  47.766  56.624  0.00  0.00           H  
ATOM   4081  HG3 ARG   264      41.326  48.346  54.864  0.00  0.00           H  
ATOM   4082  HD2 ARG   264      39.286  46.776  54.454  0.00  0.00           H  
ATOM   4083  HD3 ARG   264      39.226  46.566  56.234  0.00  0.00           H  
ATOM   4084  HE  ARG   264      39.136  49.356  55.434  0.00  0.00           H  
ATOM   4085 1HH1 ARG   264      36.906  46.656  55.774  0.00  0.00           H  
ATOM   4086 2HH1 ARG   264      35.646  47.716  56.294  0.00  0.00           H  
ATOM   4087 1HH2 ARG   264      37.706  50.636  56.244  0.00  0.00           H  
ATOM   4088 2HH2 ARG   264      36.146  50.106  56.644  0.00  0.00           H  
ATOM   4089  N   ASP   265      44.306  46.366  57.264  0.00  0.00           N  
ATOM   4090  CA  ASP   265      44.756  46.736  58.624  0.00  0.00           C  
ATOM   4091  C   ASP   265      46.036  47.556  58.594  0.00  0.00           C  
ATOM   4092  O   ASP   265      46.436  47.956  59.644  0.00  0.00           O  
ATOM   4093  CB  ASP   265      44.886  45.396  59.394  0.00  0.00           C  
ATOM   4094  CG  ASP   265      45.026  45.686  60.914  0.00  0.00           C  
ATOM   4095  OD1 ASP   265      44.106  45.986  61.654  0.00  0.00           O  
ATOM   4096  OD2 ASP   265      46.106  45.336  61.464  0.00  0.00           O1-
ATOM   4097  H   ASP   265      44.486  45.386  57.074  0.00  0.00           H  
ATOM   4098  HA  ASP   265      43.946  47.366  58.974  0.00  0.00           H  
ATOM   4099  HB2 ASP   265      43.976  44.806  59.284  0.00  0.00           H  
ATOM   4100  HB3 ASP   265      45.736  44.856  58.984  0.00  0.00           H  
ATOM   4101  N   GLN   266      46.716  47.716  57.454  0.00  0.00           N  
ATOM   4102  CA  GLN   266      47.946  48.536  57.274  0.00  0.00           C  
ATOM   4103  C   GLN   266      47.716  50.026  57.024  0.00  0.00           C  
ATOM   4104  O   GLN   266      48.696  50.656  56.654  0.00  0.00           O  
ATOM   4105  CB  GLN   266      48.686  47.846  56.134  0.00  0.00           C  
ATOM   4106  CG  GLN   266      49.236  46.526  56.634  0.00  0.00           C  
ATOM   4107  CD  GLN   266      50.016  45.766  55.574  0.00  0.00           C  
ATOM   4108  NE2 GLN   266      49.446  45.586  54.394  0.00  0.00           N  
ATOM   4109  OE1 GLN   266      51.226  45.516  55.704  0.00  0.00           O  
ATOM   4110  H   GLN   266      46.296  47.186  56.704  0.00  0.00           H  
ATOM   4111  HA  GLN   266      48.606  48.436  58.134  0.00  0.00           H  
ATOM   4112  HB2 GLN   266      48.006  47.706  55.294  0.00  0.00           H  
ATOM   4113  HB3 GLN   266      49.566  48.406  55.804  0.00  0.00           H  
ATOM   4114  HG2 GLN   266      49.916  46.686  57.474  0.00  0.00           H  
ATOM   4115  HG3 GLN   266      48.356  45.926  56.874  0.00  0.00           H  
ATOM   4116 1HE2 GLN   266      49.956  44.986  53.754  0.00  0.00           H  
ATOM   4117 2HE2 GLN   266      48.516  45.956  54.234  0.00  0.00           H  
ATOM   4118  N   ALA   267      46.516  50.576  57.184  0.00  0.00           N  
ATOM   4119  CA  ALA   267      46.036  51.866  56.644  0.00  0.00           C  
ATOM   4120  C   ALA   267      44.996  52.566  57.504  0.00  0.00           C  
ATOM   4121  O   ALA   267      44.546  52.026  58.504  0.00  0.00           O  
ATOM   4122  CB  ALA   267      45.346  51.576  55.294  0.00  0.00           C  
ATOM   4123  H   ALA   267      45.776  49.926  57.434  0.00  0.00           H  
ATOM   4124  HA  ALA   267      46.886  52.436  56.304  0.00  0.00           H  
ATOM   4125  HB1 ALA   267      44.506  50.896  55.424  0.00  0.00           H  
ATOM   4126  HB2 ALA   267      44.886  52.446  54.824  0.00  0.00           H  
ATOM   4127  HB3 ALA   267      46.036  51.176  54.554  0.00  0.00           H  
ATOM   4128  N   GLU   268      44.826  53.866  57.154  0.00  0.00           N  
ATOM   4129  CA  GLU   268      43.886  54.756  57.874  0.00  0.00           C  
ATOM   4130  C   GLU   268      42.516  54.856  57.094  0.00  0.00           C  
ATOM   4131  O   GLU   268      41.536  54.256  57.454  0.00  0.00           O  
ATOM   4132  CB  GLU   268      44.466  56.066  58.274  0.00  0.00           C  
ATOM   4133  CG  GLU   268      43.606  56.896  59.194  0.00  0.00           C  
ATOM   4134  CD  GLU   268      43.576  56.256  60.614  0.00  0.00           C  
ATOM   4135  OE1 GLU   268      42.596  55.596  61.014  0.00  0.00           O  
ATOM   4136  OE2 GLU   268      44.626  56.446  61.284  0.00  0.00           O1-
ATOM   4137  H   GLU   268      45.396  54.286  56.424  0.00  0.00           H  
ATOM   4138  HA  GLU   268      43.646  54.286  58.834  0.00  0.00           H  
ATOM   4139  HB2 GLU   268      45.366  55.786  58.814  0.00  0.00           H  
ATOM   4140  HB3 GLU   268      44.776  56.676  57.424  0.00  0.00           H  
ATOM   4141  HG2 GLU   268      44.026  57.886  59.324  0.00  0.00           H  
ATOM   4142  HG3 GLU   268      42.616  56.986  58.744  0.00  0.00           H  
ATOM   4143  N   HIE   269      42.516  55.456  55.814  0.00  0.00           N  
ATOM   4144  CA  HIE   269      41.386  55.436  54.924  0.00  0.00           C  
ATOM   4145  C   HIE   269      41.096  54.176  54.034  0.00  0.00           C  
ATOM   4146  O   HIE   269      42.026  53.526  53.524  0.00  0.00           O  
ATOM   4147  CB  HIE   269      41.626  56.706  54.034  0.00  0.00           C  
ATOM   4148  CG  HIE   269      40.386  57.266  53.504  0.00  0.00           C  
ATOM   4149  CD2 HIE   269      39.776  58.366  53.984  0.00  0.00           C  
ATOM   4150  ND1 HIE   269      39.636  56.646  52.524  0.00  0.00           N  
ATOM   4151  CE1 HIE   269      38.486  57.376  52.434  0.00  0.00           C  
ATOM   4152  NE2 HIE   269      38.606  58.456  53.294  0.00  0.00           N  
ATOM   4153  H   HIE   269      43.406  55.706  55.404  0.00  0.00           H  
ATOM   4154  HA  HIE   269      40.536  55.666  55.564  0.00  0.00           H  
ATOM   4155  HB2 HIE   269      42.016  57.496  54.664  0.00  0.00           H  
ATOM   4156  HB3 HIE   269      42.366  56.466  53.264  0.00  0.00           H  
ATOM   4157  HD2 HIE   269      40.096  59.066  54.734  0.00  0.00           H  
ATOM   4158  HE1 HIE   269      37.596  57.126  51.874  0.00  0.00           H  
ATOM   4159  HE2 HIE   269      37.926  59.196  53.384  0.00  0.00           H  
ATOM   4160  N   LEU   270      39.836  53.946  53.714  0.00  0.00           N  
ATOM   4161  CA  LEU   270      39.396  52.896  52.724  0.00  0.00           C  
ATOM   4162  C   LEU   270      40.116  52.966  51.334  0.00  0.00           C  
ATOM   4163  O   LEU   270      40.506  51.976  50.804  0.00  0.00           O  
ATOM   4164  CB  LEU   270      37.826  52.906  52.534  0.00  0.00           C  
ATOM   4165  CG  LEU   270      37.336  51.686  51.704  0.00  0.00           C  
ATOM   4166  CD1 LEU   270      37.756  50.306  52.284  0.00  0.00           C  
ATOM   4167  CD2 LEU   270      35.796  51.896  51.424  0.00  0.00           C  
ATOM   4168  H   LEU   270      39.116  54.356  54.284  0.00  0.00           H  
ATOM   4169  HA  LEU   270      39.656  51.926  53.144  0.00  0.00           H  
ATOM   4170  HB2 LEU   270      37.436  52.836  53.554  0.00  0.00           H  
ATOM   4171  HB3 LEU   270      37.526  53.876  52.144  0.00  0.00           H  
ATOM   4172  HG  LEU   270      37.846  51.836  50.754  0.00  0.00           H  
ATOM   4173 1HD1 LEU   270      37.316  49.506  51.694  0.00  0.00           H  
ATOM   4174 2HD1 LEU   270      38.836  50.236  52.174  0.00  0.00           H  
ATOM   4175 3HD1 LEU   270      37.456  50.266  53.334  0.00  0.00           H  
ATOM   4176 1HD2 LEU   270      35.176  51.886  52.324  0.00  0.00           H  
ATOM   4177 2HD2 LEU   270      35.626  52.846  50.924  0.00  0.00           H  
ATOM   4178 3HD2 LEU   270      35.406  51.156  50.724  0.00  0.00           H  
ATOM   4179  N   LYS   271      40.216  54.126  50.754  0.00  0.00           N  
ATOM   4180  CA  LYS   271      40.786  54.456  49.444  0.00  0.00           C  
ATOM   4181  C   LYS   271      42.276  54.146  49.434  0.00  0.00           C  
ATOM   4182  O   LYS   271      42.826  53.566  48.514  0.00  0.00           O  
ATOM   4183  CB  LYS   271      40.576  55.986  49.134  0.00  0.00           C  
ATOM   4184  CG  LYS   271      41.586  56.876  49.844  0.00  0.00           C  
ATOM   4185  CD  LYS   271      41.076  58.296  49.904  0.00  0.00           C  
ATOM   4186  CE  LYS   271      42.086  59.136  50.664  0.00  0.00           C  
ATOM   4187  NZ  LYS   271      41.866  60.596  50.404  0.00  0.00           N1+
ATOM   4188  H   LYS   271      39.816  54.926  51.224  0.00  0.00           H  
ATOM   4189  HA  LYS   271      40.286  53.826  48.704  0.00  0.00           H  
ATOM   4190  HB2 LYS   271      40.616  56.136  48.054  0.00  0.00           H  
ATOM   4191  HB3 LYS   271      39.566  56.246  49.464  0.00  0.00           H  
ATOM   4192  HG2 LYS   271      41.596  56.466  50.854  0.00  0.00           H  
ATOM   4193  HG3 LYS   271      42.616  56.906  49.484  0.00  0.00           H  
ATOM   4194  HD2 LYS   271      40.966  58.636  48.874  0.00  0.00           H  
ATOM   4195  HD3 LYS   271      40.086  58.416  50.334  0.00  0.00           H  
ATOM   4196  HE2 LYS   271      42.006  58.946  51.734  0.00  0.00           H  
ATOM   4197  HE3 LYS   271      43.096  59.026  50.264  0.00  0.00           H  
ATOM   4198  HZ1 LYS   271      41.796  60.866  49.434  0.00  0.00           H  
ATOM   4199  HZ2 LYS   271      40.996  60.836  50.844  0.00  0.00           H  
ATOM   4200  HZ3 LYS   271      42.566  61.236  50.754  0.00  0.00           H  
ATOM   4201  N   THR   272      42.956  54.246  50.584  0.00  0.00           N  
ATOM   4202  CA  THR   272      44.286  53.626  50.684  0.00  0.00           C  
ATOM   4203  C   THR   272      44.136  52.126  50.694  0.00  0.00           C  
ATOM   4204  O   THR   272      44.796  51.456  49.874  0.00  0.00           O  
ATOM   4205  CB  THR   272      44.896  54.136  51.994  0.00  0.00           C  
ATOM   4206  CG2 THR   272      46.356  53.536  52.244  0.00  0.00           C  
ATOM   4207  OG1 THR   272      44.906  55.556  51.994  0.00  0.00           O  
ATOM   4208  H   THR   272      42.526  54.676  51.384  0.00  0.00           H  
ATOM   4209  HA  THR   272      44.956  53.986  49.894  0.00  0.00           H  
ATOM   4210  HB  THR   272      44.326  53.776  52.854  0.00  0.00           H  
ATOM   4211  HG1 THR   272      45.026  55.876  52.894  0.00  0.00           H  
ATOM   4212 1HG2 THR   272      46.966  53.686  51.354  0.00  0.00           H  
ATOM   4213 2HG2 THR   272      46.686  53.946  53.204  0.00  0.00           H  
ATOM   4214 3HG2 THR   272      46.246  52.466  52.404  0.00  0.00           H  
ATOM   4215  N   ALA   273      43.236  51.566  51.504  0.00  0.00           N  
ATOM   4216  CA  ALA   273      42.986  50.116  51.554  0.00  0.00           C  
ATOM   4217  C   ALA   273      42.646  49.426  50.214  0.00  0.00           C  
ATOM   4218  O   ALA   273      43.276  48.396  49.874  0.00  0.00           O  
ATOM   4219  CB  ALA   273      42.106  49.796  52.714  0.00  0.00           C  
ATOM   4220  H   ALA   273      42.606  52.136  52.044  0.00  0.00           H  
ATOM   4221  HA  ALA   273      43.916  49.616  51.834  0.00  0.00           H  
ATOM   4222  HB1 ALA   273      41.166  50.346  52.684  0.00  0.00           H  
ATOM   4223  HB2 ALA   273      41.956  48.726  52.814  0.00  0.00           H  
ATOM   4224  HB3 ALA   273      42.616  50.176  53.604  0.00  0.00           H  
ATOM   4225  N   VAL   274      41.816  50.046  49.424  0.00  0.00           N  
ATOM   4226  CA  VAL   274      41.506  49.736  47.954  0.00  0.00           C  
ATOM   4227  C   VAL   274      42.766  49.786  47.084  0.00  0.00           C  
ATOM   4228  O   VAL   274      42.856  48.896  46.204  0.00  0.00           O  
ATOM   4229  CB  VAL   274      40.466  50.726  47.314  0.00  0.00           C  
ATOM   4230  CG1 VAL   274      40.316  50.656  45.804  0.00  0.00           C  
ATOM   4231  CG2 VAL   274      39.096  50.466  48.004  0.00  0.00           C  
ATOM   4232  H   VAL   274      41.296  50.796  49.854  0.00  0.00           H  
ATOM   4233  HA  VAL   274      41.046  48.756  47.814  0.00  0.00           H  
ATOM   4234  HB  VAL   274      40.736  51.756  47.564  0.00  0.00           H  
ATOM   4235 1HG1 VAL   274      39.586  51.366  45.394  0.00  0.00           H  
ATOM   4236 2HG1 VAL   274      41.276  50.736  45.304  0.00  0.00           H  
ATOM   4237 3HG1 VAL   274      39.976  49.646  45.554  0.00  0.00           H  
ATOM   4238 1HG2 VAL   274      39.226  50.906  48.994  0.00  0.00           H  
ATOM   4239 2HG2 VAL   274      38.326  50.956  47.414  0.00  0.00           H  
ATOM   4240 3HG2 VAL   274      38.796  49.426  48.034  0.00  0.00           H  
ATOM   4241  N   GLN   275      43.656  50.816  47.244  0.00  0.00           N  
ATOM   4242  CA  GLN   275      44.746  50.966  46.324  0.00  0.00           C  
ATOM   4243  C   GLN   275      45.876  50.026  46.624  0.00  0.00           C  
ATOM   4244  O   GLN   275      46.646  49.616  45.764  0.00  0.00           O  
ATOM   4245  CB  GLN   275      45.166  52.476  46.214  0.00  0.00           C  
ATOM   4246  CG  GLN   275      46.236  52.836  45.214  0.00  0.00           C  
ATOM   4247  CD  GLN   275      45.916  52.286  43.814  0.00  0.00           C  
ATOM   4248  NE2 GLN   275      46.596  51.246  43.264  0.00  0.00           N  
ATOM   4249  OE1 GLN   275      45.006  52.766  43.134  0.00  0.00           O  
ATOM   4250  H   GLN   275      43.496  51.436  48.024  0.00  0.00           H  
ATOM   4251  HA  GLN   275      44.436  50.566  45.364  0.00  0.00           H  
ATOM   4252  HB2 GLN   275      44.316  53.096  45.924  0.00  0.00           H  
ATOM   4253  HB3 GLN   275      45.446  52.836  47.204  0.00  0.00           H  
ATOM   4254  HG2 GLN   275      46.226  53.926  45.204  0.00  0.00           H  
ATOM   4255  HG3 GLN   275      47.236  52.496  45.484  0.00  0.00           H  
ATOM   4256 1HE2 GLN   275      46.246  50.996  42.344  0.00  0.00           H  
ATOM   4257 2HE2 GLN   275      47.286  50.806  43.854  0.00  0.00           H  
ATOM   4258  N   MET   276      46.046  49.726  47.914  0.00  0.00           N  
ATOM   4259  CA  MET   276      46.876  48.636  48.374  0.00  0.00           C  
ATOM   4260  C   MET   276      46.456  47.346  47.744  0.00  0.00           C  
ATOM   4261  O   MET   276      47.226  46.536  47.254  0.00  0.00           O  
ATOM   4262  CB  MET   276      46.776  48.516  49.894  0.00  0.00           C  
ATOM   4263  CG  MET   276      47.746  49.486  50.664  0.00  0.00           C  
ATOM   4264  SD  MET   276      47.786  49.106  52.394  0.00  0.00           S  
ATOM   4265  CE  MET   276      48.686  50.666  52.974  0.00  0.00           C  
ATOM   4266  H   MET   276      45.466  50.186  48.604  0.00  0.00           H  
ATOM   4267  HA  MET   276      47.886  48.846  48.034  0.00  0.00           H  
ATOM   4268  HB2 MET   276      45.756  48.606  50.264  0.00  0.00           H  
ATOM   4269  HB3 MET   276      47.136  47.526  50.174  0.00  0.00           H  
ATOM   4270  HG2 MET   276      48.766  49.416  50.274  0.00  0.00           H  
ATOM   4271  HG3 MET   276      47.486  50.536  50.524  0.00  0.00           H  
ATOM   4272  HE1 MET   276      47.926  51.446  52.914  0.00  0.00           H  
ATOM   4273  HE2 MET   276      49.116  50.476  53.964  0.00  0.00           H  
ATOM   4274  HE3 MET   276      49.496  50.896  52.284  0.00  0.00           H  
ATOM   4275  N   ALA   277      45.126  47.136  47.714  0.00  0.00           N  
ATOM   4276  CA  ALA   277      44.716  45.826  47.234  0.00  0.00           C  
ATOM   4277  C   ALA   277      44.826  45.786  45.734  0.00  0.00           C  
ATOM   4278  O   ALA   277      45.266  44.736  45.224  0.00  0.00           O  
ATOM   4279  CB  ALA   277      43.266  45.536  47.704  0.00  0.00           C  
ATOM   4280  H   ALA   277      44.486  47.666  48.284  0.00  0.00           H  
ATOM   4281  HA  ALA   277      45.366  45.066  47.674  0.00  0.00           H  
ATOM   4282  HB1 ALA   277      42.656  46.316  47.264  0.00  0.00           H  
ATOM   4283  HB2 ALA   277      42.956  44.606  47.224  0.00  0.00           H  
ATOM   4284  HB3 ALA   277      43.166  45.446  48.784  0.00  0.00           H  
ATOM   4285  N   VAL   278      44.536  46.896  44.994  0.00  0.00           N  
ATOM   4286  CA  VAL   278      44.576  47.036  43.504  0.00  0.00           C  
ATOM   4287  C   VAL   278      46.046  46.796  43.074  0.00  0.00           C  
ATOM   4288  O   VAL   278      46.326  46.096  42.134  0.00  0.00           O  
ATOM   4289  CB  VAL   278      43.946  48.396  43.044  0.00  0.00           C  
ATOM   4290  CG1 VAL   278      44.526  48.946  41.724  0.00  0.00           C  
ATOM   4291  CG2 VAL   278      42.456  48.056  42.854  0.00  0.00           C  
ATOM   4292  H   VAL   278      44.226  47.696  45.524  0.00  0.00           H  
ATOM   4293  HA  VAL   278      43.976  46.246  43.044  0.00  0.00           H  
ATOM   4294  HB  VAL   278      44.086  49.146  43.814  0.00  0.00           H  
ATOM   4295 1HG1 VAL   278      44.426  48.296  40.854  0.00  0.00           H  
ATOM   4296 2HG1 VAL   278      43.916  49.796  41.434  0.00  0.00           H  
ATOM   4297 3HG1 VAL   278      45.566  49.236  41.874  0.00  0.00           H  
ATOM   4298 1HG2 VAL   278      41.836  48.966  42.874  0.00  0.00           H  
ATOM   4299 2HG2 VAL   278      42.256  47.636  41.874  0.00  0.00           H  
ATOM   4300 3HG2 VAL   278      42.016  47.516  43.704  0.00  0.00           H  
ATOM   4301  N   PHE   279      46.976  47.396  43.834  0.00  0.00           N  
ATOM   4302  CA  PHE   279      48.446  47.096  43.664  0.00  0.00           C  
ATOM   4303  C   PHE   279      48.816  45.606  43.634  0.00  0.00           C  
ATOM   4304  O   PHE   279      49.486  45.176  42.714  0.00  0.00           O  
ATOM   4305  CB  PHE   279      49.276  47.866  44.724  0.00  0.00           C  
ATOM   4306  CG  PHE   279      50.696  47.526  44.774  0.00  0.00           C  
ATOM   4307  CD1 PHE   279      51.586  48.126  43.854  0.00  0.00           C  
ATOM   4308  CD2 PHE   279      51.236  46.666  45.744  0.00  0.00           C  
ATOM   4309  CE1 PHE   279      52.966  47.876  43.944  0.00  0.00           C  
ATOM   4310  CE2 PHE   279      52.626  46.326  45.784  0.00  0.00           C  
ATOM   4311  CZ  PHE   279      53.486  47.006  44.904  0.00  0.00           C  
ATOM   4312  H   PHE   279      46.606  47.836  44.664  0.00  0.00           H  
ATOM   4313  HA  PHE   279      48.776  47.556  42.734  0.00  0.00           H  
ATOM   4314  HB2 PHE   279      49.236  48.946  44.584  0.00  0.00           H  
ATOM   4315  HB3 PHE   279      48.806  47.686  45.694  0.00  0.00           H  
ATOM   4316  HD1 PHE   279      51.216  48.796  43.094  0.00  0.00           H  
ATOM   4317  HD2 PHE   279      50.556  46.326  46.514  0.00  0.00           H  
ATOM   4318  HE1 PHE   279      53.696  48.276  43.254  0.00  0.00           H  
ATOM   4319  HE2 PHE   279      52.976  45.626  46.534  0.00  0.00           H  
ATOM   4320  HZ  PHE   279      54.566  46.926  44.874  0.00  0.00           H  
ATOM   4321  N   ILE   280      48.386  44.876  44.694  0.00  0.00           N  
ATOM   4322  CA  ILE   280      48.676  43.446  44.824  0.00  0.00           C  
ATOM   4323  C   ILE   280      47.896  42.606  43.814  0.00  0.00           C  
ATOM   4324  O   ILE   280      48.486  41.706  43.254  0.00  0.00           O  
ATOM   4325  CB  ILE   280      48.576  42.976  46.274  0.00  0.00           C  
ATOM   4326  CG1 ILE   280      49.626  43.706  47.074  0.00  0.00           C  
ATOM   4327  CG2 ILE   280      48.716  41.436  46.364  0.00  0.00           C  
ATOM   4328  CD1 ILE   280      49.836  43.356  48.564  0.00  0.00           C  
ATOM   4329  H   ILE   280      47.836  45.326  45.414  0.00  0.00           H  
ATOM   4330  HA  ILE   280      49.696  43.246  44.514  0.00  0.00           H  
ATOM   4331  HB  ILE   280      47.616  43.266  46.724  0.00  0.00           H  
ATOM   4332 2HG1 ILE   280      50.616  43.676  46.634  0.00  0.00           H  
ATOM   4333 3HG1 ILE   280      49.216  44.706  47.194  0.00  0.00           H  
ATOM   4334 1HG2 ILE   280      47.956  40.876  45.824  0.00  0.00           H  
ATOM   4335 2HG2 ILE   280      49.726  41.156  46.094  0.00  0.00           H  
ATOM   4336 3HG2 ILE   280      48.426  41.156  47.384  0.00  0.00           H  
ATOM   4337 1HD1 ILE   280      48.896  42.956  48.944  0.00  0.00           H  
ATOM   4338 2HD1 ILE   280      50.686  42.676  48.554  0.00  0.00           H  
ATOM   4339 3HD1 ILE   280      50.066  44.296  49.064  0.00  0.00           H  
ATOM   4340  N   HIE   281      46.666  43.016  43.364  0.00  0.00           N  
ATOM   4341  CA  HIE   281      45.836  42.496  42.254  0.00  0.00           C  
ATOM   4342  C   HIE   281      46.456  42.656  40.854  0.00  0.00           C  
ATOM   4343  O   HIE   281      46.326  41.816  39.994  0.00  0.00           O  
ATOM   4344  CB  HIE   281      44.386  42.936  42.364  0.00  0.00           C  
ATOM   4345  CG  HIE   281      43.346  42.136  41.784  0.00  0.00           C  
ATOM   4346  CD2 HIE   281      42.046  42.186  42.134  0.00  0.00           C  
ATOM   4347  ND1 HIE   281      43.526  40.966  41.084  0.00  0.00           N  
ATOM   4348  CE1 HIE   281      42.326  40.406  40.964  0.00  0.00           C  
ATOM   4349  NE2 HIE   281      41.406  41.186  41.454  0.00  0.00           N  
ATOM   4350  H   HIE   281      46.286  43.836  43.814  0.00  0.00           H  
ATOM   4351  HA  HIE   281      45.816  41.426  42.414  0.00  0.00           H  
ATOM   4352  HB2 HIE   281      44.166  43.056  43.424  0.00  0.00           H  
ATOM   4353  HB3 HIE   281      44.446  43.876  41.814  0.00  0.00           H  
ATOM   4354  HD2 HIE   281      41.696  42.836  42.924  0.00  0.00           H  
ATOM   4355  HE1 HIE   281      42.226  39.486  40.414  0.00  0.00           H  
ATOM   4356  HE2 HIE   281      40.456  40.866  41.564  0.00  0.00           H  
ATOM   4357  N   ASN   282      47.246  43.736  40.704  0.00  0.00           N  
ATOM   4358  CA  ASN   282      48.176  44.026  39.574  0.00  0.00           C  
ATOM   4359  C   ASN   282      49.596  43.306  39.764  0.00  0.00           C  
ATOM   4360  O   ASN   282      50.146  42.916  38.764  0.00  0.00           O  
ATOM   4361  CB  ASN   282      48.296  45.516  39.324  0.00  0.00           C  
ATOM   4362  CG  ASN   282      46.996  46.196  39.014  0.00  0.00           C  
ATOM   4363  ND2 ASN   282      46.696  47.426  39.254  0.00  0.00           N  
ATOM   4364  OD1 ASN   282      46.086  45.536  38.424  0.00  0.00           O  
ATOM   4365  H   ASN   282      47.196  44.426  41.434  0.00  0.00           H  
ATOM   4366  HA  ASN   282      47.756  43.526  38.694  0.00  0.00           H  
ATOM   4367  HB2 ASN   282      48.816  46.036  40.134  0.00  0.00           H  
ATOM   4368  HB3 ASN   282      48.886  45.646  38.414  0.00  0.00           H  
ATOM   4369 1HD2 ASN   282      45.746  47.726  39.094  0.00  0.00           H  
ATOM   4370 2HD2 ASN   282      47.266  48.106  39.744  0.00  0.00           H  
ATOM   4371  N   LYS   283      50.146  43.076  41.014  0.00  0.00           N  
ATOM   4372  CA  LYS   283      51.466  42.556  41.264  0.00  0.00           C  
ATOM   4373  C   LYS   283      51.496  41.026  40.924  0.00  0.00           C  
ATOM   4374  O   LYS   283      52.546  40.536  40.604  0.00  0.00           O  
ATOM   4375  CB  LYS   283      51.876  42.896  42.734  0.00  0.00           C  
ATOM   4376  CG  LYS   283      53.356  42.596  42.944  0.00  0.00           C  
ATOM   4377  CD  LYS   283      53.816  42.646  44.384  0.00  0.00           C  
ATOM   4378  CE  LYS   283      55.336  42.266  44.684  0.00  0.00           C  
ATOM   4379  NZ  LYS   283      56.436  43.116  44.094  0.00  0.00           N1+
ATOM   4380  H   LYS   283      49.676  43.426  41.834  0.00  0.00           H  
ATOM   4381  HA  LYS   283      52.196  42.996  40.584  0.00  0.00           H  
ATOM   4382  HB2 LYS   283      51.656  43.926  43.004  0.00  0.00           H  
ATOM   4383  HB3 LYS   283      51.216  42.306  43.364  0.00  0.00           H  
ATOM   4384  HG2 LYS   283      53.526  41.556  42.654  0.00  0.00           H  
ATOM   4385  HG3 LYS   283      54.006  43.126  42.254  0.00  0.00           H  
ATOM   4386  HD2 LYS   283      53.706  43.666  44.764  0.00  0.00           H  
ATOM   4387  HD3 LYS   283      53.216  41.946  44.964  0.00  0.00           H  
ATOM   4388  HE2 LYS   283      55.576  42.406  45.734  0.00  0.00           H  
ATOM   4389  HE3 LYS   283      55.466  41.266  44.274  0.00  0.00           H  
ATOM   4390  HZ1 LYS   283      56.466  43.166  43.084  0.00  0.00           H  
ATOM   4391  HZ2 LYS   283      56.486  44.076  44.394  0.00  0.00           H  
ATOM   4392  HZ3 LYS   283      57.266  42.596  44.324  0.00  0.00           H  
ATOM   4393  N   LYS   284      50.356  40.296  40.974  0.00  0.00           N  
ATOM   4394  CA  LYS   284      50.316  38.846  40.684  0.00  0.00           C  
ATOM   4395  C   LYS   284      51.036  38.336  39.434  0.00  0.00           C  
ATOM   4396  O   LYS   284      50.986  39.006  38.364  0.00  0.00           O  
ATOM   4397  CB  LYS   284      48.826  38.476  40.644  0.00  0.00           C  
ATOM   4398  CG  LYS   284      48.066  38.906  39.334  0.00  0.00           C  
ATOM   4399  CD  LYS   284      46.536  38.786  39.484  0.00  0.00           C  
ATOM   4400  CE  LYS   284      45.746  39.266  38.194  0.00  0.00           C  
ATOM   4401  NZ  LYS   284      44.356  39.676  38.514  0.00  0.00           N1+
ATOM   4402  H   LYS   284      49.576  40.726  41.454  0.00  0.00           H  
ATOM   4403  HA  LYS   284      50.836  38.396  41.534  0.00  0.00           H  
ATOM   4404  HB2 LYS   284      48.716  37.406  40.754  0.00  0.00           H  
ATOM   4405  HB3 LYS   284      48.366  38.886  41.544  0.00  0.00           H  
ATOM   4406  HG2 LYS   284      48.376  39.916  39.064  0.00  0.00           H  
ATOM   4407  HG3 LYS   284      48.376  38.226  38.544  0.00  0.00           H  
ATOM   4408  HD2 LYS   284      46.376  37.726  39.654  0.00  0.00           H  
ATOM   4409  HD3 LYS   284      46.166  39.206  40.424  0.00  0.00           H  
ATOM   4410  HE2 LYS   284      46.266  40.176  37.894  0.00  0.00           H  
ATOM   4411  HE3 LYS   284      45.776  38.576  37.354  0.00  0.00           H  
ATOM   4412  HZ1 LYS   284      43.866  38.816  38.724  0.00  0.00           H  
ATOM   4413  HZ2 LYS   284      44.426  40.366  39.244  0.00  0.00           H  
ATOM   4414  HZ3 LYS   284      43.866  40.006  37.694  0.00  0.00           H  
ATOM   4415  N   ARG   285      51.566  37.146  39.454  0.00  0.00           N  
ATOM   4416  CA  ARG   285      52.086  36.536  38.234  0.00  0.00           C  
ATOM   4417  C   ARG   285      50.936  36.326  37.174  0.00  0.00           C  
ATOM   4418  O   ARG   285      51.086  36.736  36.024  0.00  0.00           O  
ATOM   4419  CB  ARG   285      52.936  35.306  38.634  0.00  0.00           C  
ATOM   4420  CG  ARG   285      53.856  34.746  37.524  0.00  0.00           C  
ATOM   4421  CD  ARG   285      54.576  33.526  38.084  0.00  0.00           C  
ATOM   4422  NE  ARG   285      55.166  32.686  37.004  0.00  0.00           N  
ATOM   4423  CZ  ARG   285      56.386  32.786  36.434  0.00  0.00           C  
ATOM   4424  NH1 ARG   285      57.296  33.686  36.764  0.00  0.00           N1+
ATOM   4425  NH2 ARG   285      56.816  31.806  35.614  0.00  0.00           N  
ATOM   4426  H   ARG   285      51.536  36.646  40.334  0.00  0.00           H  
ATOM   4427  HA  ARG   285      52.746  37.306  37.834  0.00  0.00           H  
ATOM   4428  HB2 ARG   285      53.556  35.396  39.524  0.00  0.00           H  
ATOM   4429  HB3 ARG   285      52.216  34.506  38.834  0.00  0.00           H  
ATOM   4430  HG2 ARG   285      53.116  34.466  36.774  0.00  0.00           H  
ATOM   4431  HG3 ARG   285      54.566  35.506  37.174  0.00  0.00           H  
ATOM   4432  HD2 ARG   285      55.396  33.856  38.714  0.00  0.00           H  
ATOM   4433  HD3 ARG   285      53.996  33.026  38.864  0.00  0.00           H  
ATOM   4434  HE  ARG   285      54.466  32.056  36.634  0.00  0.00           H  
ATOM   4435 1HH1 ARG   285      57.046  34.496  37.314  0.00  0.00           H  
ATOM   4436 2HH1 ARG   285      58.146  33.676  36.214  0.00  0.00           H  
ATOM   4437 1HH2 ARG   285      56.126  31.146  35.294  0.00  0.00           H  
ATOM   4438 2HH2 ARG   285      57.736  31.926  35.214  0.00  0.00           H  
ATOM   4439  N   LYS   286      49.846  35.616  37.524  0.00  0.00           N  
ATOM   4440  CA  LYS   286      48.746  35.216  36.634  0.00  0.00           C  
ATOM   4441  C   LYS   286      48.166  36.396  35.744  0.00  0.00           C  
ATOM   4442  O   LYS   286      48.466  37.596  36.044  0.00  0.00           O  
ATOM   4443  CB  LYS   286      47.676  34.556  37.454  0.00  0.00           C  
ATOM   4444  CG  LYS   286      46.926  35.476  38.424  0.00  0.00           C  
ATOM   4445  CD  LYS   286      45.856  34.686  39.184  0.00  0.00           C  
ATOM   4446  CE  LYS   286      44.886  35.586  39.894  0.00  0.00           C  
ATOM   4447  NZ  LYS   286      43.706  34.906  40.624  0.00  0.00           N1+
ATOM   4448  H   LYS   286      49.866  35.206  38.454  0.00  0.00           H  
ATOM   4449  HA  LYS   286      49.086  34.466  35.924  0.00  0.00           H  
ATOM   4450  HB2 LYS   286      46.906  34.116  36.824  0.00  0.00           H  
ATOM   4451  HB3 LYS   286      48.116  33.766  38.044  0.00  0.00           H  
ATOM   4452  HG2 LYS   286      47.636  35.956  39.094  0.00  0.00           H  
ATOM   4453  HG3 LYS   286      46.516  36.346  37.914  0.00  0.00           H  
ATOM   4454  HD2 LYS   286      45.416  34.016  38.444  0.00  0.00           H  
ATOM   4455  HD3 LYS   286      46.466  34.166  39.934  0.00  0.00           H  
ATOM   4456  HE2 LYS   286      45.566  36.066  40.604  0.00  0.00           H  
ATOM   4457  HE3 LYS   286      44.566  36.396  39.254  0.00  0.00           H  
ATOM   4458  HZ1 LYS   286      43.956  34.276  41.374  0.00  0.00           H  
ATOM   4459  HZ2 LYS   286      43.176  35.696  40.964  0.00  0.00           H  
ATOM   4460  HZ3 LYS   286      43.146  34.286  40.074  0.00  0.00           H  
ATOM   4461  N   GLY   287      47.216  36.036  34.914  0.00  0.00           N  
ATOM   4462  CA  GLY   287      46.536  36.976  33.994  0.00  0.00           C  
ATOM   4463  C   GLY   287      46.846  36.686  32.474  0.00  0.00           C  
ATOM   4464  O   GLY   287      46.726  37.616  31.724  0.00  0.00           O  
ATOM   4465  H   GLY   287      47.076  35.046  34.794  0.00  0.00           H  
ATOM   4466  HA2 GLY   287      45.466  36.856  34.134  0.00  0.00           H  
ATOM   4467  HA3 GLY   287      46.736  38.036  34.114  0.00  0.00           H  
ATOM   4468  N   GLY   288      47.346  35.456  32.204  0.00  0.00           N  
ATOM   4469  CA  GLY   288      47.846  35.026  30.924  0.00  0.00           C  
ATOM   4470  C   GLY   288      49.336  34.706  30.904  0.00  0.00           C  
ATOM   4471  O   GLY   288      50.016  34.906  31.944  0.00  0.00           O  
ATOM   4472  H   GLY   288      47.646  34.946  33.024  0.00  0.00           H  
ATOM   4473  HA2 GLY   288      47.276  34.106  30.804  0.00  0.00           H  
ATOM   4474  HA3 GLY   288      47.566  35.646  30.074  0.00  0.00           H  
ATOM   4475  N   ILE   289      49.816  34.306  29.734  0.00  0.00           N  
ATOM   4476  CA  ILE   289      51.306  34.016  29.534  0.00  0.00           C  
ATOM   4477  C   ILE   289      52.256  35.216  29.864  0.00  0.00           C  
ATOM   4478  O   ILE   289      51.756  36.316  30.174  0.00  0.00           O  
ATOM   4479  CB  ILE   289      51.606  33.286  28.154  0.00  0.00           C  
ATOM   4480  CG1 ILE   289      51.566  34.296  26.944  0.00  0.00           C  
ATOM   4481  CG2 ILE   289      50.686  32.056  27.784  0.00  0.00           C  
ATOM   4482  CD1 ILE   289      51.806  33.716  25.584  0.00  0.00           C  
ATOM   4483  H   ILE   289      49.216  34.246  28.924  0.00  0.00           H  
ATOM   4484  HA  ILE   289      51.626  33.306  30.294  0.00  0.00           H  
ATOM   4485  HB  ILE   289      52.626  32.926  28.204  0.00  0.00           H  
ATOM   4486 2HG1 ILE   289      50.586  34.766  26.984  0.00  0.00           H  
ATOM   4487 3HG1 ILE   289      52.346  35.026  27.144  0.00  0.00           H  
ATOM   4488 1HG2 ILE   289      50.356  31.596  28.714  0.00  0.00           H  
ATOM   4489 2HG2 ILE   289      49.796  32.216  27.164  0.00  0.00           H  
ATOM   4490 3HG2 ILE   289      51.346  31.396  27.214  0.00  0.00           H  
ATOM   4491 1HD1 ILE   289      52.686  33.066  25.644  0.00  0.00           H  
ATOM   4492 2HD1 ILE   289      50.966  33.146  25.184  0.00  0.00           H  
ATOM   4493 3HD1 ILE   289      52.076  34.536  24.924  0.00  0.00           H  
ATOM   4494  N   GLY   290      53.586  34.946  29.914  0.00  0.00           N  
ATOM   4495  CA  GLY   290      54.646  35.736  30.494  0.00  0.00           C  
ATOM   4496  C   GLY   290      55.126  35.466  31.904  0.00  0.00           C  
ATOM   4497  O   GLY   290      54.356  34.876  32.694  0.00  0.00           O  
ATOM   4498  H   GLY   290      53.856  34.086  29.444  0.00  0.00           H  
ATOM   4499  HA2 GLY   290      55.536  35.446  29.934  0.00  0.00           H  
ATOM   4500  HA3 GLY   290      54.466  36.806  30.454  0.00  0.00           H  
ATOM   4501  N   GLY   291      56.366  35.816  32.324  0.00  0.00           N  
ATOM   4502  CA  GLY   291      56.986  35.856  33.634  0.00  0.00           C  
ATOM   4503  C   GLY   291      56.716  37.176  34.404  0.00  0.00           C  
ATOM   4504  O   GLY   291      56.986  37.186  35.584  0.00  0.00           O  
ATOM   4505  H   GLY   291      56.916  36.276  31.624  0.00  0.00           H  
ATOM   4506  HA2 GLY   291      56.756  34.986  34.244  0.00  0.00           H  
ATOM   4507  HA3 GLY   291      58.046  35.966  33.424  0.00  0.00           H  
ATOM   4508  N   TYR   292      56.376  38.316  33.714  0.00  0.00           N  
ATOM   4509  CA  TYR   292      56.066  39.546  34.324  0.00  0.00           C  
ATOM   4510  C   TYR   292      54.666  39.566  35.034  0.00  0.00           C  
ATOM   4511  O   TYR   292      53.846  38.626  34.934  0.00  0.00           O  
ATOM   4512  CB  TYR   292      56.126  40.636  33.224  0.00  0.00           C  
ATOM   4513  CG  TYR   292      55.496  40.356  31.844  0.00  0.00           C  
ATOM   4514  CD1 TYR   292      55.766  41.286  30.844  0.00  0.00           C  
ATOM   4515  CD2 TYR   292      54.496  39.396  31.564  0.00  0.00           C  
ATOM   4516  CE1 TYR   292      55.076  41.366  29.634  0.00  0.00           C  
ATOM   4517  CE2 TYR   292      53.776  39.506  30.354  0.00  0.00           C  
ATOM   4518  CZ  TYR   292      54.096  40.426  29.304  0.00  0.00           C  
ATOM   4519  OH  TYR   292      53.476  40.446  28.124  0.00  0.00           O  
ATOM   4520  H   TYR   292      56.116  38.166  32.744  0.00  0.00           H  
ATOM   4521  HA  TYR   292      56.866  39.746  35.044  0.00  0.00           H  
ATOM   4522  HB2 TYR   292      55.656  41.536  33.624  0.00  0.00           H  
ATOM   4523  HB3 TYR   292      57.176  40.896  33.094  0.00  0.00           H  
ATOM   4524  HD1 TYR   292      56.446  42.076  31.144  0.00  0.00           H  
ATOM   4525  HD2 TYR   292      54.126  38.706  32.304  0.00  0.00           H  
ATOM   4526  HE1 TYR   292      55.416  42.096  28.924  0.00  0.00           H  
ATOM   4527  HE2 TYR   292      52.876  38.916  30.224  0.00  0.00           H  
ATOM   4528  HH  TYR   292      52.866  39.726  27.944  0.00  0.00           H  
ATOM   4529  N   SER   293      54.366  40.606  35.784  0.00  0.00           N  
ATOM   4530  CA  SER   293      53.166  40.866  36.494  0.00  0.00           C  
ATOM   4531  C   SER   293      51.966  41.306  35.684  0.00  0.00           C  
ATOM   4532  O   SER   293      52.036  41.886  34.604  0.00  0.00           O  
ATOM   4533  CB  SER   293      53.336  41.976  37.544  0.00  0.00           C  
ATOM   4534  OG  SER   293      53.436  43.296  36.934  0.00  0.00           O  
ATOM   4535  H   SER   293      55.016  41.386  35.714  0.00  0.00           H  
ATOM   4536  HA  SER   293      52.886  39.916  36.944  0.00  0.00           H  
ATOM   4537  HB2 SER   293      52.626  41.946  38.374  0.00  0.00           H  
ATOM   4538  HB3 SER   293      54.316  41.756  37.994  0.00  0.00           H  
ATOM   4539  HG  SER   293      54.286  43.366  36.514  0.00  0.00           H  
ATOM   4540  N   ALA   294      50.746  40.996  36.174  0.00  0.00           N  
ATOM   4541  CA  ALA   294      49.556  41.606  35.504  0.00  0.00           C  
ATOM   4542  C   ALA   294      49.706  43.106  35.104  0.00  0.00           C  
ATOM   4543  O   ALA   294      49.416  43.486  33.974  0.00  0.00           O  
ATOM   4544  CB  ALA   294      48.356  41.326  36.354  0.00  0.00           C  
ATOM   4545  H   ALA   294      50.666  40.556  37.074  0.00  0.00           H  
ATOM   4546  HA  ALA   294      49.296  41.106  34.564  0.00  0.00           H  
ATOM   4547  HB1 ALA   294      47.396  41.486  35.854  0.00  0.00           H  
ATOM   4548  HB2 ALA   294      48.346  40.286  36.694  0.00  0.00           H  
ATOM   4549  HB3 ALA   294      48.436  41.956  37.234  0.00  0.00           H  
ATOM   4550  N   GLY   295      50.266  43.936  35.994  0.00  0.00           N  
ATOM   4551  CA  GLY   295      50.646  45.316  35.854  0.00  0.00           C  
ATOM   4552  C   GLY   295      51.696  45.676  34.794  0.00  0.00           C  
ATOM   4553  O   GLY   295      51.936  46.846  34.694  0.00  0.00           O  
ATOM   4554  H   GLY   295      50.546  43.496  36.854  0.00  0.00           H  
ATOM   4555  HA2 GLY   295      49.756  45.816  35.484  0.00  0.00           H  
ATOM   4556  HA3 GLY   295      50.936  45.666  36.844  0.00  0.00           H  
ATOM   4557  N   GLU   296      52.276  44.726  34.084  0.00  0.00           N  
ATOM   4558  CA  GLU   296      53.196  44.886  32.994  0.00  0.00           C  
ATOM   4559  C   GLU   296      52.556  44.186  31.724  0.00  0.00           C  
ATOM   4560  O   GLU   296      52.536  44.736  30.614  0.00  0.00           O  
ATOM   4561  CB  GLU   296      54.616  44.136  33.364  0.00  0.00           C  
ATOM   4562  CG  GLU   296      55.326  44.866  34.434  0.00  0.00           C  
ATOM   4563  CD  GLU   296      56.416  43.966  35.034  0.00  0.00           C  
ATOM   4564  OE1 GLU   296      55.986  43.116  35.844  0.00  0.00           O  
ATOM   4565  OE2 GLU   296      57.606  44.166  34.814  0.00  0.00           O1-
ATOM   4566  H   GLU   296      52.116  43.806  34.464  0.00  0.00           H  
ATOM   4567  HA  GLU   296      53.436  45.926  32.784  0.00  0.00           H  
ATOM   4568  HB2 GLU   296      54.306  43.176  33.774  0.00  0.00           H  
ATOM   4569  HB3 GLU   296      55.266  43.996  32.494  0.00  0.00           H  
ATOM   4570  HG2 GLU   296      55.716  45.716  33.864  0.00  0.00           H  
ATOM   4571  HG3 GLU   296      54.746  45.226  35.284  0.00  0.00           H  
ATOM   4572  N   ARG   297      51.956  43.036  31.854  0.00  0.00           N  
ATOM   4573  CA  ARG   297      51.226  42.456  30.754  0.00  0.00           C  
ATOM   4574  C   ARG   297      50.136  43.386  30.244  0.00  0.00           C  
ATOM   4575  O   ARG   297      49.856  43.296  29.074  0.00  0.00           O  
ATOM   4576  CB  ARG   297      50.486  41.226  31.314  0.00  0.00           C  
ATOM   4577  CG  ARG   297      49.736  40.296  30.304  0.00  0.00           C  
ATOM   4578  CD  ARG   297      49.126  39.026  30.914  0.00  0.00           C  
ATOM   4579  NE  ARG   297      50.096  38.086  31.584  0.00  0.00           N  
ATOM   4580  CZ  ARG   297      50.536  38.046  32.804  0.00  0.00           C  
ATOM   4581  NH1 ARG   297      49.856  38.546  33.824  0.00  0.00           N1+
ATOM   4582  NH2 ARG   297      51.616  37.316  33.144  0.00  0.00           N  
ATOM   4583  H   ARG   297      52.086  42.566  32.734  0.00  0.00           H  
ATOM   4584  HA  ARG   297      51.976  42.296  29.984  0.00  0.00           H  
ATOM   4585  HB2 ARG   297      51.236  40.666  31.884  0.00  0.00           H  
ATOM   4586  HB3 ARG   297      49.866  41.586  32.134  0.00  0.00           H  
ATOM   4587  HG2 ARG   297      48.926  40.856  29.844  0.00  0.00           H  
ATOM   4588  HG3 ARG   297      50.406  40.016  29.494  0.00  0.00           H  
ATOM   4589  HD2 ARG   297      48.376  39.296  31.664  0.00  0.00           H  
ATOM   4590  HD3 ARG   297      48.596  38.546  30.094  0.00  0.00           H  
ATOM   4591  HE  ARG   297      50.506  37.386  30.974  0.00  0.00           H  
ATOM   4592 1HH1 ARG   297      48.996  39.006  33.594  0.00  0.00           H  
ATOM   4593 2HH1 ARG   297      50.226  38.386  34.754  0.00  0.00           H  
ATOM   4594 1HH2 ARG   297      52.066  36.716  32.474  0.00  0.00           H  
ATOM   4595 2HH2 ARG   297      51.896  37.436  34.104  0.00  0.00           H  
ATOM   4596  N   ILE   298      49.596  44.336  31.034  0.00  0.00           N  
ATOM   4597  CA  ILE   298      48.646  45.316  30.544  0.00  0.00           C  
ATOM   4598  C   ILE   298      49.266  46.156  29.414  0.00  0.00           C  
ATOM   4599  O   ILE   298      48.636  46.486  28.414  0.00  0.00           O  
ATOM   4600  CB  ILE   298      48.186  46.136  31.744  0.00  0.00           C  
ATOM   4601  CG1 ILE   298      47.306  47.266  31.234  0.00  0.00           C  
ATOM   4602  CG2 ILE   298      49.266  46.766  32.604  0.00  0.00           C  
ATOM   4603  CD1 ILE   298      46.046  46.776  30.414  0.00  0.00           C  
ATOM   4604  H   ILE   298      49.736  44.246  32.024  0.00  0.00           H  
ATOM   4605  HA  ILE   298      47.766  44.866  30.094  0.00  0.00           H  
ATOM   4606  HB  ILE   298      47.506  45.496  32.314  0.00  0.00           H  
ATOM   4607 2HG1 ILE   298      46.806  47.716  32.084  0.00  0.00           H  
ATOM   4608 3HG1 ILE   298      47.886  48.006  30.684  0.00  0.00           H  
ATOM   4609 1HG2 ILE   298      49.796  45.906  33.014  0.00  0.00           H  
ATOM   4610 2HG2 ILE   298      49.906  47.446  32.044  0.00  0.00           H  
ATOM   4611 3HG2 ILE   298      48.846  47.326  33.444  0.00  0.00           H  
ATOM   4612 1HD1 ILE   298      45.416  46.196  31.084  0.00  0.00           H  
ATOM   4613 2HD1 ILE   298      45.456  47.636  30.104  0.00  0.00           H  
ATOM   4614 3HD1 ILE   298      46.326  46.196  29.534  0.00  0.00           H  
ATOM   4615  N   VAL   299      50.526  46.476  29.554  0.00  0.00           N  
ATOM   4616  CA  VAL   299      51.226  47.456  28.764  0.00  0.00           C  
ATOM   4617  C   VAL   299      51.386  46.816  27.364  0.00  0.00           C  
ATOM   4618  O   VAL   299      51.166  47.436  26.304  0.00  0.00           O  
ATOM   4619  CB  VAL   299      52.606  47.946  29.334  0.00  0.00           C  
ATOM   4620  CG1 VAL   299      53.026  49.256  28.494  0.00  0.00           C  
ATOM   4621  CG2 VAL   299      52.656  48.126  30.864  0.00  0.00           C  
ATOM   4622  H   VAL   299      50.966  45.986  30.314  0.00  0.00           H  
ATOM   4623  HA  VAL   299      50.626  48.366  28.674  0.00  0.00           H  
ATOM   4624  HB  VAL   299      53.396  47.246  29.084  0.00  0.00           H  
ATOM   4625 1HG1 VAL   299      52.236  50.006  28.464  0.00  0.00           H  
ATOM   4626 2HG1 VAL   299      53.956  49.756  28.774  0.00  0.00           H  
ATOM   4627 3HG1 VAL   299      53.106  48.846  27.494  0.00  0.00           H  
ATOM   4628 1HG2 VAL   299      52.436  47.186  31.354  0.00  0.00           H  
ATOM   4629 2HG2 VAL   299      53.636  48.566  31.064  0.00  0.00           H  
ATOM   4630 3HG2 VAL   299      51.856  48.786  31.204  0.00  0.00           H  
ATOM   4631  N   ASP   300      51.956  45.616  27.314  0.00  0.00           N  
ATOM   4632  CA  ASP   300      52.306  44.786  26.144  0.00  0.00           C  
ATOM   4633  C   ASP   300      51.096  44.386  25.334  0.00  0.00           C  
ATOM   4634  O   ASP   300      51.106  44.576  24.104  0.00  0.00           O  
ATOM   4635  CB  ASP   300      52.946  43.426  26.564  0.00  0.00           C  
ATOM   4636  CG  ASP   300      53.286  42.466  25.414  0.00  0.00           C  
ATOM   4637  OD1 ASP   300      52.356  41.636  25.184  0.00  0.00           O  
ATOM   4638  OD2 ASP   300      54.376  42.526  24.814  0.00  0.00           O1-
ATOM   4639  H   ASP   300      52.046  45.106  28.174  0.00  0.00           H  
ATOM   4640  HA  ASP   300      53.056  45.256  25.504  0.00  0.00           H  
ATOM   4641  HB2 ASP   300      53.856  43.686  27.114  0.00  0.00           H  
ATOM   4642  HB3 ASP   300      52.226  43.016  27.264  0.00  0.00           H  
ATOM   4643  N   ILE   301      49.956  43.966  25.954  0.00  0.00           N  
ATOM   4644  CA  ILE   301      48.786  43.766  25.044  0.00  0.00           C  
ATOM   4645  C   ILE   301      48.276  45.056  24.374  0.00  0.00           C  
ATOM   4646  O   ILE   301      47.446  44.996  23.404  0.00  0.00           O  
ATOM   4647  CB  ILE   301      47.736  42.896  25.764  0.00  0.00           C  
ATOM   4648  CG1 ILE   301      46.616  42.326  24.804  0.00  0.00           C  
ATOM   4649  CG2 ILE   301      46.996  43.746  26.864  0.00  0.00           C  
ATOM   4650  CD1 ILE   301      47.216  41.226  23.784  0.00  0.00           C  
ATOM   4651  H   ILE   301      49.916  43.896  26.964  0.00  0.00           H  
ATOM   4652  HA  ILE   301      49.216  43.146  24.264  0.00  0.00           H  
ATOM   4653  HB  ILE   301      48.216  42.146  26.384  0.00  0.00           H  
ATOM   4654 2HG1 ILE   301      45.896  41.786  25.424  0.00  0.00           H  
ATOM   4655 3HG1 ILE   301      46.186  43.136  24.234  0.00  0.00           H  
ATOM   4656 1HG2 ILE   301      47.686  44.226  27.574  0.00  0.00           H  
ATOM   4657 2HG2 ILE   301      46.296  44.426  26.384  0.00  0.00           H  
ATOM   4658 3HG2 ILE   301      46.416  43.066  27.484  0.00  0.00           H  
ATOM   4659 1HD1 ILE   301      47.706  40.416  24.314  0.00  0.00           H  
ATOM   4660 2HD1 ILE   301      46.306  40.956  23.254  0.00  0.00           H  
ATOM   4661 3HD1 ILE   301      48.036  41.556  23.154  0.00  0.00           H  
ATOM   4662  N   ILE   302      48.676  46.246  24.814  0.00  0.00           N  
ATOM   4663  CA  ILE   302      48.366  47.556  24.194  0.00  0.00           C  
ATOM   4664  C   ILE   302      49.476  48.246  23.324  0.00  0.00           C  
ATOM   4665  O   ILE   302      49.186  48.726  22.244  0.00  0.00           O  
ATOM   4666  CB  ILE   302      47.696  48.496  25.254  0.00  0.00           C  
ATOM   4667  CG1 ILE   302      46.476  47.876  25.994  0.00  0.00           C  
ATOM   4668  CG2 ILE   302      47.286  49.896  24.674  0.00  0.00           C  
ATOM   4669  CD1 ILE   302      46.256  48.756  27.284  0.00  0.00           C  
ATOM   4670  H   ILE   302      49.306  46.156  25.594  0.00  0.00           H  
ATOM   4671  HA  ILE   302      47.496  47.446  23.534  0.00  0.00           H  
ATOM   4672  HB  ILE   302      48.486  48.646  25.984  0.00  0.00           H  
ATOM   4673 2HG1 ILE   302      45.576  47.936  25.374  0.00  0.00           H  
ATOM   4674 3HG1 ILE   302      46.626  46.816  26.204  0.00  0.00           H  
ATOM   4675 1HG2 ILE   302      46.446  50.416  25.144  0.00  0.00           H  
ATOM   4676 2HG2 ILE   302      48.176  50.516  24.714  0.00  0.00           H  
ATOM   4677 3HG2 ILE   302      47.116  49.896  23.604  0.00  0.00           H  
ATOM   4678 1HD1 ILE   302      45.846  49.746  27.084  0.00  0.00           H  
ATOM   4679 2HD1 ILE   302      45.486  48.216  27.844  0.00  0.00           H  
ATOM   4680 3HD1 ILE   302      47.146  48.856  27.894  0.00  0.00           H  
ATOM   4681  N   ALA   303      50.706  47.926  23.564  0.00  0.00           N  
ATOM   4682  CA  ALA   303      51.856  48.266  22.734  0.00  0.00           C  
ATOM   4683  C   ALA   303      51.976  47.446  21.464  0.00  0.00           C  
ATOM   4684  O   ALA   303      52.666  47.906  20.524  0.00  0.00           O  
ATOM   4685  CB  ALA   303      52.996  47.936  23.644  0.00  0.00           C  
ATOM   4686  H   ALA   303      50.896  47.516  24.464  0.00  0.00           H  
ATOM   4687  HA  ALA   303      51.876  49.336  22.504  0.00  0.00           H  
ATOM   4688  HB1 ALA   303      52.836  47.036  24.254  0.00  0.00           H  
ATOM   4689  HB2 ALA   303      53.966  47.986  23.144  0.00  0.00           H  
ATOM   4690  HB3 ALA   303      52.956  48.816  24.284  0.00  0.00           H  
ATOM   4691  N   THR   304      51.266  46.326  21.434  0.00  0.00           N  
ATOM   4692  CA  THR   304      50.846  45.516  20.244  0.00  0.00           C  
ATOM   4693  C   THR   304      49.586  46.016  19.544  0.00  0.00           C  
ATOM   4694  O   THR   304      49.026  45.276  18.724  0.00  0.00           O  
ATOM   4695  CB  THR   304      50.836  43.946  20.534  0.00  0.00           C  
ATOM   4696  CG2 THR   304      52.276  43.496  20.824  0.00  0.00           C  
ATOM   4697  OG1 THR   304      49.946  43.606  21.574  0.00  0.00           O  
ATOM   4698  H   THR   304      50.986  45.996  22.344  0.00  0.00           H  
ATOM   4699  HA  THR   304      51.576  45.526  19.424  0.00  0.00           H  
ATOM   4700  HB  THR   304      50.456  43.416  19.664  0.00  0.00           H  
ATOM   4701  HG1 THR   304      50.406  43.766  22.404  0.00  0.00           H  
ATOM   4702 1HG2 THR   304      52.286  42.426  21.024  0.00  0.00           H  
ATOM   4703 2HG2 THR   304      52.946  43.766  20.004  0.00  0.00           H  
ATOM   4704 3HG2 THR   304      52.626  44.026  21.704  0.00  0.00           H  
ATOM   4705  N   ASP   305      49.076  47.166  19.844  0.00  0.00           N  
ATOM   4706  CA  ASP   305      47.816  47.576  19.184  0.00  0.00           C  
ATOM   4707  C   ASP   305      47.996  49.116  18.724  0.00  0.00           C  
ATOM   4708  O   ASP   305      47.486  49.466  17.664  0.00  0.00           O  
ATOM   4709  CB  ASP   305      46.606  47.476  20.114  0.00  0.00           C  
ATOM   4710  CG  ASP   305      45.286  48.086  19.534  0.00  0.00           C  
ATOM   4711  OD1 ASP   305      44.786  49.136  20.064  0.00  0.00           O  
ATOM   4712  OD2 ASP   305      44.706  47.466  18.574  0.00  0.00           O1-
ATOM   4713  H   ASP   305      49.516  47.706  20.574  0.00  0.00           H  
ATOM   4714  HA  ASP   305      47.666  47.086  18.224  0.00  0.00           H  
ATOM   4715  HB2 ASP   305      46.466  46.496  20.564  0.00  0.00           H  
ATOM   4716  HB3 ASP   305      46.876  48.176  20.904  0.00  0.00           H  
ATOM   4717  N   ILE   306      48.586  50.046  19.484  0.00  0.00           N  
ATOM   4718  CA  ILE   306      48.776  51.476  19.124  0.00  0.00           C  
ATOM   4719  C   ILE   306      49.586  51.576  17.754  0.00  0.00           C  
ATOM   4720  O   ILE   306      50.626  50.846  17.634  0.00  0.00           O  
ATOM   4721  CB  ILE   306      49.346  52.296  20.274  0.00  0.00           C  
ATOM   4722  CG1 ILE   306      50.696  51.676  20.734  0.00  0.00           C  
ATOM   4723  CG2 ILE   306      48.256  52.226  21.364  0.00  0.00           C  
ATOM   4724  CD1 ILE   306      51.536  52.446  21.764  0.00  0.00           C  
ATOM   4725  OXT ILE   306      49.106  52.176  16.754  0.00  0.00           O1-
ATOM   4726  H   ILE   306      48.936  49.746  20.384  0.00  0.00           H  
ATOM   4727  HA  ILE   306      47.816  51.926  18.874  0.00  0.00           H  
ATOM   4728  HB  ILE   306      49.526  53.306  19.894  0.00  0.00           H  
ATOM   4729 2HG1 ILE   306      50.406  50.806  21.304  0.00  0.00           H  
ATOM   4730 3HG1 ILE   306      51.336  51.376  19.894  0.00  0.00           H  
ATOM   4731 1HG2 ILE   306      47.406  52.796  20.964  0.00  0.00           H  
ATOM   4732 2HG2 ILE   306      47.946  51.226  21.654  0.00  0.00           H  
ATOM   4733 3HG2 ILE   306      48.506  52.816  22.244  0.00  0.00           H  
ATOM   4734 1HD1 ILE   306      50.916  52.606  22.644  0.00  0.00           H  
ATOM   4735 2HD1 ILE   306      52.416  51.876  22.074  0.00  0.00           H  
ATOM   4736 3HD1 ILE   306      51.756  53.466  21.444  0.00  0.00           H  
ATOM   4737  N   GLY   307      17.076  95.016  31.294  0.00  0.00           N  
ATOM   4738  CA  GLY   307      16.866  94.626  29.824  0.00  0.00           C  
ATOM   4739  C   GLY   307      16.966  95.806  28.814  0.00  0.00           C  
ATOM   4740  O   GLY   307      15.906  96.326  28.434  0.00  0.00           O  
ATOM   4741  HA2 GLY   307      17.616  93.896  29.514  0.00  0.00           H  
ATOM   4742  HA3 GLY   307      15.886  94.146  29.754  0.00  0.00           H  
ATOM   4743  H1  GLY   307      16.376  95.616  31.714  0.00  0.00           H  
ATOM   4744  H2  GLY   307      17.906  95.596  31.334  0.00  0.00           H  
ATOM   4745  H3  GLY   307      17.186  94.156  31.804  0.00  0.00           H  
ATOM   4746  N   SER   308      18.166  96.206  28.394  0.00  0.00           N  
ATOM   4747  CA  SER   308      18.446  97.106  27.274  0.00  0.00           C  
ATOM   4748  C   SER   308      17.796  96.616  25.944  0.00  0.00           C  
ATOM   4749  O   SER   308      17.326  97.496  25.204  0.00  0.00           O  
ATOM   4750  CB  SER   308      19.926  97.336  27.134  0.00  0.00           C  
ATOM   4751  OG  SER   308      20.556  97.816  28.384  0.00  0.00           O  
ATOM   4752  H   SER   308      18.926  95.876  28.974  0.00  0.00           H  
ATOM   4753  HA  SER   308      17.956  98.026  27.594  0.00  0.00           H  
ATOM   4754  HB2 SER   308      20.516  96.416  27.044  0.00  0.00           H  
ATOM   4755  HB3 SER   308      20.226  98.016  26.334  0.00  0.00           H  
ATOM   4756  HG  SER   308      21.496  97.606  28.374  0.00  0.00           H  
ATOM   4757  N   SER   309      17.956  95.316  25.554  0.00  0.00           N  
ATOM   4758  CA  SER   309      17.526  94.836  24.244  0.00  0.00           C  
ATOM   4759  C   SER   309      17.466  93.286  24.314  0.00  0.00           C  
ATOM   4760  O   SER   309      17.886  92.736  25.374  0.00  0.00           O  
ATOM   4761  CB  SER   309      18.526  95.276  23.154  0.00  0.00           C  
ATOM   4762  OG  SER   309      19.756  94.566  23.244  0.00  0.00           O  
ATOM   4763  H   SER   309      18.396  94.626  26.144  0.00  0.00           H  
ATOM   4764  HA  SER   309      16.546  95.276  24.084  0.00  0.00           H  
ATOM   4765  HB2 SER   309      18.066  95.136  22.174  0.00  0.00           H  
ATOM   4766  HB3 SER   309      18.766  96.336  23.234  0.00  0.00           H  
ATOM   4767  HG  SER   309      20.426  94.986  22.704  0.00  0.00           H  
ATOM   4768  N   MET   310      16.946  92.666  23.224  0.00  0.00           N  
ATOM   4769  CA  MET   310      16.956  91.186  23.144  0.00  0.00           C  
ATOM   4770  C   MET   310      18.356  90.676  22.834  0.00  0.00           C  
ATOM   4771  O   MET   310      18.786  89.616  23.394  0.00  0.00           O  
ATOM   4772  CB  MET   310      15.806  90.686  22.324  0.00  0.00           C  
ATOM   4773  CG  MET   310      14.486  90.976  23.064  0.00  0.00           C  
ATOM   4774  SD  MET   310      14.126  90.276  24.674  0.00  0.00           S  
ATOM   4775  CE  MET   310      12.366  90.776  24.984  0.00  0.00           C  
ATOM   4776  H   MET   310      16.756  93.236  22.414  0.00  0.00           H  
ATOM   4777  HA  MET   310      16.816  90.796  24.154  0.00  0.00           H  
ATOM   4778  HB2 MET   310      15.716  91.316  21.444  0.00  0.00           H  
ATOM   4779  HB3 MET   310      15.976  89.646  22.074  0.00  0.00           H  
ATOM   4780  HG2 MET   310      14.536  92.056  23.174  0.00  0.00           H  
ATOM   4781  HG3 MET   310      13.726  90.646  22.354  0.00  0.00           H  
ATOM   4782  HE1 MET   310      11.896  90.246  25.814  0.00  0.00           H  
ATOM   4783  HE2 MET   310      12.386  91.836  25.224  0.00  0.00           H  
ATOM   4784  HE3 MET   310      11.726  90.756  24.094  0.00  0.00           H  
ATOM   4785  N   ASP   311      19.166  91.496  22.064  0.00  0.00           N  
ATOM   4786  CA  ASP   311      20.606  91.206  21.844  0.00  0.00           C  
ATOM   4787  C   ASP   311      21.516  91.106  23.104  0.00  0.00           C  
ATOM   4788  O   ASP   311      22.486  90.426  23.234  0.00  0.00           O  
ATOM   4789  CB  ASP   311      21.036  92.336  20.974  0.00  0.00           C  
ATOM   4790  CG  ASP   311      22.476  92.346  20.504  0.00  0.00           C  
ATOM   4791  OD1 ASP   311      22.896  91.416  19.824  0.00  0.00           O  
ATOM   4792  OD2 ASP   311      23.196  93.296  20.844  0.00  0.00           O1-
ATOM   4793  H   ASP   311      18.796  92.406  21.824  0.00  0.00           H  
ATOM   4794  HA  ASP   311      20.746  90.306  21.254  0.00  0.00           H  
ATOM   4795  HB2 ASP   311      20.366  92.206  20.124  0.00  0.00           H  
ATOM   4796  HB3 ASP   311      20.906  93.246  21.564  0.00  0.00           H  
ATOM   4797  N   SER   312      21.086  91.916  24.044  0.00  0.00           N  
ATOM   4798  CA  SER   312      21.726  91.796  25.404  0.00  0.00           C  
ATOM   4799  C   SER   312      21.286  90.526  26.114  0.00  0.00           C  
ATOM   4800  O   SER   312      22.156  89.746  26.654  0.00  0.00           O  
ATOM   4801  CB  SER   312      21.456  93.066  26.244  0.00  0.00           C  
ATOM   4802  OG  SER   312      21.956  94.196  25.464  0.00  0.00           O  
ATOM   4803  H   SER   312      20.246  92.456  23.894  0.00  0.00           H  
ATOM   4804  HA  SER   312      22.806  91.696  25.284  0.00  0.00           H  
ATOM   4805  HB2 SER   312      20.376  93.196  26.364  0.00  0.00           H  
ATOM   4806  HB3 SER   312      22.006  92.966  27.174  0.00  0.00           H  
ATOM   4807  HG  SER   312      21.566  94.016  24.604  0.00  0.00           H  
ATOM   4808  N   ARG   313      19.966  90.236  26.074  0.00  0.00           N  
ATOM   4809  CA  ARG   313      19.486  88.936  26.574  0.00  0.00           C  
ATOM   4810  C   ARG   313      20.156  87.796  25.754  0.00  0.00           C  
ATOM   4811  O   ARG   313      20.336  86.756  26.344  0.00  0.00           O  
ATOM   4812  CB  ARG   313      18.006  88.876  26.724  0.00  0.00           C  
ATOM   4813  CG  ARG   313      17.376  89.926  27.684  0.00  0.00           C  
ATOM   4814  CD  ARG   313      15.946  89.476  27.894  0.00  0.00           C  
ATOM   4815  NE  ARG   313      15.146  90.626  28.374  0.00  0.00           N  
ATOM   4816  CZ  ARG   313      13.956  90.626  28.894  0.00  0.00           C  
ATOM   4817  NH1 ARG   313      13.236  89.546  29.104  0.00  0.00           N1+
ATOM   4818  NH2 ARG   313      13.416  91.806  29.244  0.00  0.00           N  
ATOM   4819  H   ARG   313      19.316  90.746  25.494  0.00  0.00           H  
ATOM   4820  HA  ARG   313      19.836  88.896  27.604  0.00  0.00           H  
ATOM   4821  HB2 ARG   313      17.526  88.956  25.744  0.00  0.00           H  
ATOM   4822  HB3 ARG   313      17.796  87.866  27.094  0.00  0.00           H  
ATOM   4823  HG2 ARG   313      17.896  89.936  28.634  0.00  0.00           H  
ATOM   4824  HG3 ARG   313      17.376  90.936  27.274  0.00  0.00           H  
ATOM   4825  HD2 ARG   313      15.486  89.076  26.984  0.00  0.00           H  
ATOM   4826  HD3 ARG   313      15.926  88.676  28.634  0.00  0.00           H  
ATOM   4827  HE  ARG   313      15.496  91.546  28.144  0.00  0.00           H  
ATOM   4828 1HH1 ARG   313      13.596  88.616  28.934  0.00  0.00           H  
ATOM   4829 2HH1 ARG   313      12.226  89.556  29.114  0.00  0.00           H  
ATOM   4830 1HH2 ARG   313      13.866  92.636  28.894  0.00  0.00           H  
ATOM   4831 2HH2 ARG   313      12.596  91.816  29.834  0.00  0.00           H  
ATOM   4832  N   LEU   314      20.636  87.926  24.524  0.00  0.00           N  
ATOM   4833  CA  LEU   314      21.086  86.916  23.584  0.00  0.00           C  
ATOM   4834  C   LEU   314      22.376  86.316  24.094  0.00  0.00           C  
ATOM   4835  O   LEU   314      22.556  85.096  24.174  0.00  0.00           O  
ATOM   4836  CB  LEU   314      21.306  87.496  22.144  0.00  0.00           C  
ATOM   4837  CG  LEU   314      21.746  86.486  21.044  0.00  0.00           C  
ATOM   4838  CD1 LEU   314      20.636  85.406  20.794  0.00  0.00           C  
ATOM   4839  CD2 LEU   314      22.126  87.156  19.744  0.00  0.00           C  
ATOM   4840  H   LEU   314      20.516  88.886  24.234  0.00  0.00           H  
ATOM   4841  HA  LEU   314      20.386  86.096  23.524  0.00  0.00           H  
ATOM   4842  HB2 LEU   314      20.396  87.976  21.774  0.00  0.00           H  
ATOM   4843  HB3 LEU   314      21.926  88.386  22.184  0.00  0.00           H  
ATOM   4844  HG  LEU   314      22.616  85.936  21.394  0.00  0.00           H  
ATOM   4845 1HD1 LEU   314      19.706  85.976  20.714  0.00  0.00           H  
ATOM   4846 2HD1 LEU   314      20.816  84.756  19.944  0.00  0.00           H  
ATOM   4847 3HD1 LEU   314      20.656  84.786  21.694  0.00  0.00           H  
ATOM   4848 1HD2 LEU   314      21.486  88.006  19.524  0.00  0.00           H  
ATOM   4849 2HD2 LEU   314      23.126  87.556  19.894  0.00  0.00           H  
ATOM   4850 3HD2 LEU   314      22.186  86.456  18.904  0.00  0.00           H  
ATOM   4851  N   GLN   315      23.256  87.146  24.644  0.00  0.00           N  
ATOM   4852  CA  GLN   315      24.566  86.746  25.184  0.00  0.00           C  
ATOM   4853  C   GLN   315      24.426  85.916  26.494  0.00  0.00           C  
ATOM   4854  O   GLN   315      25.186  84.986  26.804  0.00  0.00           O  
ATOM   4855  CB  GLN   315      25.496  87.936  25.484  0.00  0.00           C  
ATOM   4856  CG  GLN   315      25.736  88.876  24.314  0.00  0.00           C  
ATOM   4857  CD  GLN   315      26.946  89.706  24.364  0.00  0.00           C  
ATOM   4858  NE2 GLN   315      26.936  90.856  23.704  0.00  0.00           N  
ATOM   4859  OE1 GLN   315      27.946  89.346  24.974  0.00  0.00           O  
ATOM   4860  H   GLN   315      22.986  88.116  24.634  0.00  0.00           H  
ATOM   4861  HA  GLN   315      25.076  86.076  24.494  0.00  0.00           H  
ATOM   4862  HB2 GLN   315      24.936  88.436  26.274  0.00  0.00           H  
ATOM   4863  HB3 GLN   315      26.486  87.606  25.804  0.00  0.00           H  
ATOM   4864  HG2 GLN   315      25.786  88.286  23.404  0.00  0.00           H  
ATOM   4865  HG3 GLN   315      24.786  89.406  24.264  0.00  0.00           H  
ATOM   4866 1HE2 GLN   315      27.856  91.266  23.594  0.00  0.00           H  
ATOM   4867 2HE2 GLN   315      26.096  91.106  23.224  0.00  0.00           H  
ATOM   4868  N   ARG   316      23.426  86.316  27.314  0.00  0.00           N  
ATOM   4869  CA  ARG   316      23.156  85.576  28.534  0.00  0.00           C  
ATOM   4870  C   ARG   316      22.606  84.156  28.214  0.00  0.00           C  
ATOM   4871  O   ARG   316      22.706  83.316  29.104  0.00  0.00           O  
ATOM   4872  CB  ARG   316      22.156  86.386  29.424  0.00  0.00           C  
ATOM   4873  CG  ARG   316      22.166  85.946  30.894  0.00  0.00           C  
ATOM   4874  CD  ARG   316      21.496  86.976  31.804  0.00  0.00           C  
ATOM   4875  NE  ARG   316      22.146  88.306  31.674  0.00  0.00           N  
ATOM   4876  CZ  ARG   316      22.156  89.226  32.594  0.00  0.00           C  
ATOM   4877  NH1 ARG   316      21.206  89.306  33.564  0.00  0.00           N1+
ATOM   4878  NH2 ARG   316      22.986  90.206  32.454  0.00  0.00           N  
ATOM   4879  H   ARG   316      22.876  87.106  27.034  0.00  0.00           H  
ATOM   4880  HA  ARG   316      24.116  85.546  29.064  0.00  0.00           H  
ATOM   4881  HB2 ARG   316      22.366  87.456  29.394  0.00  0.00           H  
ATOM   4882  HB3 ARG   316      21.126  86.186  29.124  0.00  0.00           H  
ATOM   4883  HG2 ARG   316      21.456  85.126  31.004  0.00  0.00           H  
ATOM   4884  HG3 ARG   316      23.176  85.846  31.304  0.00  0.00           H  
ATOM   4885  HD2 ARG   316      20.446  86.966  31.494  0.00  0.00           H  
ATOM   4886  HD3 ARG   316      21.556  86.656  32.844  0.00  0.00           H  
ATOM   4887  HE  ARG   316      22.816  88.436  30.934  0.00  0.00           H  
ATOM   4888 1HH1 ARG   316      20.496  88.586  33.604  0.00  0.00           H  
ATOM   4889 2HH1 ARG   316      20.936  90.176  34.004  0.00  0.00           H  
ATOM   4890 1HH2 ARG   316      23.716  90.156  31.764  0.00  0.00           H  
ATOM   4891 2HH2 ARG   316      23.236  90.816  33.224  0.00  0.00           H  
ATOM   4892  N   ILE   317      21.936  83.796  27.054  0.00  0.00           N  
ATOM   4893  CA  ILE   317      21.476  82.476  26.704  0.00  0.00           C  
ATOM   4894  C   ILE   317      22.556  81.576  26.234  0.00  0.00           C  
ATOM   4895  O   ILE   317      22.596  80.396  26.504  0.00  0.00           O  
ATOM   4896  CB  ILE   317      20.336  82.396  25.634  0.00  0.00           C  
ATOM   4897  CG1 ILE   317      19.436  83.616  25.414  0.00  0.00           C  
ATOM   4898  CG2 ILE   317      19.446  81.196  25.984  0.00  0.00           C  
ATOM   4899  CD1 ILE   317      18.666  84.066  26.644  0.00  0.00           C  
ATOM   4900  H   ILE   317      21.996  84.466  26.294  0.00  0.00           H  
ATOM   4901  HA  ILE   317      21.096  82.036  27.624  0.00  0.00           H  
ATOM   4902  HB  ILE   317      20.696  82.196  24.624  0.00  0.00           H  
ATOM   4903 2HG1 ILE   317      20.096  84.456  25.194  0.00  0.00           H  
ATOM   4904 3HG1 ILE   317      18.756  83.456  24.584  0.00  0.00           H  
ATOM   4905 1HG2 ILE   317      19.936  80.256  25.734  0.00  0.00           H  
ATOM   4906 2HG2 ILE   317      19.316  81.056  27.054  0.00  0.00           H  
ATOM   4907 3HG2 ILE   317      18.486  81.276  25.464  0.00  0.00           H  
ATOM   4908 1HD1 ILE   317      17.916  83.296  26.824  0.00  0.00           H  
ATOM   4909 2HD1 ILE   317      19.326  84.296  27.484  0.00  0.00           H  
ATOM   4910 3HD1 ILE   317      18.146  84.946  26.284  0.00  0.00           H  
ATOM   4911  N   HIE   318      23.436  82.116  25.354  0.00  0.00           N  
ATOM   4912  CA  HIE   318      24.656  81.496  24.984  0.00  0.00           C  
ATOM   4913  C   HIE   318      25.386  80.946  26.224  0.00  0.00           C  
ATOM   4914  O   HIE   318      25.676  79.736  26.214  0.00  0.00           O  
ATOM   4915  CB  HIE   318      25.496  82.556  24.224  0.00  0.00           C  
ATOM   4916  CG  HIE   318      26.736  81.896  23.684  0.00  0.00           C  
ATOM   4917  CD2 HIE   318      28.036  82.276  24.054  0.00  0.00           C  
ATOM   4918  ND1 HIE   318      26.746  81.006  22.664  0.00  0.00           N  
ATOM   4919  CE1 HIE   318      28.036  80.766  22.404  0.00  0.00           C  
ATOM   4920  NE2 HIE   318      28.836  81.476  23.274  0.00  0.00           N  
ATOM   4921  H   HIE   318      23.176  83.036  25.014  0.00  0.00           H  
ATOM   4922  HA  HIE   318      24.476  80.736  24.234  0.00  0.00           H  
ATOM   4923  HB2 HIE   318      24.996  82.846  23.294  0.00  0.00           H  
ATOM   4924  HB3 HIE   318      25.836  83.326  24.914  0.00  0.00           H  
ATOM   4925  HD2 HIE   318      28.346  83.046  24.754  0.00  0.00           H  
ATOM   4926  HE1 HIE   318      28.486  80.186  21.614  0.00  0.00           H  
ATOM   4927  HE2 HIE   318      29.816  81.256  23.394  0.00  0.00           H  
ATOM   4928  N   ALA   319      25.546  81.706  27.274  0.00  0.00           N  
ATOM   4929  CA  ALA   319      26.186  81.366  28.544  0.00  0.00           C  
ATOM   4930  C   ALA   319      25.266  80.616  29.514  0.00  0.00           C  
ATOM   4931  O   ALA   319      25.456  80.716  30.734  0.00  0.00           O  
ATOM   4932  CB  ALA   319      26.646  82.626  29.234  0.00  0.00           C  
ATOM   4933  H   ALA   319      25.476  82.706  27.164  0.00  0.00           H  
ATOM   4934  HA  ALA   319      27.046  80.726  28.354  0.00  0.00           H  
ATOM   4935  HB1 ALA   319      27.286  83.216  28.574  0.00  0.00           H  
ATOM   4936  HB2 ALA   319      25.846  83.246  29.644  0.00  0.00           H  
ATOM   4937  HB3 ALA   319      27.316  82.346  30.044  0.00  0.00           H  
ATOM   4938  N   GLU   320      24.196  80.036  29.004  0.00  0.00           N
[truncated: 205,097 more chars]
